# Supplementary material for: Taxonomic and mechanistic insights into gut microbiota bioaccumulation of entacapone using bioorthogonal drug labelling
Source: Microbiome Res Rep. 2025 Nov 20;4(4):41. doi: 10.20517/mrr.2025.73 (PMC12719382; doi:10.20517/mrr.2025.73)
Supplement: Supplementary file 1 [file mrr-4-4-41-SupplementaryMaterials.zip]

Archive with 3 entries (2 files):
- mrr-4-4-41-SupplementaryMaterials/mrr4073-Supplementary Figures.pdf
- mrr-4-4-41-SupplementaryMaterials/mrr4073-Supplementary Tables.xlsx
- mrr-4-4-41-SupplementaryMaterials/
