# Supplementary material for: Taxonomic and mechanistic insights into gut microbiota bioaccumulation of entacapone using bioorthogonal drug labelling
Source: Microbiome Res Rep. 2025 Nov 20;4(4):41. doi: 10.20517/mrr.2025.73 (PMC12719382; doi:10.20517/mrr.2025.73)
Supplement: Supplementary file 1 [file mrr-4-4-41-SupplementaryMaterials.zip › mrr-4-4-41-SupplementaryMaterials/mrr4073-Supplementary Tables.xlsx]

## Sheet: Summary
List of Supplementary Tables
Supplementary Table 1	Microbial cell quantification in faecal incubation vials using flow cytometry.
Supplementary Table 2	Summary of 16S rRNA gene amplicon sequencing data: read counts and coverage per sample.
Supplementary Table 3	Relative abundance and taxonomic classification of 16S rRNA amplicon sequencing variants (ASVs) in samples incubated with entacaponeS and derivatives at 24-hours.
Supplementary Table 4	Absolute abundance and taxonomic classification of 16S rRNA amplicon sequencing variants (ASVs) in samples incubated with entacaponeS and derivatives at 24-hours.
Supplementary Table 5	DESeq2 differential abundance analysis of taxa in samples incubated with entacaponeS or derivatives ("drug" column) versus no drug, across three different donors (ED01, ED02, ED03).
Supplementary Table 6	Percentage of cells displaying azide signal in samples incubated with entacaponeS, EB-11-24 and EB-11-38.
Supplementary Table 7	Alpha diversity metrics in drug-associated and total cell fractions.
Supplementary Table 8	Relative abundance and taxonomic classification of 16S rRNA amplicon sequencing variants (ASVs) in FACS fractions.
Supplementary Table 9	Statistical comparison of genus abundance between drug-associated and total cell fractions.
Supplementary Table 10	16S rRNA gene amplicon sequencing data from FACS experiment: read count and coverage per sample.
Supplementary Table 11	Fluorescence measurements of azide-AF488 and nucleic acid signal in E. coli BW25113, BW25113 ∆fepA, and a laboratory isolated E. coli strain.

## Sheet: Sup.Table 1
Supplementary Table 1. Microbial cell quantification in faecal incubation vials using flow cytometry.
Microbial cell counts
Time (Hours)	Donor	Condition	Counts/µL	Total Volume (µL)	Counts/mL	Counts/mL*df	*2	Cells/mL	Log10 (cells/mL)		Shapiro-wilk normality test
t0	ED01	Control (no drug)	36993	93.4165	396001	3.96001e+07	7.92001e+07	7.92001e+07	7.89873		Time	Drug treatment	shapiro_p
t0	ED01	Control (no drug)	40656	95.1531	427269	4.27269e+07	8.54538e+07	8.54538e+07	7.93173		t6	no_drug	0.191045
t0	ED02	Control (no drug)	39277	98.8685	397265	3.97265e+07	7.9453e+07	7.9453e+07	7.90011		t6	EntacaponeC	0.713635
t0	ED02	Control (no drug)	43175	85.141	507100	5.071e+07	1.0142e+08	1.0142e+08	8.00612		t6	EB-11-38	0.377727
t0	ED03	Control (no drug)	41486	98.9031	419461	4.19461e+07	8.38922e+07	8.38922e+07	7.92372		t6	EntacaponeS	0.720909
t0	ED03	Control (no drug)	33156	82.6543	401141	4.01141e+07	8.02282e+07	8.02282e+07	7.90433		t6	EB-11-24	0.616867
t6	ED01	EB-11-38	41579	98.8179	420764	4.20764e+07	8.41527e+07	8.41527e+07	7.92507		t24	no_drug	0.129536
t6	ED01	EB-11-38	38021	81.2476	467965	4.67965e+07	9.3593e+07	9.3593e+07	7.97124		t24	EntacaponeC	0.103262
t6	ED01	Control (no drug)	77183	65.2919	1.18212e+06	1.18212e+08	2.36424e+08	2.36424e+08	8.37369		t24	EB-11-38	0.746403
t6	ED01	Control (no drug)	78268	65.6378	1.19242e+06	1.19242e+08	2.38485e+08	2.38485e+08	8.37746		t24	EntacaponeS	0.740874
t6	ED01	EntacaponeC	31260	98.8164	316344	3.16344e+07	6.32688e+07	6.32688e+07	7.80119		t24	EB-11-24	0.320469
t6	ED01	EntacaponeC	35787	93.3934	383185	3.83185e+07	7.66371e+07	7.66371e+07	7.88444
t6	ED01	EntacaponeS	42345	98.8646	428313	4.28313e+07	8.56626e+07	8.56626e+07	7.93279
t6	ED01	EntacaponeS	41837	93.3805	448027	4.48027e+07	8.96054e+07	8.96054e+07	7.95233
t6	ED01	EB-11-24	45460	98.8741	459777	4.59777e+07	9.19553e+07	9.19553e+07	7.96358		Levene-test
t6	ED01	EB-11-24	39950	82.6707	483243	4.83243e+07	9.66485e+07	9.66485e+07	7.9852		Degrees of freedom	F value	Pr(>F) (P value)	Time_point
t6	ED02	Control (no drug)	73221	98.8135	741002	7.41002e+07	1.482e+08	1.482e+08	8.17085		4	1.52933	0.224113	t6
t6	ED02	Control (no drug)	69791	80.1591	870656	8.70656e+07	1.74131e+08	1.74131e+08	8.24088		4	0.297488	0.876792	t24
t6	ED02	EntacaponeC	31890	98.8512	322606	3.22606e+07	6.45212e+07	6.45212e+07	7.8097
t6	ED02	EntacaponeC	33880	98.9824	342283	3.42283e+07	6.84566e+07	6.84566e+07	7.83542
t6	ED02	EntacaponeS	36126	98.8258	365552	3.65552e+07	7.31105e+07	7.31105e+07	7.86398
t6	ED02	EntacaponeS	41317	99.4279	415547	4.15547e+07	8.31095e+07	8.31095e+07	7.91965		Comparison	Difference	Lower CI	Upper CI	p adj	Time	Significance
t6	ED02	EB-11-24	32294	98.8183	326802	3.26802e+07	6.53603e+07	6.53603e+07	7.81531		EntacaponeC-no_drug	-0.470752	-0.581951	-0.359553	3.25889e-11	t6	***
t6	ED02	EB-11-24	41529	92.4368	449269	4.49269e+07	8.98538e+07	8.98538e+07	7.95354		EB-11-38-no_drug	-0.424764	-0.535963	-0.313565	2.90322e-10	t6	***
t6	ED02	EB-11-38	30057	98.8571	304045	3.04045e+07	6.0809e+07	6.0809e+07	7.78397		EntacaponeS-no_drug	-0.383783	-0.494982	-0.272584	2.34944e-09	t6	***
t6	ED02	EB-11-38	40934	90.5573	452023	4.52023e+07	9.04046e+07	9.04046e+07	7.95619		EB-11-24-no_drug	-0.388378	-0.499577	-0.277179	1.84541e-09	t6	***
t6	ED03	Control (no drug)	51805	49.3458	1.04984e+06	1.04984e+08	2.09967e+08	2.09967e+08	8.32215		EB-11-38-EntacaponeC	0.0459879	-0.0652112	0.157187	0.743136	t6	ns
t6	ED03	Control (no drug)	50830	45.0013	1.12952e+06	1.12952e+08	2.25905e+08	2.25905e+08	8.35393		EntacaponeS-EntacaponeC	0.0869685	-0.0242306	0.198168	0.179164	t6	ns
t6	ED03	EntacaponeC	33759	98.8931	341369	3.41369e+07	6.82737e+07	6.82737e+07	7.83425		EB-11-24-EntacaponeC	0.0823739	-0.0288252	0.193573	0.221512	t6	ns
t6	ED03	EntacaponeC	34963	98.8993	353521	3.53521e+07	7.07042e+07	7.07042e+07	7.84945		EntacaponeS-EB-11-38	0.0409806	-0.0702185	0.15218	0.813787	t6	ns
t6	ED03	EntacaponeS	35405	98.8947	358007	3.58007e+07	7.16014e+07	7.16014e+07	7.85492		EB-11-24-EB-11-38	0.036386	-0.0748131	0.147585	0.869814	t6	ns
t6	ED03	EntacaponeS	38641	75.0757	514694	5.14694e+07	1.02939e+08	1.02939e+08	8.01258		EB-11-24-EntacaponeS	-0.00459458	-0.115794	0.106604	0.999947	t6	ns
t6	ED03	EB-11-24	32735	85.2526	383977	3.83977e+07	7.67953e+07	7.67953e+07	7.88533		EntacaponeC-no_drug	-0.278914	-0.382456	-0.175372	2.73475e-07	t24	***
t6	ED03	EB-11-24	37798	93.9221	402440	4.0244e+07	8.04879e+07	8.04879e+07	7.90573		EB-11-38-no_drug	-0.246879	-0.350421	-0.143338	2.28849e-06	t24	***
t6	ED03	EB-11-38	34562	98.8869	349510	3.4951e+07	6.99021e+07	6.99021e+07	7.84449		EntacaponeS-no_drug	-0.272792	-0.376334	-0.169251	4.07164e-07	t24	***
t6	ED03	EB-11-38	31880	98.8862	322391	3.22391e+07	6.44782e+07	6.44782e+07	7.80941		EB-11-24-no_drug	-0.257876	-0.361418	-0.154335	1.09107e-06	t24	***
t24	ED01	EB-11-38	49270	49.8991	987392	9.87392e+07	1.97478e+08	1.97478e+08	8.29552		EB-11-38-EntacaponeC	0.0320349	-0.0715068	0.135577	0.890887	t24	ns
t24	ED01	EB-11-38	50361	40.9444	1.22999e+06	1.22999e+08	2.45997e+08	2.45997e+08	8.39093		EntacaponeS-EntacaponeC	0.00612161	-0.09742	0.109663	0.999781	t24	ns
t24	ED01	Control (no drug)	59946	33.0796	1.81217e+06	1.81217e+08	3.62434e+08	3.62434e+08	8.55923		EB-11-24-EntacaponeC	0.0210378	-0.0825039	0.124579	0.974305	t24	ns
t24	ED01	Control (no drug)	59725	24.8052	2.40776e+06	2.40776e+08	4.81552e+08	4.81552e+08	8.68264		EntacaponeS-EB-11-38	-0.0259133	-0.129455	0.0776284	0.946169	t24	ns
t24	ED01	EntacaponeC	42898	42.9559	998651	9.98651e+07	1.9973e+08	1.9973e+08	8.30044		EB-11-24-EB-11-38	-0.0109971	-0.114539	0.0925445	0.997802	t24	ns
t24	ED01	EntacaponeC	56168	40.0527	1.40235e+06	1.40235e+08	2.80471e+08	2.80471e+08	8.44789		EB-11-24-EntacaponeS	0.0149162	-0.0886255	0.118458	0.992876	t24	ns
t24	ED01	EntacaponeS	49413	50.4614	979223	9.79223e+07	1.95845e+08	1.95845e+08	8.29191
t24	ED01	EntacaponeS	50933	38.6795	1.31679e+06	1.31679e+08	2.63359e+08	2.63359e+08	8.42055
t24	ED01	EB-11-24	48795	40.6899	1.19919e+06	1.19919e+08	2.39838e+08	2.39838e+08	8.37992
t24	ED01	EB-11-24	50493	46.057	1.09632e+06	1.09632e+08	2.19263e+08	2.19263e+08	8.34097
t24	ED02	Control (no drug)	49796	29.0285	1.71542e+06	1.71542e+08	3.43084e+08	3.43084e+08	8.5354
t24	ED02	Control (no drug)	50084	29.6086	1.69154e+06	1.69154e+08	3.38307e+08	3.38307e+08	8.52931
t24	ED02	EntacaponeC	47195	47.0832	1.00238e+06	1.00238e+08	2.00475e+08	2.00475e+08	8.30206
t24	ED02	EntacaponeC	41285	41.4879	995110	9.9511e+07	1.99022e+08	1.99022e+08	8.2989
t24	ED02	EntacaponeS	49721	48.2062	1.03142e+06	1.03142e+08	2.06285e+08	2.06285e+08	8.31447
t24	ED02	EntacaponeS	50066	47.1049	1.06286e+06	1.06286e+08	2.12572e+08	2.12572e+08	8.32751
t24	ED02	EB-11-24	43560	44.3383	982447	9.82447e+07	1.96489e+08	1.96489e+08	8.29334
t24	ED02	EB-11-24	42453	36.3784	1.16698e+06	1.16698e+08	2.33397e+08	2.33397e+08	8.3681
t24	ED02	EB-11-38	47723	43.9847	1.08499e+06	1.08499e+08	2.16998e+08	2.16998e+08	8.33646
t24	ED02	EB-11-38	41036	36.3284	1.12958e+06	1.12958e+08	2.25917e+08	2.25917e+08	8.35395
t24	ED03	Control (no drug)	51017	70.3754	724927	7.24927e+07	1.44985e+08	1.44985e+08	8.16132
t24	ED03	Control (no drug)	50418	50.6284	995844	9.95844e+07	1.99169e+08	1.99169e+08	8.29922
t24	ED03	EntacaponeC	49328	59.1297	834234	8.34234e+07	1.66847e+08	1.66847e+08	8.22232
t24	ED03	EntacaponeC	41100	49.2989	833690	8.3369e+07	1.66738e+08	1.66738e+08	8.22203
t24	ED03	EntacaponeS	44200	49.5923	891267	8.91267e+07	1.78253e+08	1.78253e+08	8.25104
t24	ED03	EntacaponeS	40915	48.7538	839217	8.39217e+07	1.67843e+08	1.67843e+08	8.2249
t24	ED03	EB-11-24	45115	48.9682	921311	9.21311e+07	1.84262e+08	1.84262e+08	8.26544
t24	ED03	EB-11-24	42279	45.1894	935595	9.35595e+07	1.87119e+08	1.87119e+08	8.27212
t24	ED03	EB-11-38	42694	43.8305	974071	9.74071e+07	1.94814e+08	1.94814e+08	8.28962
t24	ED03	EB-11-38	41136	39.4342	1.04316e+06	1.04316e+08	2.08631e+08	2.08631e+08	8.31938

## Sheet: Sup.Table 2
Supplementary Table 2. Summary of 16S rRNA gene amplicon sequencing data: read counts and coverage per sample. BioSample Accession numbers are indicated.
Data from Incubation of drugs with faecal samples
Sequencing sample ID	Drug	Donor	Read number	Sample coverage	Accession number
T24_ND_D1_A	No drug	ED01	53950	0.999366	SAMN50173713
T24_ND_D1_B	No drug	ED01	57998	1	SAMN50173714
T24_ND_D2_A	No drug	ED02	18996	1	SAMN50173715
T24_ND_D2_B	No drug	ED02	60035	1	SAMN50173716
T24_ND_D3_A	No drug	ED03	53080	1	SAMN50173717
T24_ND_D3_B	No drug	ED03	4153	1	SAMN50173718
T24_13_D1_A	EntacaponeS	ED01	61320	1	SAMN50173693
T24_13_D1_B	EntacaponeS	ED01	60409	1	SAMN50173694
T24_13_D2_A	EntacaponeS	ED02	58536	1	SAMN50173695
T24_13_D2_B	EntacaponeS	ED02	57127	1	SAMN50173696
T24_13_D3_A	EntacaponeS	ED03	56800	1	SAMN50173698
T24_13_D3_B	EntacaponeS	ED03	61663	1	SAMN50173699
T24_24_D1_A	EB-11-24	ED01	31783	1	SAMN50173700
T24_24_D1_B	EB-11-24	ED01	62514	1	SAMN50173701
T24_24_D2_A	EB-11-24	ED02	68577	1	SAMN50173702
T24_24_D2_B	EB-11-24	ED02	54748	1	SAMN50173703
T24_24_D3_A	EB-11-24	ED03	58083	1	SAMN50173705
T24_24_D3_B	EB-11-24	ED03	58110	1	SAMN50173706
T24_38_D1_A	EB-11-38	ED01	59904	1	SAMN50173707
T24_38_D1_B	EB-11-38	ED01	70889	1	SAMN50173708
T24_38_D2_A	EB-11-38	ED02	58835	1	SAMN50173709
T24_38_D2_B	EB-11-38	ED02	71175	1	SAMN50173710
T24_38_D3_A	EB-11-38	ED03	57864	1	SAMN50173711
T24_38_D3_B	EB-11-38	ED03	57947	1	SAMN50173712
		sMean	54770.7
		sSD	15354.1

## Sheet: Sup.Table 3
Supplementary Table 3. Relative abundance and taxonomic classification of 16S rRNA amplicon sequencing variants (ASVs) in samples incubated with entacapone and derivatives at 24-hours.
	Taxonomic Classification						Relative abundance
ASV_ID	Kingdom	Phylum	Class	Order	Family	Genus	T24_ND_D1_A	T24_ND_D1_B	T24_ND_D2_A	T24_ND_D2_B	T24_ND_D3_A	T24_ND_D3_B	T24_13_D1_A	T24_13_D1_B	T24_13_D2_A	T24_13_D2_B	T24_13_D3_A	T24_13_D3_B	T24_24_D1_A	T24_24_D1_B	T24_24_D2_A	T24_24_D2_B	T24_24_D3_A	T24_24_D3_B	T24_38_D1_A	T24_38_D1_B	T24_38_D2_A	T24_38_D2_B	T24_38_D3_A	T24_38_D3_B
ASV_1	Bacteria	Pseudomonadota	Gammaproteobacteria	Enterobacterales	Enterobacteriaceae	Escherichia-Shigella	0	0	0.00301697	0.0134381	0.00997565	0	0.0185857	0.000187157	0.134465	0.125325	0.545139	0.584301	0.0024642	0	0.118585	0.145897	0.301547	0.337589	0	0	0.161473	0.167603	0.479942	0.554235
ASV_2	Bacteria	Bacteroidota	Bacteroidia	Bacteroidales	Bacteroidaceae	Bacteroides	0.172223	0.187787	0	0	0.082976	0.0996681	0.142161	0.163222	0	0	0.0693288	0.0564144	0.175004	0.181384	0	0	0.1133	0.107866	0.15965	0.165359	0	0.000104702	0.0898266	0.0899777
ASV_3	Bacteria	Bacillota	Clostridia	Lachnospirales	Lachnospiraceae	Fusicatenibacter	0.032144	0.0329848	0	0.00698742	0.0235043	0.0108808	0.0184719	0.0311181	0.000829704	0.000412122	0.00590056	0.00642947	0.0231118	0.0268133	0.0018264	0.00121556	0.00926188	0.00954783	0.0310807	0.0316682	0.000386061	0.000271471	0.00497966	0.00470005
ASV_4	Bacteria	Bacillota	Clostridia	Lachnospirales	Lachnospiraceae	Blautia	0.0102665	0.0124114	0	0	0.012745	0	0.00886687	0.0115405	0.000275715	0.000269621	0.00846147	0.00957053	0.014891	0.0143966	0.000931856	0.000688288	0.0192846	0.0184884	0.0138165	0.0130491	0.000205799	0	0.0132177	0.0123958
ASV_5	Bacteria	Actinomycetota	Actinobacteria	Bifidobacteriales	Bifidobacteriaceae	Bifidobacterium	0.00393467	0.00283162	0	0.0426592	0	0	0.0784186	0.0330057	0.106847	0.069614	0	0	0.0289022	0.0169136	0.129277	0.161041	0	0	0.0206202	0.0219948	0.144379	0.130808	0	0
ASV_6	Bacteria	Bacteroidota	Bacteroidia	Bacteroidales	Prevotellaceae	Segatella	0	0	0.146928	0.176847	0	0	0	0	0.0499282	0.049706	0	0	0	0	0.0716118	0.0757045	0	0	0	0	0.132108	0.144427	0	0
ASV_7	Bacteria	Pseudomonadota	Gammaproteobacteria	Enterobacterales	Enterobacteriaceae	Enterobacteriaceae_unclassified	0.000230132	0	0	0.00734861	0	0	0.00403008	0.000352593	0.0599433	0.0721156	0.0548146	0.0311544	0.0154222	0.00474072	0.0794163	0.0848929	0.00664195	0.00499412	0.0145201	0.0141729	0.109792	0.121512	0.0252071	0.0299396
ASV_8	Bacteria	Bacillota	Clostridia	Lachnospirales	Lachnospiraceae	Agathobacter	0.0405677	0.0423506	0	0	0.0093867	0	0.0313672	0.0587707	0	0	0.0014092	0.00241416	0.0367616	0.0452652	0	0	0.00689426	0.00702926	0.0371647	0.038882	0	0	0.00547293	0.00607874
ASV_9	Bacteria	Bacillota	Clostridia	Oscillospirales	Ruminococcaceae	Faecalibacterium	0.055975	0.0576612	0.01951	0.0206516	0.00657274	0.00879527	0.0568462	0.0630765	0.011178	0.0111266	0.00937663	0.00937164	0.0606863	0.0640613	0.0124514	0.0106877	0.0160638	0.0147504	0.0707376	0.0700589	0.0110263	0.00220902	0.0217155	0.017801
ASV_10	Bacteria	Bacteroidota	Bacteroidia	Bacteroidales	Bacteroidaceae	Bacteroides	0.0457858	0.0463632	0	0	0.145249	0.177119	0.0376797	0.0440596	0	0	0.0511615	0.0463354	0.041179	0.047997	0	0	0.0977301	0.0967717	0.0521997	0.0529413	0	0	0.0363304	0.0313401
ASV_11	Bacteria	Bacillota	Clostridia	Lachnospirales	Lachnospiraceae	Blautia	0.0216308	0.0188526	0	0	0.0148323	0	0.00459416	0.0069243	0.00132688	0.000736964	0.00920233	0.00881067	0.00726198	0.00720511	0.00299096	0.00197185	0.0123119	0.0120087	0.00708428	0.0074738	0.00196444	0.00149976	0.00900447	0.0075453
ASV_12	Bacteria	Actinomycetota	Actinobacteria	Bifidobacteriales	Bifidobacteriaceae	Bifidobacterium	0.00187732	0.00111329	0	0	0.00170675	0	0.116081	0.0562572	0.137567	0.138798	0.000186362	0.000172934	0.0991111	0.0372621	0.0777718	0.102511	0.000139903	0	0.107633	0.10961	0.039284	0.0323436	0	0
ASV_13	Bacteria	Bacteroidota	Bacteroidia	Bacteroidales	Prevotellaceae	Segatella	0	0	0.158412	0.10575	0	0	0	0	0.0444989	0.0374912	0	0	0	0	0.0311865	0.039102	0	0	0	0	0.0830153	0.0956143	0	0
ASV_14	Bacteria	Bacteroidota	Bacteroidia	Bacteroidales	Bacteroidaceae	Bacteroides	0.00674475	0.006868	0	0	0.0551268	0.0657254	0.00223561	0.00475122	0	0	0.00301711	0.00333967	0.00113018	0.00372572	0	0	0.0100953	0.0102377	0.00386088	0.00448926	0	0	0.00459539	0.00438293
ASV_15	Bacteria	Bacillota	Clostridia	Lachnospirales	Lachnospiraceae	Blautia	0.0042293	0.00312945	0	0	0.00114521	0	0.00633539	0.0116649	0.00267099	0.00215697	0.00339239	0.00360025	0.0101458	0.00867889	0.0072294	0.00740375	0.00479481	0.00390898	0.00881662	0.00871142	0.0022825	0.00140504	0.00628262	0.00463882
ASV_16	Bacteria	Pseudomonadota	Gammaproteobacteria	Enterobacterales	Enterobacteriaceae	Enterobacteriaceae_unclassified	0	0	0	0	0	0	0	0	0.0596201	0.0579002	0	0	0	0	0.0751083	0.0819199	0	0	0	0	0.0599706	0.0667023	0	0
ASV_17	Bacteria	Bacillota	Negativicutes	Veillonellales-Selenomonadales	Veillonellaceae	Megasphaera	0	0	0.0415542	0.0241928	0	0	0	0	0.0261433	0.0597389	0	0	0	0	0.0136688	0.00733464	0	0	0	0	0.0065813	0.00609296	0	0
ASV_18	Bacteria	Bacillota	Negativicutes	Veillonellales-Selenomonadales	Selenomonadaceae	Mitsuokella	0	0	0.0610133	0.00758019	0	0	0	0	0.0161077	0.0228761	0	0	0	0	0.0187258	0.013071	0	0	0	0	0.00849354	0.00867689	0	0
ASV_19	Bacteria	Bacillota	Negativicutes	Veillonellales-Selenomonadales	Selenomonadaceae	Mitsuokella	0	0	0	0.0279625	0	0	0	0	0.0121082	0.0132489	0	0	0	0	0.0113658	0.00922798	0	0	0	0	0.0038889	0.00539537	0	0
ASV_20	Bacteria	Bacillota	Clostridia	Lachnospirales	Lachnospiraceae	Lachnospiraceae_unclassified	0.0047374	0.00264714	0	0	0.00179988	0	0.00426865	0.00513353	0.00124456	0.00136	0.00227976	0.00263401	0.00405734	0.00430202	0.00103381	0.00136484	0.00412758	0.00425918	0.00523125	0.00548235	0.000815018	0.000886804	0.00224405	0.00238313
ASV_21	Bacteria	Bacteroidota	Bacteroidia	Bacteroidales	Prevotellaceae	Segatella	0	0	0.00877436	0.13367	0	0	0	0	0.0125885	0.0133947	0	0	0	0	0.0148911	0.0215478	0	0	0	0	0.0141874	0.0128128	0	0
ASV_22	Bacteria	Bacillota	Clostridia	Oscillospirales	Ruminococcaceae	Faecalibacterium	0.0127896	0.0111212	0	0.000751922	0.0135392	0.0284553	0.0139633	0.00873466	0.00681855	0.00764537	0.0101716	0.014267	0.0141634	0.0147824	0.00701958	0.00632642	0.0215812	0.021685	0.0144999	0.0156441	0.00636268	0.00138978	0.0268637	0.0205478
ASV_23	Bacteria	Bacillota	Clostridia	Lachnospirales	Lachnospiraceae	Roseburia	0.00439562	0.00486364	0	0	0.0143526	0	0.00340308	0.00518071	0.00555626	0.00552944	0.00830773	0.00760609	0.00182205	0.00206782	0.00763742	0.00750286	0.00806433	0.00828544	0.00138001	0.00208089	0.00726875	0.0100726	0.00943081	0.00905723
ASV_24	Bacteria	Bacillota	Clostridia	Lachnospirales	Lachnospiraceae	Anaerostipes	0.00631186	0.00521566	0	0	0.0014621	0.00133114	0.00495622	0.00445514	0.000542327	0.000548553	0.00581978	0.00545222	0.0063506	0.00607757	0.000645024	0.000390299	0.00795625	0.00787571	0.00534585	0.0044462	0.000321166	0.000195726	0.00430262	0.00367136
ASV_25	Bacteria	Pseudomonadota	Gammaproteobacteria	Enterobacterales	Vibrionaceae	Salinivibrio	0	0	0	0	0	0	0	0	0	0	0	0	0	0	0	0	0	0	0	0	0	0	0	0
ASV_26	Bacteria	Bacillota	Clostridia	Lachnospirales	Lachnospiraceae	[Ruminococcus]_gnavus_group	0.00151745	0.00104492	0	0	0	0	0.00230323	0.00364417	0.00252862	0.00434788	0.00261502	0.00282067	0.00381691	0.00398915	0.00734006	0.00720806	0.00453027	0.00423899	0.00316458	0.00336104	0.00238071	0.00242514	0.00279973	0.00229486
ASV_27	Bacteria	Bacteroidota	Bacteroidia	Bacteroidales	Bacteroidaceae	Bacteroides	0.0199844	0.0221825	0	0	0.0370166	0.0456684	0.0280266	0.0340682	0	0	0.000797378	0	0.0528285	0.054649	0	0	0.0016696	0.00181009	0.0130927	0.0127904	0	0	0.00103036	0.00146807
ASV_28	Bacteria	Bacillota	Clostridia	Lachnospirales	Lachnospiraceae	Roseburia	0.00783487	0.00848108	0	0.000644996	0.00162046	0	0.0053259	0.0131014	0.00351438	0.00311287	0.00148828	0.00171086	0.00654145	0.0082402	0.00342485	0.0042601	0.0035419	0.00379164	0.0105907	0.0100896	0.00332529	0.00392112	0.00301616	0.00274129
ASV_29	Bacteria	Bacillota	Clostridia	Lachnospirales	Lachnospiraceae	Lachnospiraceae_ND3007_group	0.00223916	0.00235108	0	0	0.00264688	0	0.00205755	0.00282027	0.000888969	0.000659395	0.00239151	0.00192884	0.00366664	0.00345726	0.00118888	0.00132219	0.0022148	0.00327008	0.00238958	0.00201111	0.000621987	0.000361961	0.00173113	0.00121363
ASV_30	Bacteria	Bacillota	Clostridia	Oscillospirales	Ruminococcaceae	Faecalibacterium	0.0190273	0.0198633	0	0	0.000564845	0	0.0119402	0.01583	0.000830362	0.000666263	0.000776869	0.00077119	0.0178804	0.0168309	0.000793881	0.000396479	0.000895148	0.00101164	0.025724	0.0260884	0.000208044	0.000175551	0.000621924	0.00085616
ASV_31	Bacteria	Bacillota	Negativicutes	Veillonellales-Selenomonadales	Veillonellaceae	Dialister	0	0	0	0.00660992	0	0	0	0	0.0393975	0.0332798	0	0	0	0	0.0130698	0.00970166	0	0	0	0	0.00534673	0.00533675	0	0
ASV_32	Bacteria	Bacillota	Bacilli	Erysipelotrichales	Erysipelatoclostridiaceae	Catenibacterium	0	0	0.0171358	0.00392865	0	0	0	0	0.0128387	0.0146578	0	0	0	0	0.0115972	0.00688379	0	0	0	0	0.0135113	0.00957728	0	0
ASV_33	Bacteria	Bacteroidota	Bacteroidia	Bacteroidales	Bacteroidaceae	Bacteroides	0.0139534	0.0144917	0	0	0.0578423	0.0802282	0.00769879	0.00441512	0	0	0.00471962	0.00535947	0.00559293	0.00935202	0	0	0.0220737	0.0230251	0.0100881	0.00956291	0	0	0.00562575	0.00621269
ASV_34	Bacteria	Bacillota	Clostridia	Lachnospirales	Lachnospiraceae	Blautia	0	0	0	0	0	0	0	0	0	0	0.00159871	0.00141116	0	0	0	0	0.00363562	0.00323987	0	0	0	0	0.00292692	0.00184783
ASV_35	Bacteria	Bacteroidota	Bacteroidia	Bacteroidales	Bacteroidaceae	Bacteroides	0	0	0	0	0.0109437	0.00370284	0	0	0	0	0.0101504	0.00663934	0	0	0	0	0.0336251	0.0334185	0	0	0	0	0.0258208	0.0267444
ASV_36	Bacteria	Bacteroidota	Bacteroidia	Bacteroidales	Bacteroidaceae	Bacteroides	0.0152738	0.016322	0	0	0.0166401	0.0219085	0.0101269	0.0051026	0	0	0.00624972	0.0050795	0.0124609	0.0164415	0	0	0.01557	0.0160767	0.0193355	0.0192719	0	0	0.012117	0.0122126
ASV_37	Bacteria	Bacillota	Clostridia	Clostridiales	Clostridiaceae	Clostridium	0	0	0	0	0	0	0.000100909	0	0.00264844	0.00287089	0	0	0	0	0.00468787	0.00213025	0.00013232	0	0	0	0.000902088	0.00109422	0	0
ASV_38	Bacteria	Bacillota	Clostridia	Lachnospirales	Lachnospiraceae	Lachnospiraceae_unclassified	0.00227617	0.00151514	0	0	0.000741128	0	0.00098271	0.00104572	0.000592646	0.000226667	0.000871673	0.00118219	0.00111201	0.00132972	0.000689207	0.000490489	0.00183224	0.0022608	0.00138854	0.00150145	0	0.000235274	0.00183799	0.00229486
ASV_39	Bacteria	Bacillota	Clostridia	Lachnospirales	Lachnospiraceae	Lachnospiraceae_NK4A136_group	0	0	0	0.0181932	0.0161778	0.0028802	0	0	0.00195573	0.00160727	0.0136115	0.0113242	0	0	0.00111996	0.00130086	0.0240406	0.0227089	0	0	0.00154424	0.00126686	0.0219276	0.0156889
ASV_40	Bacteria	Bacillota	Bacilli	Erysipelotrichales	Erysipelatoclostridiaceae	Erysipelotrichaceae_UCG-003	0.00611029	0.00786944	0.000255334	0	0.0108989	0.00530166	0.000745587	0.00142104	0	3.53143e-05	0.000357504	0.00107817	0.000721093	0.00193925	0	0	0.00144926	0.00080719	0.00138352	0.00225839	0	4.13548e-05	0.00100113	0.000655482
ASV_41	Bacteria	Bacteroidota	Bacteroidia	Bacteroidales	Bacteroidaceae	Bacteroides	0.017754	0.0206376	0	0	0	0	0.0296107	0.0178133	0	0	0	0	0.00944712	0.0353567	0	0	0	0	0.0165955	0.0165624	0	0	0	0
ASV_42	Bacteria	Bacillota	Clostridia	Christensenellales	Christensenellaceae	Christensenellaceae_R-7_group	0.00624671	0.00739911	0	0	0.0020129	0	0.0107238	0.0106045	0	0	0.00143088	0.0025751	0.00752141	0.00437023	0	0	0.00328112	0.00274122	0.00588871	0.00438258	0	0	0.00228039	0.00119862
ASV_43	Bacteria	Bacillota	Clostridia	Lachnospirales	Lachnospiraceae	Coprococcus	0.00507994	0.00581117	0	0.0224318	0.000451876	0	0.00208519	0.00307378	0.000613191	0.000679588	0.000433601	0.000462714	0.0053058	0.00482546	0.000718671	0.000661947	0.00128901	0.000724464	0.00490204	0.00471661	0.000374479	0.000438877	0.000704847	0.000599312
ASV_44	Bacteria	Pseudomonadota	Gammaproteobacteria	Enterobacterales	Succinivibrionaceae	Succinivibrio	0	0	0	0.0108217	0	0	0	0	0.0422116	0.0215727	0	0	0	0	0.0103742	0.00675245	0	0	0	0	0.00682087	0.00333547	2.96154e-05	0
ASV_45	Bacteria	Bacteroidota	Bacteroidia	Bacteroidales	Prevotellaceae	Segatella	0	0	0.00206456	0.0220476	0	0	0	0	0.0157157	0.0138388	0	0	0	0	0.00734688	0.00902133	0	0	0	0	0.0173803	0.0170796	0	0
ASV_46	Bacteria	Bacteroidota	Bacteroidia	Bacteroidales	Bacteroidaceae	Bacteroides	0.014346	0.0170441	0	0	0.0130671	0.0194399	0.012555	0.0252686	0	0	0.00107754	0.000719929	0.00964997	0.0204085	0	0	0.00328097	0.00288057	0.0130772	0.01461	0	0	0.00158675	0.00148934
ASV_47	Bacteria	Bacillota	Clostridia	Lachnospirales	Lachnospiraceae	Fusicatenibacter	0	0	0	0	0.0062043	0	0	0	0	0	0.00205625	0.00226068	0	0	0	0	0.00318126	0.00288655	0	0	0	0	0.00192348	0.00187561
ASV_48	Bacteria	Bacillota	Negativicutes	Acidaminococcales	Acidaminococcaceae	Phascolarctobacterium	0.00527739	0.00684164	0	0	0.00507334	0	0.00936845	0.00451846	0	0	0.0125528	0.0100791	0.00262375	0.00271622	0	0	0.00744112	0.00462091	0.00332023	0.0101013	0	0	0.0137652	0.00744859
ASV_50	Bacteria	Bacillota	Clostridia	Lachnospirales	Lachnospiraceae	Lachnospiraceae_FCS020_group	0.00366408	0.00210726	0	0	0	0	0.00122839	0.00263014	0	0.000206061	0.000268207	0.000165922	0.00264479	0.00269072	0	0.000362536	0.00062417	0.000605571	0.00230886	0.00230038	0	0	0.000555671	0.000176528
ASV_51	Bacteria	Bacillota	Bacilli	Erysipelotrichales	Erysipelotrichaceae	Holdemanella	0	0	0	0.00260617	0	0	0	0	0.00356221	0.00493291	0	0	0	0	0.0018481	0.000596707	0	0	0	0	0.00215045	0.00195526	0	0
ASV_52	Bacteria	Bacillota	Clostridia	Lachnospirales	Lachnospiraceae	Blautia	0.0061341	0.00473974	0	0	0.000535661	0	0.00251808	0.00345524	0.000396341	0.00034152	0.0011308	0.00094077	0.0033295	0.00406652	0.00123245	0.000967324	0.0021603	0.00146147	0.0042393	0.00378496	0.000392889	0.000410461	0.00139821	0.000712184
ASV_53	Bacteria	Bacillota	Clostridia	Lachnospirales	Lachnospiraceae	Blautia	0	0	0	0	0.00225347	0	0	0	0	0	0.0121658	0.0123386	0	0.000122814	0	0	0.0150167	0.015319	0	0	0	0	0.00924683	0.00660213
ASV_54	Bacteria	Bacillota	Bacilli	Lactobacillales	Enterococcaceae	Enterococcus	0	0	0	0	0	0	0	0	0	0	0	0	0	0	0	0	0	0	0	0	0	0	0	0
ASV_55	Bacteria	Bacteroidota	Bacteroidia	Bacteroidales	Prevotellaceae	Prevotellaceae_insertae_sedis_genus	0	0	0.0616114	0.00251278	0	0	0	0	0.0202693	0.00970001	0	0	0	0	0.00347608	0.00169485	0	0	0	0	0.0055289	0.00437033	0	0
ASV_56	Bacteria	Bacillota	Clostridia	Lachnospirales	Lachnospiraceae	Agathobacter	0	0	0	0	0	0	0.00108728	0.00084529	0.0036025	0.00235857	0	0	0.00291528	0.00197267	0.00464629	0.00517146	0	0	0.00253716	0.00322012	0.00597086	0.00681138	0	0
ASV_57	Bacteria	Bacillota	Clostridia	Lachnospirales	Lachnospiraceae	Lachnospiraceae_unclassified	0	0	0	0	0.00175753	0	0	0	0.000217303	0.000309091	0.0037996	0.00454211	0	0	0.000999351	0.000938327	0.00974511	0.00631812	0	0	0.000343165	0.000488647	0.00468046	0.00443526
ASV_58	Bacteria	Actinomycetota	Actinobacteria	Bifidobacteriales	Bifidobacteriaceae	Bifidobacterium	0	0	0	0	0	0	0.0410124	0.0192662	0	0	0	0	0.0306146	0.0115873	0	0	0	0	0.0324224	0.0304941	0	0	0	0
ASV_59	Bacteria	Bacillota	Clostridia	Lachnospirales	Lachnospiraceae	Blautia	0.00205008	0.00129128	0	0	0	0	0.000723279	0.00157559	0	0	0	0	0.000629196	0.00141919	0	0	0	0	0.0010563	0.000540709	0	0	0	0
ASV_60	Bacteria	Bacillota	Clostridia	Oscillospirales	Ruminococcaceae	Ruminococcaceae_unclassified	0.00330791	0.00448647	0	0	0.0110214	0	0.002886	0.0058935	0.000259651	0	0.0161866	0.0151839	0.00383173	0.00674418	0	0	0.0160372	0.0189434	0.00401086	0.00367532	0.000197332	0	0.0139048	0.0122391
ASV_61	Bacteria	Bacillota	Clostridia	Clostridiales	Clostridiaceae	Clostridium	0	0	0	0	0	0	0	0	0.00166176	0.00241046	0	0	0	0	0.00228732	0.00131739	0	0	0	0	0.000986659	0.000570897	0	0
ASV_62	Bacteria	Bacillota	Clostridia	Lachnospirales	Lachnospiraceae	[Eubacterium]_eligens_group	0.00451533	0.00322185	0	0	0	0	0.00661794	0.0109801	0	0	0	0.00097479	0.00880594	0.00666422	0	0	0.000865785	0	0.00628073	0.00500024	0	0	0	0
ASV_63	Bacteria	Bacillota	Clostridia	Lachnospirales	Lachnospiraceae	Lachnospiraceae_unclassified	0.00799436	0.00846388	0	0	0.00177871	0	0.00390013	0.00657536	0	0	0.00073757	0.000622206	0.00438794	0.00711789	0	0	0.00118794	0.00104966	0.00703959	0.00665321	0	0	0.000470183	0.000617848
ASV_64	Bacteria	Bacillota	Bacilli	Lactobacillales	Streptococcaceae	Streptococcus	0.00171938	0.00177991	0	0	0	0	0.00612032	0.00494631	0.00172533	0.0021443	0.000124598	0.000173431	0.0185695	0.00911336	0.0021612	0.000752933	0	0.000187549	0.00522049	0.00520894	0.000418479	0.000622163	9.92854e-05	0.000123012
ASV_65	Bacteria	Bacillota	Clostridia	Lachnospirales	Lachnospiraceae	[Ruminococcus]_gnavus_group	0	0	0	0	0.00311274	0	0	0	0	0	0.000894024	0.00099553	0	0	0	0	0.00193291	0.00244247	0	0	0	0	0.00149604	0.000860573
ASV_66	Bacteria	Bacteroidota	Bacteroidia	Bacteroidales	Prevotellaceae	Paraprevotella	0.00683394	0.0099789	0	0	0	0	0.00803223	0.0110985	0	0	0	0	0.00445621	0.00416212	0	0	0	0	0.00449708	0.00714841	0	0	0	0
ASV_67	Bacteria	Bacillota	Bacilli	Lactobacillales	Streptococcaceae	Streptococcus	0	0	0	0	0	0	0	0	0	0	0	0	0	0	0	0	0	0	0	0	0	0	0	0
ASV_68	Bacteria	Bacillota	Clostridia	Oscillospirales	Ruminococcaceae	Ruminococcus	0.00334324	0.00422323	0	0	0.00567413	0.0058204	0.00210381	0.00612835	0	0	0.00701892	0.0050295	0.00535682	0.00312972	0	0	0.0102535	0.00910475	0.00299526	0.002689	0	0	0.00601193	0.00315709
ASV_69	Bacteria	Bacillota	Negativicutes	Acidaminococcales	Acidaminococcaceae	Acidaminococcus	0	0	0	0.0176731	0	0	0	0	0.00700485	0.0202322	0	0	0	0	0.00722385	0.00328675	0	0	0	0	0.00286638	0.000117034	0	0
ASV_70	Bacteria	Bacillota	Clostridia	Lachnospirales	Lachnospiraceae	Mediterraneibacter	0.00524548	0.00394169	0	0	0	0	0.000628866	0.00119536	0.000532284	0.00155461	0	0	0.00155481	0.0029	0.00321266	0.00340167	0	0	0.00241883	0.002123	0.00136384	0.00132638	0	0
ASV_71	Bacteria	Pseudomonadota	Gammaproteobacteria	Lysobacterales	Lysobacteraceae	Stenotrophomonas	0	0	0	0	0	0	0	0	0	0	0	0	0	0	0	0	0	0	0	0	0	0	0	0
ASV_72	Bacteria	Actinomycetota	Coriobacteriia	Coriobacteriales	Coriobacteriaceae	Collinsella	0.000918885	0.00106586	0	0	0.000464591	0	0.00363489	0.00404349	0.0106305	0.00711474	0.00203896	0.00146095	0.000416468	0.000433554	0.00541192	0.00231485	0.000767269	0.00109555	0.000503404	0.000652169	0.00277392	0.00171371	0.00125866	0.000280291
ASV_73	Bacteria	Bacillota	Clostridia	Lachnospirales	Lachnospiraceae	Lachnospiraceae_unclassified	0.00310892	0.00400554	0.022923	0.000194696	0.00351506	0	0.00201148	0.00102988	0.00142235	0.000886061	0.00102813	0.00099553	0.00219397	0.00203368	0.00210208	0.00202593	0.00209399	0.00195801	0.00259948	0.00223151	0.0009866	0.000941098	0.00183799	0.00143429
ASV_74	Bacteria	Bacillota	Clostridia	Lachnospirales	Lachnospiraceae	Anaerobutyricum	0.00544119	0.00426547	0	0.00689845	0.00083443	0	0.00228998	0.00219967	0	0	0.0010569	0.00134539	0.00306104	0.00309178	0.000574519	0.000943792	0.00107418	0.00209262	0.00275054	0.00269736	0.000247052	0.000153607	0.000894015	0.00069563
ASV_75	Bacteria	Bacillota	Clostridia	Oscillospirales	Ruminococcaceae	Faecalibacterium	0.00565435	0.00667271	0	0	0	0	0.00737263	0.00838886	0	0	0	0	0.0064379	0.00608241	0	0	0	0	0.00528574	0.00593474	0	0	0	0
ASV_76	Bacteria	Actinomycetota	Actinobacteria	Propionibacteriales	Propionibacteriaceae	Propionibacteriaceae_unclassified	0	0	0	0	0	0	0	0	0	0	0	0	0	0	0	0	0	0	0	0	0	0	0	0
ASV_77	Bacteria	Bacillota	Negativicutes	Veillonellales-Selenomonadales	Veillonellaceae	Megasphaera	0	0	0	0	0	0	0	0	0.00486956	0.0083158	0	0	0	0	0.00201712	0.00106996	0	0	0	0	0.000810966	0.000842223	0	0
ASV_78	Bacteria	Bacillota	Clostridia	Oscillospirales	Ruminococcaceae	Gemmiger	0.00977781	0.00661526	0.0403679	0	0	0	0.00429873	0.0107874	0.00119439	0.0015167	0	0	0.00477979	0.0126248	0.00360083	0.00403626	0	0	0.00738508	0.00548582	0.00341102	0.00054711	0	0
ASV_79	Bacteria	Bacillota	Bacilli	Erysipelotrichales	Erysipelotrichaceae	Holdemanella	0	0	0	0	0	0	0	0	0.00182717	0.00193793	0	0	0	0	0.00162044	0.000745884	0	0	0	0	0.000800169	0.000886195	0	0
ASV_80	Bacteria	Bacteroidota	Bacteroidia	Bacteroidales	Prevotellaceae	Leyella	0	0	0	0.00293157	0	0	0	0	0.00591774	0.0121355	0	0	0	0	0.0166255	0.0155578	0	0	0	0	0.00784536	0.00741297	0	0
ASV_81	Bacteria	Bacillota	Clostridia	Lachnospirales	Lachnospiraceae	Dorea	0.000553468	0.000337859	0	0	0.000564845	0	0.000459238	0.000717216	0.000958111	0	0.000307134	0.000318535	0.000655937	0.000746075	0.00194988	0.00146525	0.00130203	0.000636354	0.000796125	0.000779422	0.00107489	0.00125812	0.000483718	0.000570773
ASV_82	Bacteria	Bacillota	Clostridia	Oscillospirales	Ruminococcaceae	Faecalibacterium	0.00644715	0.00557467	0	0	0	0	0.00662792	0.00750515	0	0	0	0	0.00539326	0.00615828	0	0	0	0	0.00512913	0.0061463	0	0	0	0
ASV_83	Bacteria	Bacteroidota	Bacteroidia	Bacteroidales	Bacteroidaceae	Bacteroides	0.011723	0.0122583	0	0	0	0	0.00686969	0.00276518	0	0	0	0	0.00567986	0.0103023	0	0	0	0	0.011676	0.0122458	0	0	0	0
ASV_84	Bacteria	Bacillota	Bacilli	Lactobacillales	Listeriaceae	Listeria	0	0	0	0	0	0	0	0	0	0	0	0	0	0	0	0	0	0	0	0	0	0	0	0
ASV_85	Bacteria	Bacillota	Clostridia	Oscillospirales	Ruminococcaceae	Ruminococcus	0.00756156	0.00798191	0	0	0	0	0.0130138	0.00799183	0	0	0	0	0.0171273	0.0147571	0	0	0	0	0.0120593	0.0101715	0	0	0	0
ASV_86	Bacteria	Bacillota	Clostridia	Lachnospirales	Lachnospiraceae	[Eubacterium]_eligens_group	0.00262778	0.00191569	0	0	0.000550552	0	0.00365445	0.0068764	0.00130382	0.000288485	0	0	0.00549996	0.00350419	0.00236054	0.00202593	0.0011074	0.00129188	0.00418177	0.00320952	0.00132977	0.00121257	0.000918994	0.000529584
ASV_87	Bacteria	Pseudomonadota	Gammaproteobacteria	Burkholderiales	Sutterellaceae	Turicimonas	0	0	0	0	0	0	0	0	0	0	0	0	0	0	0	0.000669921	0	0	0	0	0	0	0	0
ASV_88	Bacteria	Pseudomonadota	Gammaproteobacteria	Burkholderiales	Sutterellaceae	Sutterella	0	0	0	0.010956	0.00671682	0.00735596	0	0	0.00410186	0.00448386	0.00167824	0.00162088	0	0	0.00538627	0.00375809	0.00229861	0.00236632	0	0	0.00262931	0.00262078	0.00245625	0.00207954
ASV_89	Bacteria	Bacillota	Clostridia	Lachnospirales	Lachnospiraceae	Blautia	0.00292177	0.00288638	0	0.000528371	0	0	0.00133941	0.0011195	0.000620359	0.000593166	0	0	0.00209732	0.00218337	0.000706407	0.000948722	0	0	0.00243654	0.0026675	0.000449016	0.000710413	0	0
ASV_90	Bacteria	Bacillota	Clostridia	Lachnospirales	Lachnospiraceae	Enterocloster	0.000916213	0.000950228	0	0	0.000855826	0	0.000201692	0	0	0	0.000293584	0.0003353	0	0.00018968	0.000208916	0.000323216	0.000671361	0.00065267	0.000407851	0.000612403	0	0.000182866	0.000777405	0.000289846
ASV_91	Bacteria	Bacillota	Bacilli	Bacillales	Bacillaceae	Metabacillus	0	0	0	0	0	0	0	0	0	0	0	0	0	0	0	0	0	0	0	0	0	0	0	0
ASV_92	Bacteria	Bacillota	Clostridia	Lachnospirales	Lachnospiraceae	Lachnospiraceae_unclassified	0	0	0	0	0	0	0	0	0.00106676	0.00121576	0	0	0	0	0.00265345	0.00185533	0	0	0	0	0.00137266	0.000814412	0	0
ASV_93	Bacteria	Bacteroidota	Bacteroidia	Bacteroidales	Tannerellaceae	Parabacteroides	0.00347293	0.00326836	0.000187972	0	0.0111738	0.00871441	0.00394391	0.00534064	0	4.5496e-05	0.00301021	0.00268647	0.000995353	0.0027862	0	0	0.000726096	0.00108448	0.00184183	0.00134832	0	0	0.00144707	0.000779509
ASV_94	Bacteria	Pseudomonadota	Gammaproteobacteria	Burkholderiales	Sutterellaceae	Sutterella	0	0	0	0	0	0	0	0	0.0145003	0.0138147	0	0	0	0	0.0015974	0.000849656	0	0	0	0	0.00872602	0.00915195	0	0
ASV_95	Bacteria	Bacteroidota	Bacteroidia	Bacteroidales	Prevotellaceae	Leyella	0	0	0	0.00332833	0	0	0	0	0.00583723	0.00474503	0	0	0	0	0.0113938	0.0109948	0	0	0	0	0.00703678	0.0066938	0	0
ASV_96	Bacteria	Pseudomonadota	Gammaproteobacteria	Pseudomonadales	Pseudomonadaceae	Pseudomonas	0	0	0	0	0	0	0	0	0	0	0	0	0	0	0	0	0	0	0	0	0	0	0	0
ASV_97	Bacteria	Pseudomonadota	Gammaproteobacteria	Pseudomonadales	Moraxellaceae	Acinetobacter	0	0	0	0	0	0	0	0	0	0	0.00268353	0	0	0	0	0	0	0	0	0	0.000118592	0	0	0
ASV_98	Bacteria	Bacillota	Clostridia	Lachnospirales	Lachnospiraceae	Enterocloster	0.00198201	0.00149573	0	0.000131149	0	0	0.000341325	9.60557e-05	0.00061878	0.000541339	0	0	0.000182205	0.000252907	0.000261145	0.000409407	0	0	0.000522049	0.000403629	0.000195041	0.000237725	0	0
ASV_99	Bacteria	Bacillota	Clostridia	Lachnospirales	Lachnospiraceae	[Eubacterium]_xylanophilum_group	0.00547762	0.0037269	0	0	0	0	0.00393084	0.00215482	0	0	0	0	0.00757371	0.00686759	0	0	0	0	0.00804063	0.0069287	0	0	0	0
ASV_100	Bacteria	Bacillota	Clostridia	Lachnospirales	Lachnospiraceae	Blautia	0	0	0	0	0.00116368	0	0	0	0	0	0	0.000452293	0	0	0	0	0.000772789	0.00123256	0	0	0	0	0.000615212	0.000673687
ASV_101	Bacteria	Bacteroidota	Bacteroidia	Bacteroidales	Prevotellaceae	Segatella	0	0	0.00821521	0.00703834	0	0	0	0	0.00182307	0.00181834	0	0	0	0	0.00237932	0.00192493	0	0	0	0	0.00820618	0.00750968	0	0
ASV_102	Bacteria	Bacteroidota	Bacteroidia	Bacteroidales	Muribaculaceae	Muribaculaceae_insertae_sedis_genus	0	0	0	0	0	0	0	0	0	0	0	0	0	0	0	0.000594718	0	0	0	0	0	0	0	0
ASV_103	Bacteria	Bacillota	Negativicutes	Veillonellales-Selenomonadales	Selenomonadaceae	Mitsuokella	0	0	0	0	0	0	0	0	0.000900976	0.00192544	0	0	0	0	0.00134166	0.00092517	0	0	0	0	0.000930472	0	0	0
ASV_104	Bacteria	Bacillota	Clostridia	Oscillospirales	Ruminococcaceae	Faecalibacterium	0.00188478	0.00226647	0	0.000122406	0.00224226	0	0.00208519	0.00270237	0.00110183	0.000782859	0.00099367	0.00164297	0.00272093	0.00263023	0.000905303	0.000948101	0.00307605	0.00244751	0.00233617	0.00236053	0.000485436	0	0.00310962	0.0024793
ASV_105	Bacteria	Thermodesulfobacteriota	Desulfovibrionia	Desulfovibrionales	Desulfovibrionaceae	Bilophila	0.000635409	0.000199327	0	0	0.000696779	0	0.0012302	0.000952056	0.000876148	0	0.00342149	0.00237381	0.000214991	8.95245e-05	0	0.000183061	0.000864181	0.000779739	0.000161697	0.00021678	0	0	0.00210977	0.00104179
ASV_106	Bacteria	Bacillota	Clostridia	Lachnospirales	Lachnospiraceae	Lachnospiraceae_NK4A136_group	0.000166549	0.000139323	0	0	0.0066278	0	0	0.000142598	0	0	0.00373255	0.00271697	0	0	0	0	0.00632224	0.00555106	0	0	0	0	0.00519338	0.00487658
ASV_107	Bacteria	Bacteroidota	Bacteroidia	Bacteroidales	Prevotellaceae	Segatella	0	0	0.0055915	0.0169183	0	0	0	0	0.00208921	0.00124924	0	0	0	0	0.00228647	0.00323216	0	0	0	0	0.00218157	0.00275517	0	0
ASV_108	Bacteria	Pseudomonadota	Gammaproteobacteria	Burkholderiales	Burkholderiaceae	Ralstonia	0.00170955	0.0011815	0	0.00502739	0.00113091	0	0	0	0	0	0	0	0	0	0	0	0	0	0.00181785	0.00182925	0.0029411	0.00232501	0.00336258	0.00194292
ASV_109	Bacteria	Bacillota	Clostridia	Christensenellales	Christensenellaceae	Christensenellaceae_R-7_group	0.00380546	0.00361509	0	0.000545581	0	0	0.00649387	0.0164447	0.00735829	0.00639613	0	0	0.00256544	0.00251895	0.00334266	0.00153075	0	0	0.00266245	0.0020844	0.000915394	0.000702204	0	0
ASV_110	Bacteria	Actinomycetota	Actinobacteria	Bifidobacteriales	Bifidobacteriaceae	Bifidobacterium	0.00126012	0	0	0	0	0	0.00251793	0.00246607	0	0	0	0	0.00438545	0.00328271	0	0	0	0	0.00336564	0.00323509	0	0	0	0
ASV_111	Bacteria	Bacteroidota	Bacteroidia	Bacteroidales	Prevotellaceae	Prevotellaceae_unclassified	0	0	0	0.00546639	0	0	0	0	0.00557556	0.00501797	0	0	0	0	0.00609192	0.00617099	0	0	0	0	0.0102929	0.0101421	0	0
ASV_112	Bacteria	Bacteroidota	Bacteroidia	Bacteroidales	Prevotellaceae	Leyella	0	0	0.0178263	0	0	0	0	0	0.00370362	0.00592078	0	0	0	0	0.00891843	0.00869153	0	0	0	0	0.00513554	0.00468382	0	0
ASV_113	Bacteria	Bacteroidota	Bacteroidia	Bacteroidales	Prevotellaceae	Prevotella	0	0	0.00523842	0.00240114	0	0	0	0	0.00450455	0.0018894	0	0	0	0	0.00546716	0.00774433	0	0	0	0	0.00558924	0.00576436	0	0
ASV_114	Bacteria	Pseudomonadota	Gammaproteobacteria	Pseudomonadales	Pseudomonadaceae	Pseudomonas	0	0	0	0	0	0	0	0	0	0	0	0	0	0	0	0	0	0	0	0	0	0	0	0
ASV_115	Bacteria	Bacillota	Clostridia	Lachnospirales	Lachnospiraceae	Lachnospiraceae_unclassified	0.00146193	0.00116683	0	0	0	0	0.000952	0.000697146	0	0	0	0	0.00075136	0.000610105	0	0.00053314	0	0	0.000516667	0.000716287	0	0.000325765	0	0
ASV_116	Bacteria	Bacteroidota	Bacteroidia	Bacteroidales	Prevotellaceae	Paraprevotella	0	0	0	0	0.00355046	0	0	0	0	0	0.00605493	0.00458403	0	0	0	0	0.00447806	0.00510482	0	0	0	0	0.00929924	0.00376099
ASV_117	Bacteria	Bacteroidota	Bacteroidia	Bacteroidales	Prevotellaceae	Segatella	0	0	0	0.0107834	0	0	0	0	0.00202268	0.0016379	0	0	0	0	0.00221683	0.0019393	0	0	0	0	0.00479657	0.00643687	0	0
ASV_118	Bacteria	Bacillota	Clostridia	Lachnospirales	Lachnospiraceae	Lachnospiraceae_UCG-004	0.00360857	0.00330893	0	0	0	0	0.00277923	0.00223404	0	0	0	0	0.0023743	0.00317567	0	0	0	0	0.0029224	0.00252078	0	0	0	0
ASV_119	Bacteria	Bacillota	Clostridia	Lachnospirales	Lachnospiraceae	Lachnospiraceae_UCG-004	0.00166549	0.00184603	0	0	0.000508202	0	0.000675613	0.00114078	0.000296323	0.000185455	0.000223506	0.000311103	0.000931686	0.00109506	0.000861509	0.000703745	0	0.000363342	0.00121094	0.00110198	0.00139411	0.00103159	0.000470183	0
ASV_120	Bacteria	Bacillota	Clostridia	Lachnospirales	Lachnospiraceae	Blautia	0	0	0	0	0	0	0	0	0	0	0	0.000651302	0	0	0	0	0.000579592	0.000721929	0	0	0	0	0	0.000731432
ASV_121	Bacteria	Bacillota	Clostridia	Oscillospirales	Ruminococcaceae	Ruminococcaceae_unclassified	0.00673744	0.00553942	0	0	0	0	0.00371346	0.0107874	0	0	0	0	0.00628088	0.00530487	0	0	0	0	0.00772463	0.00606519	0	0	0	0
ASV_122	Bacteria	Bacillota	Bacilli	Erysipelotrichales	Erysipelotrichaceae	Allobaculum	0	0	0	0	0	0	0	0	0	0	0	0	0	0	0	0.000114921	0	0	0	0	0	0	0	0
ASV_123	Bacteria	Bacteroidota	Bacteroidia	Bacteroidales	Prevotellaceae	Segatella	0	0	0	0.0135084	0	0	0	0	0.00114441	0.0017073	0	0	0	0	0.00138117	0.00080445	0	0	0	0	0.0043198	0.00391332	0	0
ASV_124	Bacteria	Pseudomonadota	Gammaproteobacteria	Pseudomonadales	Moraxellaceae	Acinetobacter	0	0	0.0709145	0	0	0	0	0	0	0	0.0010946	0	0	0	0	0	0	0	0	0	0	0	0	0
ASV_125	Bacteria	Bacteroidota	Bacteroidia	Bacteroidales	Prevotellaceae	Segatella	0	0	0	0.0106522	0	0	0	0	0.00212913	0.00191551	0	0	0	0	0.00178739	0.00237025	0	0	0	0	0.00310621	0.00387675	0	0
ASV_126	Bacteria	Bacillota	Clostridia	Monoglobales	Monoglobaceae	Monoglobus	0.0117574	0.0110649	0	0	0	0	0.011543	0.0139089	0	0	0	0	0.0352749	0.0277692	0	0	0	0	0.0190287	0.0157666	0	0	0	0
ASV_127	Bacteria	Pseudomonadota	Alphaproteobacteria	Rhodobacterales	Paracoccaceae	Paracoccaceae_unclassified	0	0	0	0	0	0	0	0	0	0	0	0	0	0	0	0	0	0	0	0	0	0	0	0
ASV_128	Bacteria	Bacillota	Clostridia	Oscillospirales	Ruminococcaceae	Gemmiger	0.00707796	0.00741641	0	0	0	0	0.00353182	0.00703888	0	0	0	0	0.00359472	0.00826573	0.000679402	0	0	0	0.0057298	0.00436331	0	0	0	0
ASV_129	Bacteria	Bacillota	Clostridia	Lachnospirales	Lachnospiraceae	Lachnospiraceae_unclassified	0	0	0	0.0116817	0	0	0	0	0.00136309	0	0	0	0	0	0.00141288	0.0010023	0	0	0	0	0.00165148	0.00133925	0	0
ASV_130	Bacteria	Bacillota	Clostridia	Oscillospirales	Ruminococcaceae	Ruminococcus	0.00240085	0.00367421	0	0	0	0	0.00670239	0.00265114	0	0	0	0	0.00699666	0.00595595	0	0	0	0	0.00636247	0.00557843	0	0	0	0
ASV_131	Bacteria	Bacteroidota	Bacteroidia	Bacteroidales	Barnesiellaceae	Barnesiella	0.00109497	0.00160483	0	0	0.00472416	0	0.00141495	0.00253587	0	0	0.00262329	0.00171003	0.0016034	0.00156296	0	0	0.00404281	0.00385728	0.00144085	0.00175036	0	0	0.0027572	0.0015839
ASV_132	Bacteria	Bacillota	Clostridia	Lachnospirales	Lachnospiraceae	Anaerobutyricum	0.00143602	0.00126697	0	0	0.000474983	0	0.000930887	0.000883712	0.00029941	0	0.000691052	0.000452655	0.000728819	0.000919948	0.000741652	0.000995507	0.000769013	0.000881105	0.000871169	0.000751585	0.000299063	0.000504709	0.000829232	0.00048159
ASV_133	Bacteria	Bacteroidota	Bacteroidia	Bacteroidales	Bacteroidaceae	Bacteroides	0.00533513	0.00619632	0	0	0	0	0.00251691	0.00363598	0	0	0	0	0.00182567	0.00589781	0	0	0	0	0.00378304	0.00403767	0	0	0	0
ASV_134	Bacteria	Bacillota	Bacilli	Lactobacillales	Streptococcaceae	Streptococcus	0	0	0	0	0	0	0	0	0	0	0	0	0	0	0	0	0	0	0	0	0	0	0	0
ASV_135	Bacteria	Bacillota	Clostridia	Oscillospirales	Oscillospiraceae	UCG-005	0.00139553	0.00167384	0	0	0	0	0.00124875	0.00175712	0	0	0	0	0	0.0009484	0	0	0	0	0.000931093	0.000672149	0	0	0	0
ASV_136	Bacteria	Bacillota	Clostridia	Lachnospirales	Lachnospiraceae	Anaerostipes	0.00123158	0.000927228	0	0	0	0	0.000485403	0.000790853	0	0	0.00109702	0.00227751	0	0.000845914	0	0	0.0019765	0.00151133	0.00052384	0.000401075	0	0	0.00136901	0.000972909
ASV_137	Bacteria	Bacillota	Clostridia	Oscillospirales	Ruminococcaceae	Faecalibacterium	0	0	0	0.0173991	0	0	0	0	0.00253899	0.00244852	0	0	0	0	0.00272984	0.00246506	0	0	0	0	0.00249653	0.000658316	0	0
ASV_138	Bacteria	Bacteroidota	Bacteroidia	Bacteroidales	Tannerellaceae	Parabacteroides	0.00306435	0.00290948	0	0	0	0	0.00336758	0.00520071	0	0	0	0	0.000951115	0.00274014	0	0	0	0	0.00177053	0.00154093	0	0	0	0
ASV_139	Bacteria	Bacillota	Clostridia	Oscillospirales	Ruminococcaceae	Faecalibacterium	0.00379948	0.00473002	0	0	0	0	0.00260648	0.00128074	0	0	0	0	0.00327969	0.00369244	0	0	0	0	0.0037196	0.00375236	0	0	0	0
ASV_140	Bacteria	Bacillota	Clostridia	Lachnospirales	Lachnospiraceae	Lachnospiraceae_unclassified	0.000869757	0.00141065	0	0	0	0	0.000629549	0.000649614	0	0	0	0	0.000510925	0.000688323	0	0	0	0	0.000888021	0.00103311	0	0	0.00066253	0
ASV_141	Bacteria	Bacillota	Clostridia	Lachnospirales	Lachnospiraceae	Lachnospiraceae_unclassified	0.00131389	0.00229883	0	0	0	0	0.0017351	0.00263014	0	0	0	0	0.00168305	0.00140793	0	0	0	0	0.00185677	0.00173562	0	0	0	0
ASV_142	Bacteria	Bacillota	Clostridia	Oscillospirales	[Eubacterium]_coprostanoligenes_group	[Eubacterium]_coprostanoligenes_group_insertae_sedis_genus	0	0	0.0541316	0	0	0	0	0	0.000597196	0.0015167	0	0	0	0	0.00253643	0.00140148	0	0	0	0	0.00107123	0.00045196	0	0
ASV_144	Bacteria	Pseudomonadota	Alphaproteobacteria	Hyphomicrobiales	Xanthobacteraceae	Bradyrhizobium	0	0	0.00053858	0.0363112	0	0.00269932	0	0	0	0	0	0	0	0	0	0	0	0	0	0	0	0	0	0
ASV_145	Bacteria	Bacteroidota	Bacteroidia	Bacteroidales	Bacteroidaceae	Bacteroides	0	0	0	0	0.0123116	0.0108	0	0	0	0	0.0028878	0.00245976	0	0	0	0	0.00413518	0.00659807	0	0	0	0	0.00340018	0.00240423
ASV_146	Bacteria	Pseudomonadota	Gammaproteobacteria	Burkholderiales	Sutterellaceae	Parasutterella	0.00103505	0.0015612	0	0	0	0	0.00265884	0.000534148	0	0	0	9.5346e-05	0.0011744	0.000743138	0	6.53581e-05	0	0	0.00150924	0.00156201	0	0	0	0
ASV_147	Bacteria	Bacillota	Clostridia	Lachnospirales	Lachnospiraceae	Lachnospira	0	0	0	0	0	0	0	0	0.00201203	0.00353786	0.000411921	0.00106625	0	0	0.00262399	0.00184104	0.00220695	0.00291744	0	0	0.00166435	0.00184329	0.00180358	0.00194776
ASV_148	Bacteria	Pseudomonadota	Alphaproteobacteria	Rhodospirillales	Rhodospirillales_insertae_sedis_family	Rhodospirillales_insertae_sedis_genus	0.000289521	0	0	0	0.00478526	0	0.000266921	0	0	0	0.00753752	0.0116454	0	0.00019036	0	0	0.00644016	0.00701796	0	9.57815e-05	0	0	0.00873071	0.00280017
ASV_149	Bacteria	Bacillota	Clostridia	Lachnospirales	Lachnospiraceae	Blautia	0	0	0	0	0.000535661	0	0	0	0	0	0	0.000705578	0	0	0	0	0.000860606	0.000563456	0	0	0	0	0	0
ASV_150	Bacteria	Bacillota	Clostridia	Lachnospirales	Lachnospiraceae	Lachnospiraceae_unclassified	0	0	0	0	0	0	0	0	0	0	0	0.000165922	0	0	0	0	0.000986592	0.000726685	0	0	0	0	0.000341951	0.000419254
ASV_151	Bacteria	Bacteroidota	Bacteroidia	Bacteroidales	Bacteroidaceae	Bacteroides	0.0014453	0.00137696	0	0	0.0109641	0.0108	0.00121404	0.00197076	0	0.000238424	0.000409465	0.000319968	0.000637536	0.00220225	0	0	0.00058242	0.00099263	0.00136999	0.00166023	0	0	0.000577	0.000574461
ASV_152	Bacteria	Bacillota	Clostridia	Lachnospirales	Lachnospiraceae	Lachnospiraceae_unclassified	0.00225767	0.00121908	0	0	0	0	0.000952	0.00106156	0	0	0	0	0.00144261	0.00120457	0	0	0	0	0.00146927	0.00106066	0	0	0	0
ASV_153	Bacteria	Actinomycetota	Actinobacteria	Bifidobacteriales	Bifidobacteriaceae	Bifidobacterium	0	0	0	0	0	0	0	0	0.0103772	0.00561265	0	0	0	0	0.0037114	0.00595681	0	0	0	0	0.0025931	0.00291747	0	0
ASV_154	Bacteria	Bacillota	Clostridia	Oscillospirales	Butyricicoccaceae	Agathobaculum	0.000628261	0	0	0	0	0.00827791	0	0	0.00194816	0.00153241	0.00184281	0.00228004	0	0	0.00367692	0.0018962	0.00312488	0.00349179	0	0	0.00152566	0.000994789	0.00193487	0.00128424
ASV_155	Bacteria	Bacillota	Clostridia	Lachnospirales	Lachnospiraceae	Lachnospiraceae_unclassified	0.00148044	0.00212468	0	0	0	0	0.000921291	0.000681302	0	0	0.000402311	0.000269623	0.000961741	0.00103249	0	0.000277233	0.000604036	0.00088817	0.00140469	0.00106066	0	0.00018098	0.000726646	0
ASV_156	Bacteria	Bacillota	Negativicutes	Veillonellales-Selenomonadales	Veillonellaceae	Dialister	0.00165143	0.00187512	0	0	0	0	0.00169794	0.000998979	0	0	0	0	0.00052475	0.000955987	0	0	0	0	0.000689104	0.000868498	0	0	0	0
ASV_157	Bacteria	Pseudomonadota	Gammaproteobacteria	Burkholderiales	Neisseriaceae	Neisseriaceae_unclassified	0	0	0	0	0	0	0	0	0	0	0	0	0	0	0	0	0	0	0	0	0	0	0	0
ASV_158	Bacteria	Bacillota	Clostridia	Oscillospirales	Oscillospiraceae	UCG-005	0.00790798	0.00780268	0	0	0	0	0.00186177	0.00178054	0	0	0	0	0.00435514	0.00360855	0	0	0	0	0.00424961	0.00334038	0	0	0	0
ASV_159	Bacteria	Bacteroidota	Bacteroidia	Bacteroidales	Prevotellaceae	Leyella	0	0	0	0.00112414	0	0	0	0	0.00118757	0.00136472	0	0	0	0	0.00447677	0.00473689	0	0	0	0	0.00249128	0.00283979	0	0
ASV_160	Bacteria	Bacteroidota	Bacteroidia	Bacteroidales	Bacteroidaceae	Bacteroides	0.0034259	0.00463464	0	0	0	0	0.00162859	0.00300962	0	0	0	0	0.00130405	0.00307712	0	0	0	0	0.00231964	0.00249698	0	0	0	0
ASV_161	Bacteria	Bacillota	Clostridia	Lachnospirales	Lachnospiraceae	Anaerobutyricum	0	0	0	0	0.00111685	0.00155211	0	0	0.000311386	0	0.00288616	0.00222555	0	0	0	0	0.00246572	0.00276569	0	0	0	0	0.00112724	0.000989935
ASV_162	Bacteria	Bacillota	Clostridia	Lachnospirales	Lachnospiraceae	Lachnospiraceae_unclassified	0	0	0	0	0	0	0	0.000174287	0	0	0	0.000145181	0.000300544	0.000203368	0.000137841	0.000277233	0	0.000222043	0.000258333	0.000358144	0	0	0.000235091	0
ASV_163	Bacteria	Bacillota	Clostridia	Lachnospirales	Lachnospiraceae	Roseburia	0	0	0	0	0.00284106	0	0	0	0	0	0.00204361	0.00148412	0	0	0	0	0.00184099	0.00160493	0	0	0	0	0.00180545	0.00223689
ASV_164	Bacteria	Bacteroidota	Bacteroidia	Bacteroidales	Prevotellaceae	Leyella	0	0	0	0.00916943	0	0	0	0	0.000946034	0.0019526	0	0	0	0	0.00314252	0.00404156	0	0	0	0	0.00240387	0.00254475	0	0
ASV_165	Bacteria	Bacillota	Bacilli	Lactobacillales	Enterococcaceae	Enterococcus	0	0	0	0	0	0	0	0	0	0	0	0	0	0	0.000128564	0	0	0	0	0	0	0	0	0
ASV_166	Bacteria	Bacteroidota	Bacteroidia	Bacteroidales	Prevotellaceae	Leyella	0	0	0.0133372	0.0028434	0	0	0	0	0.000462953	0.00207857	0	0	0	0	0.0044241	0.00401983	0	0	0	0	0.0026224	0.00200998	0	0
ASV_168	Bacteria	Pseudomonadota	Gammaproteobacteria	Enterobacterales	Enterobacteriaceae	Enterobacteriaceae_unclassified	0	0	0	0	0	0	0	0	0.00205586	0.00130825	0	0	0	0	0.00215401	0.00270786	0	0	0	0	0.00286376	0.00272448	0	0
ASV_169	Bacteria	Bacillota	Clostridia	Monoglobales	Monoglobaceae	Monoglobus	0.0105907	0.00506788	0	0	0.00472416	0	0.00595768	0.00430329	0.000958111	0.000299818	0.00715442	0.00412419	0.00655937	0.00887703	0.00116993	0.00113772	0.00400375	0.00499293	0.0053249	0.00474334	0.000832176	0.00131663	0.00539001	0.00278252
ASV_170	Bacteria	Bacillota	Clostridia	Peptostreptococcales-Tissierellales	Peptostreptococcaceae	Romboutsia	0.000263645	0.000116139	0	0	0	0	0.000498025	0.000835684	0.000377256	0.000468466	0	8.17294e-05	0.000355299	0.00035565	0.00039694	0.000303823	7.93426e-05	8.5663e-05	0.000225134	0.000275581	0	7.68035e-05	0.000155481	0
ASV_171	Bacteria	Bacteroidota	Bacteroidia	Bacteroidales	Tannerellaceae	Parabacteroides	0	0	0	0	0.00878943	0	0	0	0	0	0.00263188	0.00178589	0	0	0	0	0.000740914	0.00120333	0	0	0	0	0.000786449	0.000341035
ASV_172	Bacteria	Pseudomonadota	Gammaproteobacteria	Enterobacterales	Pasteurellaceae	Pasteurellaceae_unclassified	0.000769739	0.00042015	0	0	0	0	0.00638688	0.00231983	0.00110109	0.000531411	0	0	0.000400038	0.000611661	0.000860032	0.000549967	0	0	0.00037609	0.00032086	0.000303323	0.00018067	0	0
ASV_174	Bacteria	Bacillota	Clostridia	Oscillospirales	Ruminococcaceae	CAG-352	0.00347818	0.0051274	0	0	0	0	0.00363273	0.00293634	0	0	0	0	0.00300218	0.00380388	0	0	0	0	0.00333178	0.00300544	0	0	0	0
ASV_175	Bacteria	Actinomycetota	Coriobacteriia	Coriobacteriales	Coriobacteriales_unclassified	Coriobacteriales_unclassified	0.00234134	0.00107111	0	0	0	0	0.0131943	0.0208817	0	0	0	0	0	0.000604777	0	0	0	0	0.000113489	0.000266262	0	0	0	0
ASV_176	Bacteria	Bacillota	Clostridia	Lachnospirales	Lachnospiraceae	Marvinbryantia	0.000478675	0.000929112	0	0	0.00116392	0	0	0	0.00031937	0	0	0.00043589	0.000583055	0	0.00153205	0.000896387	0.000358059	0	0.000574254	0	0.000589458	0.000555911	0.000587372	0
ASV_177	Bacteria	Bacteroidota	Bacteroidia	Bacteroidales	Bacteroidaceae	Bacteroides	0.00249805	0.0042988	0	0	0	0	0.0013769	0.00302489	9.52396e-05	0	0	0	0.00144894	0.00372572	0	0	0	0	0.00194601	0.00221806	0	0	0	0
ASV_178	Bacteria	Bacillota	Clostridia	Clostridia_UCG-014	Clostridia_UCG-014_insertae_sedis_family	Clostridia_UCG-014_insertae_sedis_genus	0	0	0	0	0.000528803	0	0	0	0	0	0.000440652	0.000845065	0	0	0	0	0.00201127	0.00106125	0	0	0	0	0.000477539	0.000406038
ASV_179	Bacteria	Bacillota	Clostridia	Lachnospirales	Lachnospiraceae	Dorea	0	0	0	0	0	0	0	0	0.000830362	0.000416415	0	0	0	0	0.00104458	0.000948101	0	0	0	0	0	0.000731462	0	0
ASV_180	Bacteria	Bacteroidota	Bacteroidia	Bacteroidales	Prevotellaceae	Paraprevotella	0.000987267	0.00206335	0	0	0	0	0.00157453	0.00186622	0	0	0.000727831	0.00064665	0.000999524	0.000715365	0	0	0.000627766	0.000727261	0.00082782	0.0010212	0	0	0.00125866	0.000657409
ASV_181	Bacteria	Bacillota	Clostridia	Oscillospirales	Oscillospiraceae	UCG-003	0.0104254	0.00826621	0	0	0.00169078	0	0.000771955	0.000445136	0	0.000396102	0	0.000582686	0.00164429	0.0013879	0	0	0.00119088	0.000567107	0.00152795	0.00132393	0	0	0.000726842	0.000619933
ASV_182	Bacteria	Bacteroidota	Bacteroidia	Bacteroidales	Rikenellaceae	Alistipes	0.0108922	0.00832346	0	0	0.00269211	0	0.00339819	0.00331998	0	0	0.000368351	0	0.00382099	0.00427241	0	0	0.000853274	0.000332672	0.0042955	0.00411872	0	0	0	0
ASV_183	Bacteria	Bacillota	Bacilli	Erysipelotrichales	Erysipelotrichaceae	Holdemanella	0	0	0	0	0	0	0	0	0.000537402	0.000320319	0	0	0	0	0.000870483	0.000248628	0	0	0	0	0.000250053	0.000632996	0	0
ASV_184	Bacteria	Pseudomonadota	Alphaproteobacteria	Rhodospirillales	Rhodospirillales_insertae_sedis_family	Rhodospirillales_insertae_sedis_genus	0.000997239	0.00142288	0	0	0.000883433	0	0.00320305	0.000798742	0	0	0.00345793	0.00324484	0.00256001	0.00375281	0	0	0.00283507	0.00224575	0.00162789	0.00146067	0	0	0.00267494	0.00122747
ASV_185	Bacteria	Bacillota	Clostridia	Clostridia_UCG-014	Clostridia_UCG-014_insertae_sedis_family	Clostridia_UCG-014_insertae_sedis_genus	0.00136208	0.00112162	0	0	0	0	0.00151364	0.00139528	0	0	0	0	0.00122457	0.000904707	0	0	0	0	0.000679088	0.000869042	0	0	0.000196634	0
ASV_186	Bacteria	Bacillota	Clostridia	Lachnospirales	Lachnospiraceae	[Ruminococcus]_gnavus_group	0	0	0	0	0	0	0	0	0.000474117	0.00105091	0	0	0	0	0.00117165	0.00115158	0	0	0	0	0	0	0	0
ASV_188	Bacteria	Bacillota	Clostridia	Oscillospirales	Ruminococcaceae	[Eubacterium]_siraeum_group	0	0	0	0	0.00219871	0.0117775	0	0	0	0	0.00237952	0.0036256	0	0	0	0	0.00452536	0.00416542	0	0	0	0	0.00396076	0.00377035
ASV_189	Bacteria	Pseudomonadota	Gammaproteobacteria	Enterobacterales	Enterobacteriaceae	Escherichia-Shigella	0	0	0	0	0	0.00333547	0	0	0	0.0023911	0	0	0	0	0.0022867	0	0.00367946	0.00234232	0	0	0	0	0.00130681	0.00251451
ASV_190	Bacteria	Bacillota	Clostridia	Lachnospirales	Lachnospiraceae	Blautia	0	0	0	0	0	0	0.00049558	0.000691048	0	0	0	0	0.00104866	0.000873347	0	0	0	0	0.00109856	0.000684898	0	0	0	0
ASV_191	Bacteria	Bacteroidota	Bacteroidia	Bacteroidales	Barnesiellaceae	Barnesiella	0.00170528	0.00271976	0	0	0	0	0.00211498	0.00322747	0	0	0	0	0.00195324	0.00276174	0	0	0	0	0.00227091	0.00229818	0	0	0	0
ASV_192	Bacteria	Bacteroidota	Bacteroidia	Bacteroidales	Tannerellaceae	Parabacteroides	0	0	0	0	0.00702842	0.00447497	0	0	0.000305316	0.000333637	0.000723766	0.000946371	0	0	0.000405785	0.000156949	0.00219311	0.00172329	0	0	0.000110494	5.3278e-05	0.00111676	0.000763269
ASV_193	Bacteria	Bacillota	Clostridia	Lachnospirales	Lachnospiraceae	Lachnospira	0.000753913	0.00104736	0	0	0	0	0.00148942	0.000491805	0	0	0	0	0.00198239	0.00194232	0	0	0	0	0.00202033	0.00159002	0	0	0	0
ASV_194	Bacteria	Bacteroidota	Bacteroidia	Bacteroidales	Prevotellaceae	Prevotellaceae_unclassified	0	0	0.0387104	0	0	0	0	0	0.00136873	0.000944806	0	0	0	0	0.00138692	0.000912611	0	0	0	0	0.00268796	0.00234191	0	0
ASV_195	Bacteria	Pseudomonadota	Gammaproteobacteria	Enterobacterales	Enterobacteriaceae	Escherichia-Shigella	0	0	0	0	0	0	0	0	0	0.00213338	0	0	0	0	0.00280151	0	0.00267215	0.0027631	0	0	0	0	0	0.00182455
ASV_196	Bacteria	Bacillota	Clostridia	Lachnospirales	Lachnospiraceae	Lachnospiraceae_unclassified	0	0	0	0	0.000931703	0	0	0	0	0	0	0.000539246	0	0	0	0	0.00134901	0.00137263	0	0	0	0	0.000726646	0.000507518
ASV_197	Bacteria	Actinomycetota	Coriobacteriia	Coriobacteriales	Atopobiaceae	Coriobacteriaceae_UCG-002	0	0	0	0	0	0	0	0	0	0	0	0	0	0	0	0.000598351	0	0	0	0	0	0	0	0
ASV_198	Bacteria	Bacteroidota	Bacteroidia	Bacteroidales	Muribaculaceae	Muribaculaceae_insertae_sedis_genus	0.00309643	0.00401207	0	0	0	0	0.00284852	0.00447619	0	0	0	0	0.00105679	0.00119498	0	0	0	0	0.00113546	0.00215454	0	0	0	0
ASV_199	Bacteria	Bacillota	Bacilli	Bacillales	Bacillaceae	Bacillaceae_unclassified	0	0	0	0	0	0	0	0	0	0	0	0	0	0	0	0	0	0	0	0	0	0	0	0
ASV_200	Bacteria	Bacillota	Clostridia	Lachnospirales	Lachnospiraceae	Lachnospiraceae_unclassified	0	0	0	0	0.00175753	0	0	0	0	0	0.000245857	0.000186662	0	0	0	0	0	0.000504642	0	0	0	0	0.000213719	0
ASV_201	Bacteria	Bacillota	Clostridia	Lachnospirales	Lachnospiraceae	Lachnospiraceae_unclassified	0	0	0	0	0.00470087	0	0	0	0	0	0.00105048	0.000580726	0	0	0	0	0.000342287	0.000625756	0	0	0	0	0.000812134	0.000838507
ASV_202	Bacteria	Bacillota	Clostridia	Lachnospirales	Lachnospiraceae	Blautia	0	0	0	0.00120771	0	0	0	0	0	0.00104253	0	0	0	0	0.000721437	0.000483662	0	0	0	0	0	0	0	0
ASV_203	Bacteria	Pseudomonadota	Gammaproteobacteria	Burkholderiales	Oxalobacteraceae	Undibacterium	0	0	0	0	0	0	0	0	0	0	0	0	0	0	0	0	0	0	0	0	0	0	0	0
ASV_204	Bacteria	Pseudomonadota	Gammaproteobacteria	Enterobacterales	Enterobacteriaceae	Escherichia-Shigella	0	0	0	0.00968024	0.000588534	0	0	0	0	0	0	0	0	0	0.00167612	0	0.00226643	0	0	0	0	0	0	0
ASV_205	Bacteria	Actinomycetota	Actinobacteria	Bifidobacteriales	Bifidobacteriaceae	Bifidobacterium	0.000694353	0.000556644	0	0	0	0	0.00313674	0.00268626	0	0	0	0	0.00492841	0.00404361	0	0	0	0	0.00412852	0.00379023	0	0	0	0
ASV_206	Bacteria	Bacillota	Clostridia	Oscillospirales	Ruminococcaceae	Ruminococcaceae_unclassified	0.00296739	0.00160231	0	0	0	0	0.00119073	0.00337366	0	0	0	0	0.00264666	0.00217952	0	0	0	0	0.00273757	0.00258902	0	0	0	0
ASV_207	Bacteria	Bacillota	Clostridia	Lachnospirales	Lachnospiraceae	Lachnospiraceae_unclassified	0	0	0	0	0	0	0	0	0.000355587	0	0.000357609	0.000331843	0	0	0	0	0.00022148	0	0	0	0	0	0.000384695	0.000176528
ASV_208	Bacteria	Actinomycetota	Coriobacteriia	Coriobacteriales	Eggerthellaceae	Senegalimassilia	0.00933852	0.00752317	0	0	0	0	0.00265322	0.0101111	0.00128007	0	0	0	0.000236055	0.000921523	0	0	0	0	0.000443847	0.000513904	0.000589598	0	0	0
ASV_209	Bacteria	Bacteroidota	Bacteroidia	Bacteroidales	Prevotellaceae	Segatella	0	0	0	0	0	0	0	0	0	0	0	0	0	0	0	0	0	0	0	0	0	0	0	0
ASV_210	Bacteria	Bacillota	Clostridia	Oscillospirales	Oscillospiraceae	UCG-002	0.00175125	0.00242063	0	0	0.00366335	0.0141961	0.000840069	0.000796559	0	0	0	0.00039868	0.00124433	0.00122598	0	0	0.00375128	0.00214904	0.00105046	0.000835095	0	0	0.00243334	0.00133775
ASV_211	Bacteria	Bacillota	Bacilli	Erysipelotrichales	Erysipelatoclostridiaceae	Thomasclavelia	0	0	0	0	0.00172388	0	0	0	0	0	0.000406501	0	0	0	0	0	0.00109859	0	0	0	0	0	0	7.64429e-05
ASV_212	Bacteria	Bacteroidota	Bacteroidia	Flavobacteriales	Flavobacteriaceae	Flavobacterium	0	0	0	0	0	0	3.76116e-05	0	0	0.000201898	7.29969e-05	0	0	0	0	0	0	0.000115371	0	0	0	0	0	0
ASV_213	Bacteria	Bacillota	Clostridia	Lachnospirales	Lachnospiraceae	Blautia	0	0	0	0	0.000332479	0	0	0	0	0	0	0	0	0	0	0	0	0	0	0	0	0	0	0
ASV_214	Bacteria	Bacillota	Clostridia	Lachnospirales	Lachnospiraceae	[Bacteroides]_pectinophilus_group	0.000795735	0.000905601	0	0	0	0	0.00139729	0.00175871	0	0	0	0	0.000931686	0.00172081	0	0	0	0	0.00146927	0.00155655	0	0	0	0
ASV_215	Bacteria	Bacillota	Clostridia	Lachnospirales	Lachnospiraceae	Marvinbryantia	0.000837681	0	0	0	0	0	0.000595768	0.000589141	0	0	0	0	0	0.00073343	0	0	0	0	0.000417639	0.000979844	0	0	0	0
ASV_216	Bacteria	Bacillota	Bacilli	Erysipelotrichales	Erysipelatoclostridiaceae	Thomasclavelia	0.000336568	0.000588236	0	0	0.00229239	0	0.000172879	0.000686112	0	0	0	0.000197588	7.80878e-05	0.000176131	0	0	0	0.000454538	0.000125851	0.000226669	0	0	0.000222116	0
ASV_217	Bacteria	Bacteroidota	Bacteroidia	Bacteroidales	Rikenellaceae	Alistipes	0.00383405	0.00483827	0	0	0	0	0.00249442	0.00384223	0	0	0	0	0.00233505	0.00371994	0	0	0	0	0.00197669	0.00184856	0	0	0	0
ASV_218	Bacteria	Bacillota	Clostridia	Lachnospirales	Lachnospiraceae	GCA-900066575	0.00185055	0.00142806	0	0	0	0	0.000153548	0.000316885	9.87743e-05	0	0	0	0.00048087	0.000657036	0	0	0	0	0.000548959	0.000468342	0	0	0	0
ASV_219	Bacteria	Bacillota	Clostridia	Oscillospirales	Ruminococcaceae	Faecalibacterium	0	0	0	0	0.00109546	0	0	0	0	0	0.00187894	0.00132444	0	0	0	0	0.00139969	0.00127271	0	0	0	0	0.00228039	0.00110587
ASV_220	Bacteria	Bacteroidota	Bacteroidia	Bacteroidales	Prevotellaceae	Leyella	0	0	0	0.00493738	0	0	0	0	0.00086552	0.00155368	0	0	0	0	0.00224716	0.00221634	0	0	0	0	0.00133306	0.000885131	0	0
ASV_221	Bacteria	Pseudomonadota	Gammaproteobacteria	Enterobacterales	Enterobacteriaceae	Escherichia-Shigella	0	0	0	0	0	0	0	0	0	0	0	0	0	0	0.00186767	0	0.00323176	0.00293141	0	0	0	0	0	0
ASV_222	Bacteria	Bacteroidota	Bacteroidia	Bacteroidales	Bacteroidaceae	Bacteroides	0.00703024	0.00612915	0	0	0.00187839	0	0	0	0	0	0	0	0	0	0	0	0	0	0	0	0	0	0	0
ASV_223	Bacteria	Pseudomonadota	Alphaproteobacteria	Rickettsiales	Mitochondria	Mitochondria_insertae_sedis_genus	0	0	0	0	0	0	0	0	0	0	0	0.00392301	0	0	0	0	0	0	0	0	0	0	0	0
ASV_224	Bacteria	Pseudomonadota	Gammaproteobacteria	Enterobacterales	Enterobacteriaceae	Escherichia-Shigella	0	0	0	0	0.00048554	0	0	0	0	0.00118839	0	0	0	0	0.00149653	0	0.00239235	0.0019496	0	0	0	0	0	0.00157924
ASV_225	Bacteria	Bacillota	Clostridia	Lachnospirales	Lachnospiraceae	Lachnospiraceae_unclassified	0	0.000261231	0	0	0	0	0	0	0	0	0	0	0.000180326	0.000140793	0	0.000191931	0.000865785	0.000484456	0	0	0	0.000380059	0.000256463	0.00033099
ASV_226	Bacteria	Bacteroidota	Bacteroidia	Bacteroidales	Bacteroidaceae	Bacteroides	0	0	0	0	0.00853444	0.0166628	0	0	0	0	0.000754277	0.000779923	0	0	0	0	0.00211613	0.00140136	0	0	0	0	0.000226679	0.000574461
ASV_227	Bacteria	Bacteroidota	Bacteroidia	Bacteroidales	Rikenellaceae	Alistipes	0	0	0	0	0.00458656	0.00828795	0	0	0	0	0.00747226	0.00634791	0	0	0	0	0.00369752	0.00527522	0	0	0	0	0.00417635	0.00187025
ASV_228	Bacteria	Bacteroidota	Bacteroidia	Bacteroidales	Rikenellaceae	Alistipes	0.00553322	0.00943052	0	0	0	0	0.00224136	0.00223819	0	0	0	0	0.00198126	0.00198888	0	0	0	0	0.00243285	0.00217287	0	0	0	0
ASV_229	Bacteria	Verrucomicrobiota	Verrucomicrobiia	Verrucomicrobiales	Akkermansiaceae	Akkermansia	0.00661955	0.00426533	0	0	0	0	0.00376066	0.000536125	0	0	0	0	0.000435839	0.000907439	0	0	0	0	0.000702425	0.00292977	0	0	0	0
ASV_230	Bacteria	Bacillota	Clostridia	Oscillospirales	Ruminococcaceae	[Eubacterium]_siraeum_group	0.000972916	0.000755375	0	0	0.000890616	0	0.000686183	0.000104125	0	0	5.87536e-05	0	0.00138258	0.00108976	0	0	0.0024347	0.00228169	0.00140062	0.000651781	0	0	0.00230342	0.00162415
ASV_231	Bacteria	Bacteroidota	Bacteroidia	Bacteroidales	Marinifilaceae	Odoribacter	0.00199697	0.00166818	0	0	0.000462146	0	0.00130324	0.000768445	0	0	0.000298101	0.000553245	0.00109323	0.000739752	0	0	0.00104976	0.000783205	0.00107673	0.00103552	0	0	0.000777405	0.00042808
ASV_232	Bacteria	Bacillota	Clostridia	Lachnospirales	Lachnospiraceae	Lachnospiraceae_unclassified	0	0	0	0	0.000275276	0	0.000138194	0	0	0	0.000245857	0.000622206	0	0.000187725	0	0	0.000704709	0.000383528	0.00019375	0.00028927	0	0	0.000619787	0.000507518
ASV_233	Bacteria	Actinomycetota	Actinobacteria	Mycobacteriales	Corynebacteriaceae	Corynebacterium	0	0	0	0	0	0	0	0	0	0	0	0	0	0	0	0	0	0	0	0	0	0	0	0
ASV_234	Bacteria	Pseudomonadota	Gammaproteobacteria	Enterobacterales	Enterobacteriaceae	Escherichia-Shigella	0	0	0	0	0	0	0	0	0	0	0	0	0	0	0.00190359	0	0.00236436	0.00203375	0	0	0	0	0	0.00170189
ASV_235	Bacteria	Bacillota	Clostridia	Oscillospirales	Butyricicoccaceae	Agathobaculum	0.00170528	0.00289995	0	0	0	0	0.00238307	0.0013832	0	0	0	0	0.00247799	0.00257965	0	0	0	0	0.0021665	0.0015143	0	0	0	0
ASV_236	Bacteria	Bacillota	Bacilli	Erysipelotrichales	Erysipelotrichaceae	Holdemanella	0	0	0	0	0	0	0	0	0	0	0	0	0	0	0	0	0	0	0	0	0	0	0	0
ASV_237	Bacteria	Bacillota	Clostridia	Oscillospirales	Oscillospiraceae	UCG-005	0.0023806	0.00224037	0	0	0	0	0.000681137	0.00269424	0	0	0	0	0.00151097	0.00164235	0	0	0	0	0.00116984	0.00124246	0	0	0	0
ASV_238	Bacteria	Bacillota	Clostridia	Peptostreptococcales-Tissierellales	Peptostreptococcaceae	Terrisporobacter	0	0	0	0	0	0	0	0	0.000311386	0.000258177	0	0	0	0	0.000222844	0.000336145	0	0	0	0	0.000225381	0.00019018	0	0
ASV_239	Bacteria	Actinomycetota	Actinobacteria	Micrococcales	Dermatophilaceae	Austwickia	0	0	0	0	0	0	0	0	0	0	0	0	0	0	0	0	0	0	0	0	0	0	0	0
ASV_240	Bacteria	Thermodesulfobacteriota	Desulfovibrionia	Desulfovibrionales	Desulfovibrionaceae	Bilophila	0	0	0	0	0	0	0	0	0.00214798	0.00238793	0	0	0	0	4.93017e-05	0	0	0	0	0	0.000767124	0.000233032	0	0
ASV_241	Bacteria	Bacillota	Clostridia	Lachnospirales	Lachnospiraceae	Agathobacter	0.000305155	0	0	0	0	0	0	0	0	0	0	0	0	0	0.000200559	0	0	0	0	0	0	0	0	0
ASV_242	Bacteria	Bacillota	Clostridia	Oscillospirales	Oscillospiraceae	UCG-002	0.000875624	0.00128757	0	0	0	0	0.00143039	0.000585705	0.000379739	0.000152347	0.000627929	0.000460015	0.00137765	0.00113345	0.000178343	0.000157667	0.000744302	0.000955127	0.00167119	0.00144614	0.00015857	0	0.000379222	0.000293652
ASV_243	Bacteria	Bacillota	Clostridia	Peptostreptococcales-Tissierellales	Peptostreptococcaceae	Intestinibacter	0	0	0	0	0	0	0	0	0.000127748	0.000216536	0	0	0	0	0.000403904	0.000206858	0	0	0	0	0.000104022	0.000168236	0	0
ASV_244	Bacteria	Bacillota	Clostridia	Lachnospirales	Lachnospiraceae	Coprococcus	0	0	0	0.0154441	0	0	0	0	0	0	0	0	0	0	0	0	0	0	0	0	0	0	0	0
ASV_245	Bacteria	Bacillota	Clostridia	Clostridia_UCG-014	Clostridia_UCG-014_insertae_sedis_family	Clostridia_UCG-014_insertae_sedis_genus	0	0	0	0	0	0	0.000343091	0.000354026	0	0	0.00143946	0.00111767	0	0.000287861	0	0	0.000979171	0.00079594	0	0	0	0	0.000898896	0
ASV_247	Bacteria	Bacteroidota	Bacteroidia	Bacteroidales	Prevotellaceae	Leyella	0	0	0	0.00365895	0	0	0	0	0.00062398	0	0	0	0	0	0.00249295	0.00245536	0	0	0	0	0.000852281	0.00118017	0	0
ASV_248	Bacteria	Bacillota	Clostridia	Oscillospirales	Oscillospiraceae	UCG-003	0.00311941	0.00126182	0	0	0	0	0.00079466	0.000562277	0.00043816	0	0	0	0.00102212	0.00152669	0.000382163	0.000409933	0	0	0.00186219	0.00126283	0.000285426	0.00032113	0	0
ASV_249	Bacteria	Bacteroidota	Bacteroidia	Bacteroidales	Bacteroidaceae	Bacteroides	0.00501395	0.00507124	0	0	0.00275634	0	0	0	0	0	0	0	0	0	0	0	0	0	0	0	0	0	0	0
ASV_250	Bacteria	Bacillota	Clostridia	Lachnospirales	Lachnospiraceae	[Eubacterium]_xylanophilum_group	0.000740219	0.000783693	0	0	0	0	0.00110555	0.000744679	0	0	0	0	0.00144261	0.00137665	0	0	0	0	0.00182448	0.00166675	0	0	0.000320579	0
ASV_251	Bacteria	Bacillota	Bacilli	Erysipelotrichales	Erysipelatoclostridiaceae	Thomasclavelia	0	0	0	9.3678e-05	0.0118654	0.0080377	0	0	0.000102655	8.92317e-05	0	0	0	0	0.000104458	0	0	0	0	0	0.00024148	0	0	0
ASV_252	Bacteria	Bacillota	Bacilli	Lactobacillales	Streptococcaceae	Streptococcus	0	0	0	0	0	0	0.000199731	0	0	0	0	0.00113694	0	0	0	0	0.000336733	0	0	0	0	0	0	0
ASV_253	Bacteria	Pseudomonadota	Gammaproteobacteria	Burkholderiales	Sutterellaceae	Sutterella	0.00068058	0.000533742	0	0	0	0	0.000729416	0.000254934	0	0	0	0	0.000921099	0.000659236	0	0	0	0	0.000470091	0.000506598	0	0	0	0
ASV_254	Bacteria	Bacillota	Clostridia	Lachnospirales	Lachnospiraceae	Lachnospira	0	0	0	0	0	0	0	0	0.00134135	0	0	0	0	0	0.00162119	0.000951549	0	0	0	0	0.00101942	0.000983085	0	0
ASV_255	Bacteria	Bacteroidota	Bacteroidia	Bacteroidales	Prevotellaceae	Segatella	0	0	0	0.00992363	0	0	0	0	0	0	0	0	0	0	0	0	0	0	0	0	0	0	0	0
ASV_256	Bacteria	Bacillota	Clostridia	Lachnospirales	Lachnospiraceae	Lachnospiraceae_FCS020_group	0	0	0	0	0	0	0	0	0	0	0	0	0	0	0	0	0	0	0	0	0	0	0	0
ASV_257	Bacteria	Bacillota	Clostridia	Oscillospirales	Oscillospiraceae	UCG-005	0.00136816	0	0	0	0	0	0	0.00110113	0	0	0	0	0.000933244	0	0	0	0	0	0	0.000509204	0	0	0	0
ASV_258	Bacteria	Bacteroidota	Bacteroidia	Bacteroidales	Tannerellaceae	Parabacteroides	0.000871638	0.00156369	0	0	0	0	0.000892748	0.000629682	0	0	0	0	0.000597212	0.000713819	0	0	0	0	0.000570372	0.000567712	0	0	0	0
ASV_259	Bacteria	Bacillota	Clostridia	Christensenellales	Christensenellaceae	Christensenellaceae_R-7_group	0	0	0	0	0.00455984	0.00745012	0	0	0	0	0.0013008	0.00132779	0	0	0	0	0.00308582	0.00172305	0	0	0	0	0.00194869	0.000898968
ASV_260	Bacteria	Bacillota	Clostridia	Lachnospirales	Lachnospiraceae	Lachnospiraceae_unclassified	0.00344202	0.00393588	0	0	0.00484909	0	0	0	0	0	0	0	0	0	0	0	0	0.000100928	0	0	0	0	0	0
ASV_261	Bacteria	Bacteroidota	Bacteroidia	Bacteroidales	Prevotellaceae	Segatella	0	0	0	0.00964676	0	0	0	0	0	0	0	0	0	0	0	0	0	0	0	0	0	0	0	0
ASV_262	Bacteria	Pseudomonadota	Gammaproteobacteria	Enterobacterales	Enterobacteriaceae	Escherichia-Shigella	0	0	0	0	0	0	0	0	0	0	0	0	0	0	0.000909892	0	0.00155293	0.00129038	0	0	0	0	0	0.00154857
ASV_263	Bacteria	Bacillota	Clostridia	Lachnospirales	Lachnospiraceae	Lachnospiraceae_unclassified	0	0	0	0	0	0	0.000460645	0.00041195	0	0	0	0	0	0.000375449	0	0	0	0	0.000403646	0.000399468	0	0	0	0
ASV_264	Bacteria	Bacteroidota	Bacteroidia	Bacteroidales	Prevotellaceae	Segatella	0	0	0.0204735	0.00241898	0	0	0	0	0	0	0	0	0	0	0	0	0	0	0	0	0	0	0	0
ASV_265	Bacteria	Bacteroidota	Bacteroidia	Bacteroidales	Tannerellaceae	Parabacteroides	0.00115764	0.00167904	0	0	0	0	0.00093795	0.000699647	0	0	0	0	0.000376022	0.000725332	0	0	0	0	0.000796144	0.000435922	0	0	0	0
ASV_266	Bacteria	Pseudomonadota	Gammaproteobacteria	Enterobacterales	Enterobacteriaceae	Escherichia-Shigella	0	0	0	0	0.00104465	0	0	0	0	0.00125998	0	0	0	0	0.00144864	0	0.0021685	0.00144466	0	0	0	0	0	0
ASV_267	Bacteria	Bacillota	Clostridia	Lachnospirales	Lachnospiraceae	[Eubacterium]_ventriosum_group	0.00177652	0.00146289	0	0	0	0	0.000353161	0.000491171	0	0	0	0	0.00123223	0.000922979	0	0	0	0	0.00101719	0.000922909	0	0	0	0
ASV_268	Bacteria	Actinomycetota	Coriobacteriia	Coriobacteriales	Atopobiaceae	Parolsenella	0	0	0	0	0	0	0	0	0.00148507	0.0013242	0	0	0	0	0.000877447	0.000439574	0	0	0	0	0.000312066	0.000175551	0	0
ASV_269	Bacteria	Bacillota	Clostridia	Lachnospirales	Lachnospiraceae	Lachnospiraceae_unclassified	0.000851251	0.000766278	0	0	0	0	0.00050671	0.000364417	0	0.000391515	0	0	0.000540979	0.00054753	0.000155072	0.000170605	0	0	0.000742709	0.00084026	0.000364613	0.000307667	0	0
ASV_270	Bacteria	Pseudomonadota	Gammaproteobacteria	Burkholderiales	Comamonadaceae	Delftia	0	0	0	0	0	0	0	0	0	0	0	0	0	0	0	0	0	0	0	0	0	0.000175551	0	0
ASV_271	Bacteria	Bacillota	Clostridia	Oscillospirales	Ruminococcaceae	Ruminococcus	0	0	0	0	0	0	0	0	0	0	0.0014363	0.0020621	0	0	0	0	0.00368638	0.00239856	0	0	0	0	0.0015289	0.000936425
ASV_272	Bacteria	Bacillota	Clostridia	Lachnospirales	Lachnospiraceae	Lachnospiraceae_unclassified	0	0	0	0	0	0	0	0	0	0	0	0	0	0	0	0	0	0	0	0	0	0	0	0
ASV_273	Bacteria	Actinomycetota	Actinobacteria	Propionibacteriales	Propionibacteriaceae	Cutibacterium	0	0	0	0	0	0	4.96473e-05	0	0.000127748	0.000166566	0	0.00057001	0	0	0	0	9.76525e-05	0	0	0	0	0	0	0
ASV_274	Bacteria	Actinomycetota	Coriobacteriia	Coriobacteriales	Eggerthellaceae	Gordonibacter	0.00619285	0.00464556	0	0	0	0	0.00129083	0.00304817	0	0	0	0	0	0	0	0	0	0	0.00010441	0	0	0	0	0
ASV_275	Bacteria	Actinomycetota	Coriobacteriia	Coriobacteriales	Eggerthellaceae	Senegalimassilia	0	0	0.0515303	0	0	0	0	0	0	0.00121384	0	0	0	0	0	0.000418742	0	0	0	0	0	0.000497513	0	0
ASV_276	Bacteria	Bacillota	Clostridia	Oscillospirales	[Eubacterium]_coprostanoligenes_group	[Eubacterium]_coprostanoligenes_group_insertae_sedis_genus	0	0	0	0	0.000974111	0	0	0	0	0	0.000969434	0.00160835	0	0	0	0	0.00190541	0.00172454	0	0	0	0	0.00109553	0.000841079
ASV_277	Bacteria	Bacillota	Clostridia	Lachnospirales	Lachnospiraceae	Lachnospiraceae_unclassified	0	0	0	0	0	0	0	0.000142598	0	0	0	0	0.000240435	0.000203368	0	0	0	0	0.000242188	0.00026172	0	0	0	0
ASV_278	Bacteria	Bacteroidota	Bacteroidia	Bacteroidales	Bacteroidaceae	Bacteroides	0.00417532	0.00251883	0	0	0.00345053	0	0	0	0	0	0	0	0	0	0	0	0	0	0	0	0	0	0	0
ASV_279	Bacteria	Bacillota	Bacilli	Staphylococcales	Staphylococcaceae	Staphylococcus	0	0	0	0	0	0	0	0	0	0.000138086	0	0.000312715	0	0	0	0	0.000101194	0	0	0	0	0	0	0
ASV_280	Bacteria	Bacteroidota	Bacteroidia	Bacteroidales	Bacteroidaceae	Bacteroides	0	0	0	0	0.00214382	0	0	0	0	0	0	0.00113989	0	0	0	0	0	0.00142082	0	0	0	0	0.00187525	0.00146807
ASV_281	Bacteria	Bacillota	Clostridia	Lachnospirales	Lachnospiraceae	Enterocloster	0.00469326	0.00432881	0	0	0	0	0	0	0	0	0	0.000209563	0	0	0	0	0	0	0	0	0	0	0	0
ASV_282	Bacteria	Pseudomonadota	Gammaproteobacteria	Enterobacterales	Enterobacteriaceae	Escherichia-Shigella	0	0	0	0	0	0	0	0	0	0.00124566	0	0	0	0	0.00165217	0	0.0021685	0.00165505	0	0	0	0	0	0
ASV_283	Bacteria	Bacillota	Bacilli	Lactobacillales	Streptococcaceae	Streptococcus	0	0	0	0	0	0	0.000641991	0.000662453	0	0	0	0	0.00237355	0.00101744	0	0	0	0	0.000900084	0.00117745	0	0	0	0
ASV_284	Bacteria	Bacillota	Clostridia	Lachnospirales	Lachnospiraceae	Lachnospira	0.000251304	0.000371645	0	0	0	0	0.000700027	0.000230534	0	0	0	0	0.000728819	0.000576627	0	0	0	0	0.000657782	0.000534461	0	0	0	0
ASV_285	Bacteria	Bacillota	Bacilli	RF39	RF39_insertae_sedis_family	RF39_insertae_sedis_genus	0	0	0	0	0.00177458	0	0	0	0	0	0.00161405	0.000536234	0	0	0	0	0.00129246	0.000845832	0	0	0	0	0.000533513	0.000157382
ASV_286	Bacteria	Bacillota	Clostridia	Clostridia_UCG-014	Clostridia_UCG-014_insertae_sedis_family	Clostridia_UCG-014_insertae_sedis_genus	0	0	0	0	0	0	0	0	0	0	0.00082255	0.000654244	0	0	0	0	0.00119088	0.00106125	0	0	0	0	0	0
ASV_287	Bacteria	Bacillota	Clostridia	Oscillospirales	Ruminococcaceae	Faecalibacterium	0.00396403	0.00377276	0	0	0	0	0	0	0	0	0	0	0	0	0	0	0	0	0	0	0	0	0	0
ASV_288	Bacteria	Bacillota	Bacilli	Lactobacillales	Streptococcaceae	Streptococcus	0.000206325	0.000113267	0	0	0	0	0.00048506	0.000294423	0	0	0	0	0.000670179	0.000436046	0	0	0	0	0.00021002	0.000115185	0	0	0	0
ASV_289	Bacteria	Bacteroidota	Bacteroidia	Bacteroidales	Bacteroidaceae	Bacteroides	0.00115981	0.00184714	0	0	0	0	0.000932738	0.000748585	0	0	0	0	0.000463662	0.00137263	0	0	0	0	0.00096522	0.000571118	0	0	0	0
ASV_290	Bacteria	Pseudomonadota	Gammaproteobacteria	Enterobacterales	Enterobacteriaceae	Escherichia-Shigella	0	0	0	0	0.000823947	0	0	0	0	0.000902033	0	0	0	0	0.00146062	0	0.00258821	0	0	0	0	0	0	0
ASV_291	Bacteria	Pseudomonadota	Gammaproteobacteria	Enterobacterales	Enterobacteriaceae	Escherichia-Shigella	0	0	0	0	0	0	0	0	0	0	0	0	0	0	0.00149653	0	0.00221047	0.00145869	0	0	0	0	0	0.00193188
ASV_292	Bacteria	Pseudomonadota	Alphaproteobacteria	Rhodospirillales	Rhodospirillales_insertae_sedis_family	Rhodospirillales_insertae_sedis_genus	0.000579042	0.000181644	0	0	0.000846624	0	0.000213537	0.000165257	0	0	0.00108789	0.000865291	0	0.000271943	0	0	0.00231006	0.00252647	0	9.57815e-05	0	0	0.00144893	0.000690452
ASV_293	Bacteria	Pseudomonadota	Alphaproteobacteria	Hyphomicrobiales	Rhizobiaceae	Rhizobiaceae_unclassified	0	0	0	0	0	0	0	0	0	0	0	0	0	0	0	0	0	0	0	0	0	0	0	0
ASV_294	Bacteria	Bacteroidota	Bacteroidia	Bacteroidales	Prevotellaceae	Segatella	0	0	0.0214628	0	0	0	0	0	0	0	0	0	0	0	0	0	0	0	0	0	0	0	0	0
ASV_295	Bacteria	Bacteroidota	Bacteroidia	Bacteroidales	Bacteroidaceae	Bacteroides	0.00255158	0.00174639	0	0	0.0010617	0.0141942	0	0	0	0	0	0	0	0	0	0	0	0	0	0	0	0	0	0
ASV_296	Bacteria	Bacillota	Clostridia	Lachnospirales	Lachnospiraceae	Lachnospiraceae_unclassified	0	0	0	0	0	0	0	0	0	0	0	0	0	0	0	0	0	0	0	0	0	0	0	0
ASV_297	Bacteria	Bacillota	Clostridia	Lachnospirales	Lachnospiraceae	Lachnospiraceae_unclassified	0	0	0	0	0	0	0	0	0.000553136	0.00193697	0	0	0	0	0.0009132	0.000767722	0	0	0	0	0.000407509	0.000542941	0	0
ASV_298	Bacteria	Bacillota	Clostridia	Oscillospirales	Oscillospiraceae	UCG-003	0.0048433	0.00370821	0	0	0.000281796	0	0.000340569	0	0	0	0	0	0	0.000763347	0	0	0.000476353	0.000208934	0.00057298	0.000509204	0	0	0	0
ASV_299	Bacteria	Pseudomonadota	Gammaproteobacteria	Enterobacterales	Vibrionaceae	Vibrio	0	0	0	0	0	0	0	0	0	0	0	0	0	0	0	0	0	0	0	0	0	0	0	0
ASV_300	Bacteria	Bacillota	Clostridia	Lachnospirales	Lachnospiraceae	Mediterraneibacter	0	0	0	0	0	0	0	0	0	0	0	0	0	0	0	0	0	0	0	0	0	0	0	0
ASV_301	Bacteria	Bacillota	Clostridia	Oscillospirales	Ruminococcaceae	Ruminococcaceae_unclassified	0	0	0	0	0	0	6.05455e-05	0.000145776	0.000571231	0.000135419	0	0	0	0.0002673	0.000430288	0.000812859	0	0	0.000169772	0.00014484	0.00132494	0.000166512	0	0
ASV_302	Bacteria	Pseudomonadota	Alphaproteobacteria	Rickettsiales	Mitochondria	Mitochondria_insertae_sedis_genus	0	0	0	0	0	0	0	0	0	0	0	0	0	0	0	0	0	0	0	0	0	0	0	0
ASV_303	Bacteria	Actinomycetota	Actinobacteria	Bifidobacteriales	Bifidobacteriaceae	Bifidobacterium	0	0	0	0	0	0	0	0	0	0	0	0	0	0	0	0	0	0	0	0	0	0	0	0
ASV_304	Bacteria	Bacillota	Clostridia	Lachnospirales	Lachnospiraceae	Blautia	0.000855545	0	0	0	0	0	0	0.000649585	0	0	0	0	0	0.000750533	0	0	0	0	0	0	0	0	0	0
ASV_305	Bacteria	Bacillota	Clostridia	Oscillospirales	Ruminococcaceae	Acutalibacter	0.000510781	0	0	0	0	0	0.000383455	0.000374851	0.00015579	0	0.000176261	0.000136301	0.00098756	0.00129538	0.00013588	0.000112118	0.000291105	0	0.00101863	0.000561256	0	0	0.000252815	0
ASV_306	Bacteria	Pseudomonadota	Gammaproteobacteria	Enterobacterales	Enterobacteriaceae	Escherichia-Shigella	0	0	0	0	0	0	0	0	0	0	0	0	0	0	0	0	0	0	0	0	0	0	0	0
ASV_307	Bacteria	Bacillota	Clostridia	Lachnospirales	Lachnospiraceae	Lachnospiraceae_unclassified	0	0	0.029819	0	0	0	0	0	0	0	0	0	0	0	0	0	0	0	0	0	0	0	0	0
ASV_308	Bacteria	Pseudomonadota	Gammaproteobacteria	Enterobacterales	Enterobacteriaceae	Enterobacteriaceae_unclassified	0	0	0	0	0	0	0	0	0	0	0	0	0	0	0	0	0	0	0	0	0	0	0	0
ASV_309	Bacteria	Bacillota	Clostridia	Oscillospirales	Oscillospiraceae	UCG-005	0.00328359	0.00236913	0	0	0	0	0.000771955	0.00025771	0	0	0	0	0.000399962	0.00122598	0	0	0	0	0.00131308	0.00109988	0	0	0	0
ASV_310	Bacteria	Pseudomonadota	Gammaproteobacteria	Enterobacterales	Enterobacteriaceae	Escherichia-Shigella	0	0	0	0	0	0	0	0	0	0	0	0	0	0	0	0	0	0	0	0	0	0	0	0
ASV_311	Bacteria	Bacillota	Clostridia	Clostridia_UCG-014	Clostridia_UCG-014_insertae_sedis_family	Clostridia_UCG-014_insertae_sedis_genus	0.000316198	0	0	0	0	0	0	0	0	0	0	0	0	0.000390669	0	0	0	0	0.000275879	0.00021726	0	0	0	0
ASV_312	Bacteria	Pseudomonadota	Gammaproteobacteria	Enterobacterales	Enterobacteriaceae	Escherichia-Shigella	0	0	0	0	0	0	0	0	0	0	0	0	0	0	0.00168809	0	0.00318979	0	0	0	0	0	0	0
ASV_313	Bacteria	Bacteroidota	Bacteroidia	Bacteroidales	Prevotellaceae	Segatella	0	0	0	0.00252098	0	0	0	0	0	0.0005691	0	0	0	0	0	0	0	0	0	0	0	0.000499833	0	0
ASV_314	Bacteria	Bacillota	Bacilli	Erysipelotrichales	Erysipelatoclostridiaceae	Longibaculum	0	0	0	0	0.00522568	0	0	0	0	0	0	7.10884e-05	0	0	0	0	0	0	0	0	0	0	3.66268e-05	0
ASV_315	Bacteria	Pseudomonadota	Gammaproteobacteria	Burkholderiales	Sutterellaceae	Sutterella	0	0	0	0	0.00220649	0	0	0	0	0	0.000462371	0.000540294	0	0	0	0	0.00135757	0.000587713	0	0	0	0	0.000802377	0.000574831
ASV_316	Bacteria	Pseudomonadota	Gammaproteobacteria	Enterobacterales	Enterobacteriaceae	Escherichia-Shigella	0	0	0	0	0	0	0	0	0	0	0	0	0	0	0.00126906	0	0.00177677	0.00130441	0	0	0	0	0	0
ASV_317	Bacteria	Bacteroidota	Bacteroidia	Bacteroidales	Prevotellaceae	Segatella	0	0	0	0.00655746	0	0	0	0	0	0	0	0	0	0	0	0	0	0	0	0	0	0	0	0
ASV_318	Bacteria	Bacillota	Clostridia	Lachnospirales	Lachnospiraceae	Lachnospiraceae_unclassified	0	0.000435385	0	0	0	0	0	0.000459483	0	0	0	0	0	0.00054753	0	0	0	0	0.000452084	0.000674963	0	0	0	0
ASV_319	Bacteria	Bacillota	Clostridia	Lachnospirales	Lachnospiraceae	[Eubacterium]_ventriosum_group	0	0	0	0	0.00525142	0	0	0	0	0	0.000357609	0.000269623	0	0	0	0	0.000644305	0.000847799	0	0	0	0	0.000406067	0.000529584
ASV_320	Bacteria	Actinomycetota	Coriobacteriia	Coriobacteriales	Atopobiaceae	Tractidigestivibacter	0	0	0	0.0194231	0	0	0	0	0	0	0	0	0	0	0	0	0	0	0	0	0	0	0	0
ASV_321	Bacteria	Bacillota	Clostridia	Lachnospirales	Lachnospiraceae	Faecalimonas	0	0.000156739	0.00408654	0.000670619	0.000381151	0	0	0.000205975	0.000217303	0	0.000312908	0.000435544	0	0.000219012	0.000396294	0.000319884	0.0011678	0.000787242	0	0.000151522	0.000257374	0.00018098	0.000512927	0.000728177
ASV_322	Bacteria	Bacillota	Clostridia	Lachnospirales	Lachnospiraceae	Lachnospiraceae_UCG-010	0	0.000383139	0	0	0	0	0.000214968	7.92212e-05	5.92646e-05	0	0	0	0	0.000140793	0.000223992	0.000170605	0	0	0.000306771	0	0	0	0	0
ASV_323	Bacteria	Bacteroidota	Bacteroidia	Bacteroidales	Bacteroidaceae	Bacteroides	0.00240884	0.00172959	0	0	0.00236841	0.026537	0	0	0	0	0	0	0	0	0	0	0	0	0	0	0	0	0	0
ASV_324	Bacteria	Bacillota	Clostridia	Oscillospirales	Oscillospiraceae	UCG-002	0.000985078	0.00118457	0	0	0.000563593	0	0.00079466	0.000351423	0	0	0	0	0.000399962	0.000786478	0	0	0.000416809	0.000686498	0.000883345	0.000835095	0	0	0.000505629	0.000228396
ASV_325	Bacteria	Bacillota	Clostridia	Lachnospirales	Lachnospiraceae	Lachnospiraceae_unclassified	0	0	0	0	0	0	0.000644903	0.000332729	0	0	0	0	0	0	0	0	0	0	0.000742709	0.000743837	0	0	0	0
ASV_326	Bacteria	Bacillota	Clostridia	Lachnospirales	Lachnospiraceae	Blautia	0	0	0	0.00817088	0	0	0	0	0	0	0	0	0	0	0	0	0	0	0	0	0	0	0	0
ASV_327	Bacteria	Actinomycetota	Actinobacteria	Micrococcales	Micrococcaceae	Rothia	0	0	0	0	0	0	0	0	0	0	0	0	0	0	0	0	0	0	0	0	0	0	0	0
ASV_328	Bacteria	Actinomycetota	Coriobacteriia	Coriobacteriales	Eggerthellaceae	Adlercreutzia	0.00420185	0.00338491	0	0	0	0	0.0010041	0.00103611	0	0	0.000243596	0	0.000436746	0.000227332	0	0	0.000329166	0	0.0004106	0.000150129	0	0	0.00023293	0.000120247
ASV_329	Bacteria	Bacillota	Clostridia	Oscillospirales	Butyricicoccaceae	Agathobaculum	0.00125652	0.000563098	0	0	0	0	0.00114189	0.00110144	0	0	0	0	0	0.00154273	0	0	0	0	0.00112241	0.000846229	0	0	0	0
ASV_330	Bacteria	Bacillota	Negativicutes	Veillonellales-Selenomonadales	Selenomonadaceae	Mitsuokella	0	0	0	0	0	0	0	0	0	0	0	0	0	0	0	0	0	0	0	0	0	0	0	0
ASV_331	Bacteria	Bacillota	Clostridia	Lachnospirales	Lachnospiraceae	Blautia	0	0.00030383	0	0.000207574	0	0	0	0	0	0.000161773	0	0	0	0	0	0	0	0.000792361	0	0	0	0	0	0
ASV_332	Bacteria	Actinomycetota	Coriobacteriia	Coriobacteriales	Atopobiaceae	Tractidigestivibacter	0	0	0.000511873	0	0	0	0	0	0.00233589	0.00210616	0	0	0	0	0.00158845	0.00068383	0	0	0	0	0.00124654	0.000507792	0	0
ASV_333	Bacteria	Actinomycetota	Actinobacteria	Micrococcales	Micrococcaceae	Micrococcus	0	0	0	0	0	0	0	0	0	0	0	0	0	0	0	0	0	0	0	0	0	0	0	0
ASV_334	Bacteria	Bacillota	Clostridia	Lachnospirales	Lachnospiraceae	Lachnospiraceae_unclassified	0	0	0	0	0	0	0	0	0	0	0	0	0	0	0	0	0.00022148	0.000484456	0	0	0	0	0.000128232	0.000132396
ASV_335	Bacteria	Actinomycetota	Actinobacteria	Micrococcales	Microbacteriaceae	Microbacteriaceae_unclassified	0	0	0	0	0	0	0	0.000465724	0.00125812	0.00893398	0.000437981	0.000914455	0	0	0.00143498	0.000783555	0.000789111	0.00113723	0	0	0	0	0	0
ASV_336	Bacteria	Bacteroidota	Bacteroidia	Bacteroidales	Prevotellaceae	Segatella	0	0	0	0.00596	0	0	0	0	0	0	0	0	0	0	0	0	0	0	0	0	0	0	0	0
ASV_337	Bacteria	Actinomycetota	Actinobacteria	Bifidobacteriales	Bifidobacteriaceae	Bifidobacterium	0	0	0	0	0	0	0	0	0	0	0	0	0	0	0.00162823	0	0	0	0	0	0	0	0	0
ASV_338	Bacteria	Bacteroidota	Bacteroidia	Bacteroidales	Prevotellaceae	Segatella	0	0	0	0	0	0	0	0	0.000958111	0.000777307	0	0	0	0	0.000208916	0.000402225	0	0	0	0	0.00101132	0.00070708	0	0
ASV_339	Bacteria	Bacillota	Clostridia	Lachnospirales	Lachnospiraceae	Lachnospiraceae_ND3007_group	0	0	0	0	0	0	0	0	0	0	0	0	0	0	0	0	0	0	0	0	0	0	0	0
ASV_340	Bacteria	Bacillota	Clostridia	Lachnospirales	Lachnospiraceae	Lachnospiraceae_unclassified	0	0	0	0	0.000783478	0	0	0	0	0	0.000826972	0.000539246	0	0	0	0	0.0011678	0.000545013	0	0	0	0	0.000961738	0.000860573
ASV_341	Bacteria	Bacillota	Clostridia	Lachnospirales	Lachnospiraceae	Blautia	0	0	0	0	0	0	0	0	0	0	0	0	0	0	0	0	0	0	0	0	0	0	0	0
ASV_342	Bacteria	Bacillota	Clostridia	Lachnospirales	Lachnospiraceae	Lachnospiraceae_unclassified	0	0	0	0	0	0	0	0	0	0	0	0	0	0	0	0	0	0	0	0.000151522	0	0	0	0
ASV_343	Bacteria	Bacteroidota	Bacteroidia	Bacteroidales	Prevotellaceae	Segatella	0	0	0.0174627	0	0	0	0	0	0	0	0	0	0	0	0	0	0	0	0	0	0	0	0	0
ASV_344	Bacteria	Pseudomonadota	Alphaproteobacteria	Rhodobacterales	Paracoccaceae	Paracoccaceae_unclassified	0	0	0	0	0	0	0	0	0	0	0	0	0	0	0	0	0	0	0	0	0	0	0	0
ASV_345	Bacteria	Bacillota	Clostridia	Lachnospirales	Lachnospiraceae	Lachnospiraceae_unclassified	0	0	0	0	0	0	0	0	0	0	0	0	0	0	0	0	0	0	0	0	0	0	0	0
ASV_346	Bacteria	Bacillota	Clostridia	Lachnospirales	Lachnospiraceae	Marvinbryantia	0	0	0	0	0	0	0	0	0	0	0	0	0	0.000429941	0	0	0	0	0.000287127	0.000423115	0	0	0	0
ASV_347	Bacteria	Pseudomonadota	Gammaproteobacteria	Enterobacterales	Enterobacteriaceae	Enterobacteriaceae_unclassified	0	0	0	0	0	0	0	0	0.000620638	0.00107897	0	0	0	0	0.000733039	0.00107477	0	0	0	0	0.000898436	0.000805497	0	0
ASV_348	Bacteria	Bacillota	Bacilli	Lactobacillales	Streptococcaceae	Streptococcus	0	0	0	0	0	0	0	0	0	0	0	0	0	0	0	0	0	0	0	0	0	0	0	0
ASV_349	Bacteria	Bacillota	Clostridia	Oscillospirales	Oscillospiraceae	Oscillospiraceae_unclassified	0.000465176	0.000592283	0	0	0.000908011	0	0.000522205	0.000515421	0	0	0.000859271	0.00039868	0.000533282	0.000624556	0	0	0.000833619	0.00065665	0.000381987	0.000753622	0	0	0.000379222	0.000783073
ASV_350	Bacteria	Bacillota	Clostridia	Lachnospirales	Lachnospiraceae	Agathobacter	0.00357211	0.00236501	0	0	0.00119131	0	0	0	0	0	0	0	0	0	0	0	0	0	0	0	0	0	0	0
ASV_351	Bacteria	Bacillota	Clostridia	Lachnospirales	Lachnospiraceae	Fusicatenibacter	0.00244272	0.00242074	0	0	0.00254101	0	0	0	0	0	0	0	0	0	0	0	0	0	0	0	0	0	0	0
ASV_352	Bacteria	Bacillota	Clostridia	Oscillospirales	[Eubacterium]_coprostanoligenes_group	[Eubacterium]_coprostanoligenes_group_insertae_sedis_genus	0.000559427	0.000206011	0	0	0	0	0.000908183	0.00122868	0	0	0	0	0.00122457	0.000966392	0	0	0	0	0.000721531	0.000561256	0	0	0	0
ASV_353	Bacteria	Pseudomonadota	Gammaproteobacteria	Enterobacterales	Enterobacteriaceae	Escherichia-Shigella	0	0	0	0	0	0	0	0	0	0	0	0	0	0	0	0	0	0	0	0	0	0	0	0
ASV_354	Bacteria	Bacillota	Negativicutes	Veillonellales-Selenomonadales	Selenomonadaceae	Mitsuokella	0	0	0	0	0	0	0	0	0	0	0	0	0	0	0	0	0	0	0	0	0	0	0	0
ASV_355	Bacteria	Bacillota	Clostridia	Lachnospirales	Lachnospiraceae	Lachnospiraceae_unclassified	0.000425626	0	0	0	0	0	0	0.000427794	0	0	0	0	0	0	0	0	0	0	0.000613542	0.000606089	0	0	0	0
ASV_356	Bacteria	Pseudomonadota	Alphaproteobacteria	Caulobacterales	Caulobacteraceae	Caulobacteraceae_insertae_sedis_genus	0	0	0	0	0	0	0	0	0	0	0	0	0	0	0	0	0	0	0	0	0	0	0	0
ASV_357	Bacteria	Bacillota	Clostridia	Oscillospirales	Ruminococcaceae	Faecalibacterium	0	0.00104173	0	0	0	0	0	0	0	0	0	0	0	0.00075872	0	0	0	0	0.001018	0.00104665	0	0	0	0
ASV_358	Bacteria	Bacillota	Bacilli	Erysipelotrichales	Erysipelatoclostridiaceae	Catenibacterium	0	0	0	0	0	0	0	0	0	0	0	0	0	0	0	0	0	0	0	0	0	0	0	0
ASV_359	Bacteria	Bacillota	Clostridia	Clostridia_UCG-014	Clostridia_UCG-014_insertae_sedis_family	Clostridia_UCG-014_insertae_sedis_genus	0.00104588	0.00135052	0	0	0	0	0.00054491	0.000645577	0	0	0	0	0	0.000514038	0	0	0	0	0.000509316	0.000162945	0	0	0	0
ASV_360	Bacteria	Pseudomonadota	Gammaproteobacteria	Enterobacterales	Enterobacteriaceae	Enterobacteriaceae_unclassified	0	0	0	0	0	0	0	0	0	0.000728304	0	0	0	0	0.00186079	0	0	0	0	0	0	0	0	0
ASV_361	Bacteria	Bacillota	Clostridia	Oscillospirales	Oscillospiraceae	Colidextribacter	0	0.000566531	0	0	0	0	0.000499501	0.000327995	0.000262896	0.000121877	0	0	0.000311081	0.000416371	0.000433119	0.000157667	0	0	0.000525232	0.000407363	0.000126856	0.000160565	0.000221213	0
ASV_362	Bacteria	Bacteroidota	Bacteroidia	Bacteroidales	Bacteroidales_unclassified	Bacteroidales_unclassified	0	0	0	0	0.00194144	0.00255141	0	0	0	0	0.000861263	0.000523619	0	0	0	0	0.00157849	0.00177026	0	0	0	0	0.00085195	0.000410488
ASV_363	Bacteria	Bacillota	Clostridia	Lachnospirales	Lachnospiraceae	Agathobacter	0.00188478	0.00199337	0	0	0	0	0	0	0	0	0	0	0	0	0	0	0	0	0	0	0	0	0	0
ASV_364	Bacteria	Bacteroidota	Bacteroidia	Bacteroidales	Bacteroidaceae	Bacteroides	0.00196276	0.00196469	0	0	0.00267467	0	0	0	0	0	0	0	0	0	0	0	0	0	0	0	0	0	0	0
ASV_365	Bacteria	Pseudomonadota	Gammaproteobacteria	Enterobacterales	Enterobacteriaceae	Escherichia-Shigella	0	0	0	0	0	0	0	0	0	0	0	0	0	0	0	0	0	0	0	0	0	0	0	0
ASV_367	Bacteria	Bacteroidota	Bacteroidia	Bacteroidales	Bacteroidaceae	Bacteroides	0.00146315	0.00105791	0	0	0.00428764	0	0	0	0	0	0	0	0	0	0	0	0	0	0	0	0	0	0	0
ASV_368	Bacteria	Pseudomonadota	Gammaproteobacteria	Enterobacterales	Enterobacteriaceae	Escherichia-Shigella	0	0	0	0	0	0	0	0	0	0	0	0	0	0	0	0	0	0	0	0	0	0	0	0
ASV_369	Bacteria	Pseudomonadota	Gammaproteobacteria	Enterobacterales	Enterobacteriaceae	Escherichia-Shigella	0	0	0	0	0	0	0	0	0	0	0	0	0	0	0	0	0	0	0	0	0	0	0	0
ASV_370	Bacteria	Bacteroidota	Bacteroidia	Bacteroidales	Marinifilaceae	Butyricimonas	0.00059236	0	0	0	0	0	0	0	0	0	0	0.000482832	0.000233222	0.000409709	0	0	0.000644506	0.000469923	0.000313229	0	0	0	0.000476808	0
ASV_371	Bacteria	Bacillota	Clostridia	Peptostreptococcales-Tissierellales	Anaerovoracaceae	Family_XIII_UCG-001	0.000413489	0.000297572	0	0	0	0	0.000464182	0.000312376	0	0	0.00102819	0.000218081	0.000434526	0.000637407	0	0	0.000211713	0.000504095	0.000466873	0.000235365	0	0	0.00053372	0.00031903
ASV_372	Bacteria	Bacteroidota	Bacteroidia	Bacteroidales	Prevotellaceae	Segatella	0	0	0	0.00505653	0	0	0	0	0	0	0	0	0	0	0	0	0	0	0	0	0	0	0	0
ASV_373	Bacteria	Pseudomonadota	Gammaproteobacteria	Enterobacterales	Enterobacteriaceae	Escherichia-Shigella	0	0	0	0	0	0	0	0	0	0	0	0	0	0	0	0	0	0	0	0	0	0	0	0
ASV_374	Bacteria	Pseudomonadota	Gammaproteobacteria	Enterobacterales	Enterobacteriaceae	Enterobacteriaceae_unclassified	0	0	0	0.00140176	0	0	0	0	0	0	0	0	0	0	0	0.00093519	0	0	0	0	0.000744017	0.000627814	0	0
ASV_375	Bacteria	Bacteroidota	Bacteroidia	Bacteroidales	Bacteroidaceae	Bacteroides	0.00176648	0.00164563	0	0	0.00298093	0	0	0	0	0	0	0	0	0	0	0	0	0	0	0	0	0	0	0
ASV_376	Bacteria	Bacteroidota	Bacteroidia	Bacteroidales	Bacteroidaceae	Bacteroides	0.00114197	0.00211582	0	0	0.00253175	0.00894853	0	0	0	0	0	0	0	0	0	0	0	0	0	0	0	0	0	0
ASV_377	Bacteria	Bacillota	Bacilli	Acholeplasmatales	Acholeplasmataceae	Anaeroplasma	0.00175125	0.000782843	0	0	0	0	0.00167106	0.00146192	0	0	0	0	0.00149319	0.000925269	0	0	0	0	0.00114596	0.00110803	0	0	0	0
ASV_378	Bacteria	Bacillota	Negativicutes	Veillonellales-Selenomonadales	Veillonellaceae	Allisonella	0	0	0	0	0	0	0	0	0.000734184	0.000727529	0	0	0	0	0.000448249	0.000178326	0	0	0	0	0.000298914	0.000151337	0	0
ASV_379	Bacteria	Bacteroidota	Bacteroidia	Bacteroidales	Prevotellaceae	Segatella	0	0	0	0.00489624	0	0	0	0	0	0	0	0	0	0	0	0	0	0	0	0	0	0	0	0
ASV_380	Bacteria	Bacillota	Clostridia	Lachnospirales	Lachnospiraceae	Coprococcus	0	0	0	0	0	0	0	0	0	0	0	0	0	0	0	0	0	0	0	0	0	0	0	0
ASV_381	Bacteria	Bacillota	Clostridia	Lachnospirales	Lachnospiraceae	Blautia	0	0	0	0	0	0	0	0	0	0	0	0	0	0	0	0	0	0	0	0	0	0	0	0
ASV_382	Bacteria	Bacillota	Clostridia	Lachnospirales	Lachnospiraceae	[Bacteroides]_pectinophilus_group	0	0	0	0	0	0	0.000552774	0.00041195	0	0	0	0	0.000931686	0.000563174	0	0	0	0	0.000597396	0.000702513	0	0	0	0
ASV_383	Bacteria	Bacillota	Clostridia	Lachnospirales	Lachnospiraceae	Blautia	0	0	0	0	0	0	0	0	0	0	0	0	0	0	0.000571137	0	0	0	0	0	0	0	0	0
ASV_384	Bacteria	Bacteroidota	Bacteroidia	Flavobacteriales	Weeksellaceae	Chryseobacterium	0	0	0	0	0	0	0	0	0	0	0	0	0	0	0	0	0	0	0	0	0	0	0	0
ASV_385	Bacteria	Bacillota	Clostridia	Lachnospirales	Lachnospiraceae	Lachnospiraceae_unclassified	0	0	0	0	0	0	0	0	0	0	0	0.000186662	0	0	0	0	0	0	0	0	0	0	0	0
ASV_386	Bacteria	Pseudomonadota	Gammaproteobacteria	Enterobacterales	Enterobacteriaceae	Escherichia-Shigella	0	0	0	0	0.000559107	0	0	0	0	0	0	0	0	0	0.000957781	0	0.00177677	0	0	0	0	0	0	0
ASV_387	Bacteria	Campylobacterota	Campylobacteria	Campylobacterales	Arcobacteraceae	Arcobacter	0	0	0	0	0	0	0	0	0	0	0	0	0	0	0	0	0	0	0	0	0	0	0	0
ASV_388	Bacteria	Bacillota	Bacilli	Bacillales	Bacillaceae	Bacillaceae_unclassified	0	0	0	0	0	0	0	0	0	0	0	0	0	0	0	0	0	0	0	0	0	0	0	0
ASV_389	Bacteria	Pseudomonadota	Gammaproteobacteria	Enterobacterales	Enterobacteriaceae	Escherichia-Shigella	0	0	0	0	0	0	0	0	0	0	0	0	0	0	0	0	0	0	0	0	0	0	0	0
ASV_390	Bacteria	Bacillota	Clostridia	Lachnospirales	Lachnospiraceae	GCA-900066575	0	0	0	0	0	0	0	0	0	0	0	0	0	0	0	0	0	0	0	0	0	0	0	0
ASV_391	Bacteria	Bacillota	Clostridia	Lachnospirales	Lachnospiraceae	Lachnospiraceae_unclassified	0	0	0	0	0	0	0	0	0.000237058	0.00010303	0	0	0	0	0.000379064	0.000170605	0	0	0	0	0	0	0	0
ASV_392	Bacteria	Bacillota	Clostridia	Lachnospirales	Lachnospiraceae	Lachnospiraceae_unclassified	0.00129538	0.00109717	0	0	0.00232926	0	9.21291e-05	0.000158442	0	0	0	0	0.000120218	0.000140793	0	0	0	0	0	0	0	0	0.000128232	0.00011033
ASV_393	Bacteria	Bacteroidota	Bacteroidia	Bacteroidales	Rikenellaceae	Alistipes	0.000435687	0.00114806	0	0	0.00274197	0.0045207	0.000578415	0.0011191	0	0	0.00152602	0	0.000283037	0.000257818	0	0	0.00109029	0.000380196	0.000836292	0.000778341	0	0	0.00155984	0.000779272
ASV_394	Bacteria	Bacillota	Clostridia	Lachnospirales	Lachnospiraceae	Fusicatenibacter	0	0	0	0	0	0	0	0	0	0	0	0	0	0	0	0	0	0	0	0	0	0	0	0
ASV_395	Bacteria	Bacillota	Clostridia	Oscillospirales	Ruminococcaceae	Faecalibacterium	0.00127148	0.00122474	0	0	0	0	0.000285472	0.000230534	0	0	0	0	0	0.000366715	0	0	0	0	0.000326281	0.000478788	0	0	0	0
ASV_396	Bacteria	Pseudomonadota	Gammaproteobacteria	Enterobacterales	Enterobacteriaceae	Escherichia-Shigella	0	0	0	0	0	0	0	0	0	0	0	0	0	0	0.00150851	0	0.00153894	0	0	0	0	0	0	0
ASV_397	Bacteria	Bacillota	Clostridia	Clostridia_unclassified	Clostridia_unclassified	Clostridia_unclassified	0.000364844	0.000640924	0	0	0	0	0.000565092	0.000541452	0	0	0	0	0.000355522	0.000514038	0	0	0	0	0.000594202	0.00123114	0	0	0	0
ASV_398	Bacteria	Bacteroidota	Bacteroidia	Bacteroidales	Bacteroidaceae	Bacteroides	0.00180217	0.00206544	0	0	0.00171506	0	0	0	0	0	0	0	0	0	0	0	0	0	0	0	0	0	0	0
ASV_399	Bacteria	Pseudomonadota	Gammaproteobacteria	Enterobacterales	Enterobacteriaceae	Escherichia-Shigella	0	0	0	0	0	0	0	0	0	0	0	0	0	0	0	0	0	0	0	0	0	0	0	0
ASV_400	Bacteria	Bacillota	Clostridia	Lachnospirales	Lachnospiraceae	Coprococcus	0	0	0	0	0	0	0	0	0.00034492	7.99516e-05	0	0	0	0	0.0011365	0.000765376	0	0	0	0	0.000769763	0.000456432	0	0
ASV_401	Bacteria	Bacillota	Clostridia	Lachnospirales	Lachnospiraceae	Agathobacter	0	0	0	0	0	0	0	0	0	0	0	0	0	0	0	0	0	0	0	0	0	0	0	0
ASV_402	Bacteria	Bacteroidota	Bacteroidia	Bacteroidales	Bacteroidaceae	Bacteroides	0	0.00068848	0	0	0	0	0	0.000993021	0	0	0	0	0	0.00123688	0.000332272	0	0	0	0.000856243	0.000531273	0	0	0	0
ASV_403	Bacteria	Bacteroidota	Bacteroidia	Bacteroidales	Bacteroidaceae	Bacteroides	0	0	0	0	0.00477765	0.0212913	0	0	0	0	0	0	0	0	0	0	0	0	0	0	0	0	0	0
ASV_404	Bacteria	Pseudomonadota	Gammaproteobacteria	Enterobacterales	Enterobacteriaceae	Escherichia-Shigella	0	0	0	0	0	0	0	0	0	0	0	0	0	0	0	0	0	0	0	0	0	0	0	0
ASV_405	Bacteria	Pseudomonadota	Gammaproteobacteria	Enterobacterales	Enterobacteriaceae	Escherichia-Shigella	0	0	0	0	0	0	0	0	0	0	0	0	0	0	0	0	0	0	0	0	0	0	0	0
ASV_406	Bacteria	Pseudomonadota	Gammaproteobacteria	Enterobacterales	Enterobacteriaceae	Escherichia-Shigella	0	0	0	0	0	0	0	0	0	0	0	0	0	0	0	0	0	0	0	0	0	0	0	0
ASV_407	Bacteria	Pseudomonadota	Gammaproteobacteria	Pseudomonadales	Moraxellaceae	Enhydrobacter	0	0	0	0	0	0	0	0	0	0	0	0	0	0	0	0	0	0	0	0	0	0	0	0
ASV_408	Bacteria	Bacillota	Bacilli	Erysipelotrichales	Erysipelotrichaceae	Turicibacter	0	0	0	0.00010776	0	0	0	0	0.000232595	5.59885e-05	0	0	0.000108881	7.79264e-05	0	0	0	0	2.19348e-05	0	5.82756e-05	4.91739e-05	0	0
ASV_409	Bacteria	Bacillota	Clostridia	Oscillospirales	Ruminococcaceae	Faecalibacterium	0.00237842	0.00191453	0	0	0	0	0	0	0	0	0	0	0	0	0	0	0	0	0	0	0	0	0	0
ASV_410	Bacteria	Pseudomonadota	Gammaproteobacteria	Enterobacterales	Enterobacteriaceae	Escherichia-Shigella	0	0	0	0	0	0	0	0	0	0	0	0	0	0	0	0	0	0	0	0	0	0	0	0
ASV_411	Bacteria	Bacillota	Bacilli	RF39	RF39_insertae_sedis_family	RF39_insertae_sedis_genus	0	0	0	0	0	0	0.000164274	0.000226013	0	0	0	0	0.000107179	0	0	0	0	0	0	4.91232e-05	0	0	0	0
ASV_412	Bacteria	Bacillota	Clostridia	Lachnospirales	Lachnospiraceae	Lachnospiraceae_unclassified	0	0	0	0	0	0	0	0	0	0	0	0	0	0	0	0	0	0	0	0	0	0	0	0
ASV_413	Bacteria	Pseudomonadota	Gammaproteobacteria	Enterobacterales	Enterobacteriaceae	Escherichia-Shigella	0	0	0	0	0	0	0	0	0	0	0	0	0	0	0	0	0	0	0	0	0	0	0	0
ASV_414	Bacteria	Bacillota	Negativicutes	Veillonellales-Selenomonadales	Veillonellaceae	Megasphaera	0	0	0	0.00454598	0	0	0	0	0	0	0	0	0	0	0	0	0	0	0	0	0	0	0	0
ASV_415	Bacteria	Bacillota	Clostridia	Lachnospirales	Lachnospiraceae	Agathobacter	0	0	0	0	0	0	0	0	0	0	0	0	0	0	0	0	0	0	0	0	0	0	0	0
ASV_416	Bacteria	Bacillota	Clostridia	Oscillospirales	Oscillospiraceae	NK4A214_group	0.000300996	0	0	0	0	0	0.000113523	0	0.000321318	0.00115784	0	9.20031e-05	0	0.000208185	0.000535029	0.000756799	0	0	0	0.000162945	0.000380568	0.000214087	0	0
ASV_417	Bacteria	Actinomycetota	Coriobacteriia	Coriobacteriales	Eggerthellaceae	Slackia	0	0	0	0	0	0	0	0	0.00119764	0	0	0	0	0	0.00112815	0.00067229	0	0	0	0	0.000468099	0.000307214	0	0
ASV_418	Bacteria	Bacillota	Clostridia	Lachnospirales	Lachnospiraceae	Lachnospiraceae_unclassified	0	0	0	0	0	0	0	0	0	0	0	0	0	0	0	0	0	0	0	0	0	0	0	0
ASV_419	Bacteria	Actinomycetota	Coriobacteriia	Coriobacteriales	Coriobacteriaceae	Collinsella	0	0	0	0	0	0	0	0	0.000821238	0.00133253	0	0	0	0	0.000955045	0.000788032	0	0	0	0	0.000421041	0.000313484	0	0
ASV_420	Bacteria	Pseudomonadota	Gammaproteobacteria	Enterobacterales	Enterobacteriaceae	Escherichia-Shigella	0	0	0	0	0	0	0	0	0	0	0	0	0	0	0	0	0	0	0	0	0	0	0	0
ASV_421	Bacteria	Pseudomonadota	Gammaproteobacteria	Burkholderiales	Comamonadaceae	Comamonadaceae_unclassified	0	0	0	0	0	0	0	0	0	0	0	0	0	0	0	0	0	0	0	0	0	0	0	0
ASV_422	Bacteria	Bacillota	Clostridia	Lachnospirales	Lachnospiraceae	Fusicatenibacter	0.00160998	0.00125391	0	0	0.00251983	0	0	0	0	0	0	0	0	0	0	0	0	0	0	0	0	0	0	0
ASV_423	Bacteria	Pseudomonadota	Gammaproteobacteria	Enterobacterales	Enterobacteriaceae	Escherichia-Shigella	0	0	0	0	0	0	0	0	0	0	0	0	0	0	0	0	0	0	0	0	0	0	0	0
ASV_424	Bacteria	Bacillota	Negativicutes	Veillonellales-Selenomonadales	Veillonellaceae	Dialister	0	0	0	0.0056027	0	0	0	0	0	0	0	0	0	0	0	0	0	0	0	0	0	0	0	0
ASV_425	Bacteria	Bacteroidota	Bacteroidia	Bacteroidales	Rikenellaceae	Alistipes	0.00104565	0.00241913	0	0	0	0	0.0016991	0.00152943	0	0	0	0	0.00084911	0.000626128	0	0	0	0	0.000874305	0.00100536	0	0	0	0
ASV_426	Bacteria	Bacteroidota	Bacteroidia	Bacteroidales	Prevotellaceae	Segatella	0	0	0.0114411	0	0	0	0	0	0	0	0	0	0	0	0	0	0	0	0	0	0	0	0	0
ASV_427	Bacteria	Bacteroidota	Bacteroidia	Bacteroidales	Prevotellaceae	Segatella	0	0	0.0113981	0	0	0	0	0	0	0	0	0	0	0	0	0	0	0	0	0	0	0	0	0
ASV_428	Bacteria	Bacillota	Clostridia	Clostridia_UCG-014	Clostridia_UCG-014_insertae_sedis_family	Clostridia_UCG-014_insertae_sedis_genus	0	0.000503583	0	0	0	0	0	0.000249901	0	0	0	0	0	0	0	0	0	0	0	0	0	0	0	0
ASV_429	Bacteria	Pseudomonadota	Gammaproteobacteria	Enterobacterales	Enterobacterales_unclassified	Enterobacterales_unclassified	0	0	0	0	0	0	0	0	0	0	0	0	0	0	0	0	0	0	0	0	0	0	0	0
ASV_430	Bacteria	Pseudomonadota	Gammaproteobacteria	Enterobacterales	Enterobacteriaceae	Escherichia-Shigella	0	0	0	0	0	0	0	0	0	0	0	0	0	0	0	0	0	0	0	0	0	0	0	0
ASV_431	Bacteria	Pseudomonadota	Gammaproteobacteria	Pseudomonadales	Moraxellaceae	Acinetobacter	0	0	0	0	0	0	0	0	0	0	0	0	0	0	0	0	0	0	0	0	0	0	0	0
ASV_432	Bacteria	Bacillota	Negativicutes	Veillonellales-Selenomonadales	Selenomonadaceae	Mitsuokella	0	0	0	0	0	0	0	0	0	0	0	0	0	0	0	0	0	0	0	0	0	0	0	0
ASV_433	Bacteria	Bacteroidota	Bacteroidia	Bacteroidales	Bacteroidaceae	Bacteroides	0	0	0	0	0.00142921	0	0	0	0	0	0	0.000839917	0	0	0	0	0	0.000914777	0	0	0	0	0.00113339	0.00102126
ASV_434	Bacteria	Bacillota	Clostridia	Oscillospirales	Oscillospiraceae	UCG-002	0	0	0	0	0	0	0	0	0.000642635	0.00048751	0	0	0	0	0	0	0	0	0	0	0.000221998	0.000347891	0	0
ASV_435	Bacteria	Bacteroidota	Bacteroidia	Bacteroidales	Bacteroidales_unclassified	Bacteroidales_unclassified	0.000713094	0.00159673	0	0	0	0	0.000346851	0.000800025	0	0	0	0	0.000319482	0.000706753	0	0	0	0	0.000557806	0.000384372	0	0	0	0
ASV_436	Bacteria	Bacteroidota	Bacteroidia	Bacteroidales	Bacteroidaceae	Bacteroides	0	0	0	0	0.00369554	0	0	0	0	0	0.00056032	0.00049995	0	0	0	0	0.00029121	0.00023356	0	0	0	0	0	0
ASV_437	Bacteria	Bacillota	Negativicutes	Veillonellales-Selenomonadales	Veillonellaceae	Veillonella	0	0	0	0	0	0	0	0.000826079	0.000982063	0.00159903	0	0	0	0	0.00052229	0.00038786	0	0	0	0	0	0.000526653	0	0
ASV_438	Bacteria	Pseudomonadota	Gammaproteobacteria	Enterobacterales	Enterobacteriaceae	Enterobacteriaceae_unclassified	0	0	0	0	0	0	0	0	0	0	0	0	0	0	0.00166907	0	0	0	0	0	0	0	0	0
ASV_439	Bacteria	Pseudomonadota	Gammaproteobacteria	Enterobacterales	Enterobacteriaceae	Escherichia-Shigella	0	0	0	0	0	0	0	0	0	0	0	0	0	0	0	0	0	0	0	0	0	0	0	0
ASV_440	Bacteria	Pseudomonadota	Gammaproteobacteria	Enterobacterales	Enterobacteriaceae	Escherichia-Shigella	0	0	0	0	0	0	0	0	0	0	0	0	0	0	0	0	0	0	0	0	0	0	0	0
ASV_441	Bacteria	Pseudomonadota	Gammaproteobacteria	Enterobacterales	Enterobacteriaceae	Escherichia-Shigella	0	0	0	0	0	0	0	0	0	0	0	0	0	0	0	0	0	0	0	0	0	0	0	0
ASV_442	Bacteria	Bacillota	Clostridia	Lachnospirales	Lachnospiraceae	Agathobacter	0	0	0	0	0	0	0.00017873	0.000215165	0	0	0	0	0	0.000273139	0	0	0	0	0.000360214	0.000320676	0	0	0	0
ASV_443	Bacteria	Bacteroidota	Bacteroidia	Bacteroidales	Prevotellaceae	Segatella	0	0	0	0.00364303	0	0	0	0	0	0	0	0	0	0	0	0	0	0	0	0	0	0	0	0
ASV_444	Bacteria	Pseudomonadota	Gammaproteobacteria	Pseudomonadales	Moraxellaceae	Acinetobacter	0	0	0	0	0	0	0	0	0	0	0	0	0	0	0	0.000117916	0	0	0	0	0	0	0	0
ASV_445	Bacteria	Bacillota	Clostridia	Lachnospirales	Lachnospiraceae	Lachnospiraceae_unclassified	0.000314593	0	0	0	0	0	0.000245678	0.000491171	0	0	0	0	0	0.000516243	0.000258453	0	0	0	0.000419792	0.000358144	0	0	0	0
ASV_446	Bacteria	Bacillota	Clostridia	Lachnospirales	Lachnospiraceae	Lachnospiraceae_unclassified	0	0	0	0	0	0	0	0	0	0	0	0	0	0	0	0	0	0	0	0	0	0	0	0
ASV_447	Bacteria	Pseudomonadota	Gammaproteobacteria	Enterobacterales	Enterobacteriaceae	Escherichia-Shigella	0	0	0	0	0	0	0	0	0	0	0	0	0	0	0	0	0	0	0	0	0	0	0	0
ASV_448	Bacteria	Pseudomonadota	Gammaproteobacteria	Enterobacterales	Enterobacteriaceae	Enterobacteriaceae_unclassified	0	0	0	0	0	0	0	0	0	0	0	0	0	0	0	0	0	0	0	0	0	0	0	0
ASV_449	Bacteria	Bacillota	Clostridia	Lachnospirales	Lachnospiraceae	Lachnospiraceae_unclassified	0	0	0	0	0	0	0	0	0	0	0	0	0	0	0	0	0	0	0	0	0	0	0	0
ASV_450	Bacteria	Bacteroidota	Bacteroidia	Bacteroidales	Bacteroidaceae	Bacteroides	0	0	0	0	0.0040018	0	0	0	0	0	0	0	0	0	0	0	0	0	0	0	0	0	0	0.000127658
ASV_451	Bacteria	Bacillota	Clostridia	Lachnospirales	Lachnospiraceae	Lachnospiraceae_unclassified	0.000259077	0	0	0	0	0	0	0.000221819	0	0	0	0	0	0.000265943	0	0	0	0	0.000339063	0.00028927	0	0	0	0
ASV_452	Bacteria	Bacillota	Bacilli	Lactobacillales	Lactobacillaceae	Ligilactobacillus	0	0	0	0	0	0	0	0	0	0	0	0	0	0	0	0	0	0	0	0	0	0	0	0
ASV_453	Bacteria	Pseudomonadota	Gammaproteobacteria	Enterobacterales	Enterobacteriaceae	Enterobacteriaceae_unclassified	0	0	0	0	0	0	0	0	0	0	0	0.000461547	0	0	0	0	0	0	0	0	0	0	0	0
ASV_454	Bacteria	Actinomycetota	Actinobacteria	Mycobacteriales	Corynebacteriaceae	Corynebacterium	0	0	0	0	0	0	0	0	0	0	0	0	0	0	0	0	0	0	0	0	0	0	0	0
ASV_455	Bacteria	Pseudomonadota	Gammaproteobacteria	Enterobacterales	Enterobacteriaceae	Escherichia-Shigella	0	0	0	0	0	0	0	0	0	0	0	0	0	0	0	0	0	0	0	0	0	0	0	0
ASV_456	Bacteria	Pseudomonadota	Gammaproteobacteria	Enterobacterales	Enterobacteriaceae	Enterobacteriaceae_unclassified	0	0	0	0	0	0	0	0	0	0	0	0	0	0	0	0	0	0	0	0	0	0	0	0
ASV_457	Bacteria	Pseudomonadota	Gammaproteobacteria	Enterobacterales	Enterobacteriaceae	Escherichia-Shigella	0	0	0	0	0	0	0	0	0	0	0	0	0	0	0	0	0	0	0	0	0	0	0	0
ASV_458	Bacteria	Bacillota	Negativicutes	Acidaminococcales	Acidaminococcaceae	Acidaminococcus	0	0	0	0	0	0	0	0	0	0	0	0	0	0	0	0	0	0	0	0	0	0	0	0
ASV_459	Bacteria	Pseudomonadota	Gammaproteobacteria	Enterobacterales	Enterobacteriaceae	Escherichia-Shigella	0	0	0	0	0	0	0	0	0	0	0	0	0	0	0	0	0	0	0	0	0	0	0	0
ASV_460	Bacteria	Spirochaetota	Spirochaetia	Spirochaetales	Spirochaetaceae	Treponema	0	0	0	0	0	0	0	0	0	0	0	0	0	0	0	0	0	0	0	0	0	0	0	0
ASV_461	Bacteria	Bacteroidota	Bacteroidia	Bacteroidales	Prevotellaceae	Segatella	0	0	0.0100647	0	0	0	0	0	0	0	0	0	0	0	0	0	0	0	0	0	0	0	0	0
ASV_462	Bacteria	Bacteroidota	Bacteroidia	Bacteroidales	Prevotellaceae	Segatella	0	0	0	0.00340988	0	0	0	0	0	0	0	0	0	0	0	0	0	0	0	0	0	0	0	0
ASV_463	Bacteria	Bacillota	Clostridia	Oscillospirales	Ruminococcaceae	Faecalibacterium	0.00146594	0.00128105	0	0	0.00073601	0	0	0	0	0	0	0	0	0	0	0	0	0	0	0	0	0	0	0
ASV_464	Bacteria	Bacillota	Clostridia	Lachnospirales	Lachnospiraceae	Agathobacter	0.00113087	0.00106425	0	0	0	0	0	0	0	0	0	0	0	0	0	0	0	0	0	0	0	0	0	0
ASV_465	Bacteria	Pseudomonadota	Alphaproteobacteria	Hyphomicrobiales	Xanthobacteraceae	Xanthobacteraceae_unclassified	0	0	0	0	0	0	0	0	0	0	0	0	0	0	0	0	0	0	0	0	0	0	0	0
ASV_466	Bacteria	Bacteroidota	Bacteroidia	Bacteroidales	Prevotellaceae	Segatella	0	0	0	0	0	0	0	0	0	0	0	0	0	0	0	0	0	0	0	0	0	0	0	0
ASV_467	Bacteria	Bacillota	Negativicutes	Veillonellales-Selenomonadales	Selenomonadaceae	Mitsuokella	0	0	0	0	0	0	0	0	0	0	0	0	0	0	0	0	0	0	0	0	0	0	0	0
ASV_468	Bacteria	Bacillota	Clostridia	Lachnospirales	Lachnospiraceae	Anaerobutyricum	0	0	0	0.00300332	0	0	0	0	0	0	0	0	0	0	0	0	0	0	0	0	0	0	0	0
ASV_469	Bacteria	Bacillota	Clostridia	Oscillospirales	Oscillospiraceae	Oscillospiraceae_unclassified	0	0	0	0	0.00137767	0	0.000136227	0	0	0	0.000760125	0.000276009	0	0.000323844	0	0	0.000684758	0.000388021	0	0	0	0	0.000284416	0.000358909
ASV_470	Bacteria	Bacillota	Bacilli	Bacillales	Bacillaceae	Bacillaceae_unclassified	0	0	0	0	0	0	0	0	0	0	0	0	0	0	0	0	0	0	0	0	0	0	0	0
ASV_471	Bacteria	Bacteroidota	Bacteroidia	Bacteroidales	Prevotellaceae	Segatella	0	0	0.00980664	0	0	0	0	0	0	0	0	0	0	0	0	0	0	0	0	0	0	0	0	0
ASV_472	Bacteria	Actinomycetota	Actinobacteria	Bifidobacteriales	Bifidobacteriaceae	Bifidobacterium	0	0	0	0	0	0	0	0	0	0	0	0	0	0	0.00332829	0	0	0	0	0	0	0	0	0
ASV_473	Bacteria	Pseudomonadota	Gammaproteobacteria	Enterobacterales	Enterobacteriaceae	Escherichia-Shigella	0	0	0	0	0	0	0	0	0	0	0	0	0	0	0	0	0	0	0	0	0	0	0	0
ASV_474	Bacteria	Pseudomonadota	Alphaproteobacteria	Hyphomicrobiales	Xanthobacteraceae	Afipia	0	0	0	0	0	0	0	0	0	0	0	0	0	0	0	0	0	0	0	0	0	0	0	0
ASV_475	Bacteria	Bacillota	Bacilli	RF39	RF39_insertae_sedis_family	RF39_insertae_sedis_genus	0.000280473	0.000558957	0	0	0	0	0.000191653	0.000113007	0	0	0	0	0.000187564	8.36824e-05	0	0	0	0	0.000100763	0	0	0	0	0
ASV_476	Bacteria	Bacillota	Negativicutes	Veillonellales-Selenomonadales	Veillonellaceae	Dialister	0	0	0	0	0	0	0	0	0	0	0	0	0	0	0	0	0	0	0	0	0	0	0	0
ASV_477	Bacteria	Bacillota	Clostridia	Oscillospirales	Oscillospiraceae	UCG-002	0.00106717	0.00131332	0	0	0	0	0	0.000538849	0	0	0	0	0	0	0	0	0	0	0.000525232	0	0	0	0	0
ASV_478	Bacteria	Bacillota	Bacilli	Lactobacillales	Lactobacillaceae	Ligilactobacillus	0	0	0	0	0	0	0	0	0	0	0	0	0	0	0	0	0	0	0	0	0	0	0	0
ASV_479	Bacteria	Pseudomonadota	Gammaproteobacteria	Enterobacterales	Enterobacteriaceae	Escherichia-Shigella	0	0	0	0	0	0	0	0	0	0	0	0	0	0	0	0	0	0	0	0	0	0	0	0
ASV_480	Bacteria	Bacillota	Clostridia	Lachnospirales	Lachnospiraceae	Lachnospira	0	0	0	0	0	0	0.00056598	0	0	0	0	0	0	0.000546279	0	0	0	0	0.000689104	0.000534461	0	0	0	0
ASV_481	Bacteria	Bacillota	Clostridia	Lachnospirales	Lachnospiraceae	Lachnospiraceae_unclassified	0	0	0	0	0.000910528	0	0	0	0	0	0	0	0	0	0	0	0	0	0	0	0	0	0	0
ASV_482	Bacteria	Bacillota	Clostridia	Lachnospirales	Lachnospiraceae	Frisingicoccus	0	0	0	0	0.0012705	0	0	0	0	0	0	0	0	0	0	0	0	0	0	0	0	0	0	0.000242726
ASV_483	Bacteria	Pseudomonadota	Gammaproteobacteria	Enterobacterales	Enterobacteriaceae	Escherichia-Shigella	0	0	0	0	0	0	0	0	0	0	0	0	0	0	0	0	0	0	0	0	0	0	0	0
ASV_484	Bacteria	Bacteroidota	Bacteroidia	Bacteroidales	Bacteroidaceae	Bacteroides	0.00114197	0.00105791	0	0	0.000857528	0	0	0	0	0	0	0	0	0	0	0	0	0	0	0	0	0	0	0
ASV_485	Bacteria	Bacillota	Clostridia	Lachnospirales	Lachnospiraceae	Blautia	0	0	0	0	0	0	0	0	0	0	0	0	0	0	0	0	0	0	0	0	0	0	0	0
ASV_486	Bacteria	Pseudomonadota	Gammaproteobacteria	Enterobacterales	Enterobacteriaceae	Enterobacteriaceae_unclassified	0	0	0	0	0	0	0	0	0	0.000917123	0	0	0	0	0.000981144	0	0	0	0	0	0	0	0	0
ASV_487	Bacteria	Bacillota	Clostridia	Clostridiales	Clostridiaceae	Clostridium	0	0	0	0	0	0	0	0	0	0	0	0	0	0	0	0	0	0	0	0	0	0	0	0
ASV_488	Bacteria	Bacteroidota	Bacteroidia	Bacteroidales	Bacteroidaceae	Bacteroides	0.00235531	0.00139375	0	0	0	0	0	0	0	0	0	0	0	0	0	0	0	0	0	0	0	0	0	0
ASV_489	Bacteria	Bacteroidota	Bacteroidia	Bacteroidales	Prevotellaceae	Segatella	0	0	0	0.00313301	0	0	0	0	0	0	0	0	0	0	0	0	0	0	0	0	0	0	0	0
ASV_490	Bacteria	Pseudomonadota	Gammaproteobacteria	Enterobacterales	Enterobacteriaceae	Enterobacteriaceae_unclassified	0	0	0	0	0	0	0	0	0	0	0	0	0	0	0.000981144	0	0	0	0	0	0	0	0	0
ASV_491	Bacteria	Bacillota	Clostridia	Lachnospirales	Lachnospiraceae	Lachnospira	0	0	0	0	0	0	0	0	0	0	0	0	0	0	0	0	0	0	0	0	0	0	0	0
ASV_492	Bacteria	Bacillota	Clostridia	Oscillospirales	Oscillospiraceae	Oscillospira	0	0	0	0	0	0	0	0	0	0	0.000396587	0.000460015	0	0	0	0	0.000684758	0.000507411	0	0	0	0	0	0.000195768
ASV_493	Bacteria	Bacillota	Clostridia	Oscillospirales	Ruminococcaceae	Ruminococcaceae_unclassified	0	0	0	0	0	0	0.000706364	0.00112455	0	0	0	0	0	0.000966392	0	0	0	0	0.000891303	0.000615571	0	0	0	0
ASV_494	Bacteria	Pseudomonadota	Gammaproteobacteria	Pseudomonadales	Pseudomonadaceae	Pseudomonas	0	0	0	0	0	0	0	0	0	0	0	0.000269068	0	0	0	0	0	0	0	0	0	0	0	0
ASV_495	Bacteria	Pseudomonadota	Gammaproteobacteria	Enterobacterales	Enterobacteriaceae	Enterobacteriaceae_unclassified	0	0	0	0	0	0	0	0	0	0	0	0	0	0	0	0	0	0	0	0	0	0	0	0
ASV_496	Bacteria	Pseudomonadota	Gammaproteobacteria	Enterobacterales	Enterobacteriaceae	Escherichia-Shigella	0	0	0	0	0	0	0	0	0	0	0	0	0	0	0	0	0	0	0	0	0	0	0	0
ASV_497	Bacteria	Bacillota	Clostridia	Lachnospirales	Lachnospiraceae	Agathobacter	0.00222584	0.00146969	0	0	0	0	0	0	0	0	0	0	0	0	0	0	0	0	0	0	0	0	0	0
ASV_498	Bacteria	Bacteroidota	Bacteroidia	Bacteroidales	Bacteroidaceae	Bacteroides	0	0	0	0	0.00383846	0.00709711	0	0	0	0	0	0	0	0	0	0	0	0	0	0	0	0	0	0
ASV_499	Bacteria	Pseudomonadota	Gammaproteobacteria	Enterobacterales	Enterobacteriaceae	Escherichia-Shigella	0	0	0	0	0	0	0	0	0	0	0	0	0	0	0	0	0	0	0	0	0	0	0	0
ASV_500	Bacteria	Bacillota	Clostridia	Lachnospirales	Lachnospiraceae	Lachnospiraceae_unclassified	0	0	0	0	0	0	0	0	0	0	0	0	0	0	0	0	0	0	0	0	0	0	0	0
ASV_501	Bacteria	Bacteroidota	Bacteroidia	Bacteroidales	Bacteroidaceae	Bacteroides	0.00160589	0.00198148	0	0	0	0	0	0	0	0	0	0	0	0	0	0	0	0	0	0	0	0	0	0
ASV_502	Bacteria	Pseudomonadota	Gammaproteobacteria	Enterobacterales	Enterobacteriaceae	Escherichia-Shigella	0	0	0	0	0	0	0	0	0	0	0	0	0	0	0	0	0	0	0	0	0	0	0	0
ASV_503	Bacteria	Bacillota	Clostridia	Oscillospirales	Ruminococcaceae	Faecalibacterium	0.00137619	0.00115435	0	0	0.000564845	0	0	0	0	0	0	0	0	0	0	0	0	0	0	0	0	0	0	0
ASV_504	Bacteria	Bacillota	Clostridia	Lachnospirales	Lachnospiraceae	Lachnospiraceae_unclassified	0.000240571	0	0	0	0	0	0.000122839	0.000190131	0	0	0	0	0.000450816	0.000265943	0	0	0	0	0.000226042	0.000385693	0	0	0	0
ASV_505	Bacteria	Pseudomonadota	Gammaproteobacteria	Burkholderiales	Comamonadaceae	Aquabacterium	0	0	0	0	0	0	0	0	0	0	0	0	0	0	0	0	0	0	0	0	0	0	0	0
ASV_506	Bacteria	Bacillota	Clostridia	Lachnospirales	Lachnospiraceae	Lachnospiraceae_unclassified	0	0	0	0	0	0	0	0	0	0	0	0	0.000781414	0.000344162	0	0	0	0	0.000613542	0.000495891	0	0	0	0
ASV_507	Bacteria	Bacteroidota	Bacteroidia	Bacteroidales	Barnesiellaceae	Coprobacter	0	0	0	0	0.000636735	0	0	0	0	0	0.000151761	8.0472e-05	0	0	0	0	0.000136713	5.87403e-05	0	0	0	0	0.000207308	0.000278252
ASV_508	Bacteria	Pseudomonadota	Gammaproteobacteria	Enterobacterales	Enterobacteriaceae	Escherichia-Shigella	0	0	0	0	0	0	0	0	0	0	0	0	0	0	0	0	0	0	0	0	0	0	0	0
ASV_509	Bacteria	Pseudomonadota	Gammaproteobacteria	Enterobacterales	Enterobacteriaceae	Escherichia-Shigella	0	0	0	0	0	0	0	0	0	0	0	0	0	0	0	0	0	0	0	0	0	0	0	0
ASV_510	Bacteria	Pseudomonadota	Gammaproteobacteria	Enterobacterales	Enterobacteriaceae	Escherichia-Shigella	0	0	0	0	0	0	0	0	0	0	0	0	0	0	0	0	0	0	0	0	0	0	0	0
ASV_511	Bacteria	Actinomycetota	Actinobacteria	Mycobacteriales	Nocardiaceae	Rhodococcus	0	0	0	0	0	0	0	0	0	0	0	0	0	0	0	0	0	0	0	0	0	0	0	0
ASV_512	Bacteria	Pseudomonadota	Gammaproteobacteria	Enterobacterales	Enterobacteriaceae	Raoultella	0	0	0	0	0	0	0	0	0	0.000337178	0	0	0	0	0.000214273	0.0004327	0	0	0	0	0.000182495	0.000248756	0	0
ASV_513	Bacteria	Bacillota	Bacilli	RF39	RF39_insertae_sedis_family	RF39_insertae_sedis_genus	0	0	0	0	0	0	0	0	0	0	0.000139486	0.00044378	0	0	0	0	0.000682131	0.000233954	0	0	0	0	0.000438243	9.8364e-05
ASV_514	Bacteria	Bacteria_unclassified	Bacteria_unclassified	Bacteria_unclassified	Bacteria_unclassified	Bacteria_unclassified	0	0	0	0	0	0	0	0	0	0	0	0	0	0	0	0	0	0	0	0	0	0	0	0
ASV_515	Bacteria	Bacteroidota	Bacteroidia	Bacteroidales	Bacteroidaceae	Bacteroides	0	0	0	0	0	0	0	0	0	0	0	0	0	0	0	0	0	0	0	0	0	0	0	0
ASV_516	Bacteria	Pseudomonadota	Gammaproteobacteria	Pseudomonadales	Halomonadaceae	Halomonas	0	0	0	0	0	0	0	0	0	0	0	0	0	0	0	0	0	0	0	0	0	0	0	0
ASV_517	Bacteria	Pseudomonadota	Alphaproteobacteria	Hyphomicrobiales	Rhizobiaceae	Rhizobiaceae_unclassified	0	0	0	0	0	0	0	0	0	0	0	0	0	0	0	0	0	0	0	0	0	0	0	0
ASV_518	Bacteria	Pseudomonadota	Gammaproteobacteria	Enterobacterales	Enterobacteriaceae	Escherichia-Shigella	0	0	0	0	0	0	0	0	0	0	0	0	0	0	0	0	0	0	0	0	0	0	0	0
ASV_519	Bacteria	Pseudomonadota	Gammaproteobacteria	Pseudomonadales	Halomonadaceae	Halomonas	0	0	0	0	0	0	0	0	0	0	0	0	0	0	0	0	0	0	0	0	0	0	0	0
ASV_520	Bacteria	Pseudomonadota	Gammaproteobacteria	Lysobacterales	Lysobacteraceae	Stenotrophomonas	0	0	0	0	0	0	0	0	0	0	0	0	0	0	0	0	0	0	0	0	0	0	0	0
ASV_521	Bacteria	Bacteroidota	Bacteroidia	Bacteroidales	Bacteroidaceae	Bacteroides	0.00103491	0.00142734	0	0	0.0010617	0.00092571	0	0	0	0	0	0	0	0	0	0	0	0	0	0	0	0	0	0
ASV_522	Bacteria	Pseudomonadota	Gammaproteobacteria	Enterobacterales	Enterobacteriaceae	Escherichia-Shigella	0	0	0	0	0	0	0	0	0	0	0	0	0	0	0	0	0	0	0	0	0	0	0	0
ASV_523	Bacteria	Pseudomonadota	Gammaproteobacteria	Enterobacterales	Enterobacteriaceae	Escherichia-Shigella	0	0	0	0	0	0	0	0	0	0	0	0	0	0	0	0	0	0	0	0	0	0	0	0
ASV_524	Bacteria	Bacillota	Clostridia	Lachnospirales	Lachnospiraceae	Lachnospiraceae_unclassified	0.000444131	0.000714031	0	0	0.00249866	0	0	0	0	0	0	0	0	0	0	0	0	0	0	0	0	0	0	0
ASV_525	Bacteria	Pseudomonadota	Gammaproteobacteria	Burkholderiales	Neisseriaceae	Neisseria	0	0	0	0	0	0	7.4471e-05	0	0	0	0	0	0	0	0	0	0	0	0	0	0	0	0	0
ASV_526	Bacteria	Bacillota	Bacilli	Erysipelotrichales	Erysipelotrichaceae	Allobaculum	0	0	0	0	0	0	0	0	0	0	0	0	0	0	0	0	0	0	0	0	0	0	0	0
ASV_527	Bacteria	Pseudomonadota	Gammaproteobacteria	Enterobacterales	Enterobacteriaceae	Escherichia-Shigella	0	0	0	0	0	0	0	0	0	0	0	0	0	0	0	0	0	0	0	0	0	0	0	0
ASV_528	Bacteria	Bacillota	Clostridia	Oscillospirales	Ruminococcaceae	Faecalibacterium	0.00136123	0.000647563	0	0	0	0	0	0	0	0	0	0	0	0	0	0	0	0	0	0	0	0	0	0
ASV_529	Bacteria	Bacteroidota	Bacteroidia	Bacteroidales	Muribaculaceae	Muribaculaceae_insertae_sedis_genus	0	0	0	0	0	0	0	0	0	0	0	0	0	0	0	0	0	0	0	0	0	0	0	0
ASV_530	Bacteria	Pseudomonadota	Gammaproteobacteria	Enterobacterales	Enterobacteriaceae	Enterobacteriaceae_unclassified	0	0	0	0	0	0	0	0	0	0	0	0	0	0	0.00133075	0	0	0	0	0	0	0	0	0
ASV_531	Bacteria	Pseudomonadota	Alphaproteobacteria	Hyphomicrobiales	Rhizobiaceae	Brucella	0	0	0	0	0	0	0	0	0	0	0	0	0	0	0	0	0	0	0	0	0	0	0	0
ASV_532	Bacteria	Bacillota	Clostridia	Clostridiales	Clostridiaceae	Clostridium	0	0	0	0	0	0	0	0	0	0	0	0	0	0	0.000317054	0	0	0.000106125	0	0	0	0	0	0
ASV_533	Bacteria	Bacteroidota	Bacteroidia	Bacteroidales	Bacteroidaceae	Bacteroides	0	0	0	0	0.00387929	0	0	0	0	0	0	0	0	0	0	0	0	0	0	0	0	0	0	0
ASV_534	Bacteria	Bacillota	Clostridia	Lachnospirales	Lachnospiraceae	Butyribacter	0.000166549	0.000174154	0	0	0	0	0.000153548	0.000158442	0	0	0	0	0.000540979	0.000391093	0	0	0	0	0.000371354	0.000427017	0.000107239	0	0	0
ASV_535	Bacteria	Bacillota	Clostridia	Oscillospirales	Ruminococcaceae	Acutalibacter	0	0	0	0	0.00141942	0	0	0	0	0	0	0.000190821	0	0	0	0.000140148	0.000899779	0.000742877	0	0	0	0	0	0.000261024
ASV_536	Bacteria	Bacteroidota	Bacteroidia	Bacteroidales	Prevotellaceae	Leyella	0	0	0	0	0	0	0	0	0.000523338	0	0	0	0	0	0.000983134	0.000999526	0	0	0	0	0	0.000405685	0	0
ASV_537	Bacteria	Bacteroidota	Bacteroidia	Bacteroidales	Tannerellaceae	Parabacteroides	0.000286006	0.000269159	0	0	0	0	0.000214712	0.000209894	0	0	0	0	0.000176952	0.000218751	0	0	0	0	0.000202007	0.000202754	0	0	0	0
ASV_538	Bacteria	Bacillota	Negativicutes	Veillonellales-Selenomonadales	Selenomonadaceae	Mitsuokella	0	0	0	0	0	0	0	0	0	0	0	0	0	0	0	0	0	0	0	0	0	0	0	0
ASV_539	Bacteria	Bacteroidota	Bacteroidia	Bacteroidales	Bacteroidaceae	Bacteroides	0	0	0	0	0.00381804	0	0	0	0	0	0	0	0	0	0	0	0	0	0	0	0	0	0	0
ASV_540	Bacteria	Bacillota	Clostridia	Lachnospirales	Lachnospiraceae	Coprococcus	0	0	0	0	0	0	0	0	0	0	0	0	0	0	0	0	0	0	0	0	0	0	0	0
ASV_541	Bacteria	Pseudomonadota	Gammaproteobacteria	Enterobacterales	Enterobacteriaceae	Escherichia-Shigella	0	0	0	0	0	0	0	0	0	0	0	0	0	0	0	0	0	0	0	0	0	0	0	0
ASV_542	Bacteria	Bacillota	Clostridia	Lachnospirales	Lachnospiraceae	Lachnospiraceae_UCG-010	0.000462637	0.0004528	0	0	0	0	0	0.000221819	0	0	0	0	0.00075136	0	0	0	0	0	0	0.000495891	0	0	0	0
ASV_543	Bacteria	Pseudomonadota	Gammaproteobacteria	Enterobacterales	Enterobacteriaceae	Escherichia-Shigella	0	0	0	0	0	0	0	0	0	0	0	0	0	0	0	0	0	0	0	0	0	0	0	0
ASV_544	Bacteria	Bacillota	Clostridia	Lachnospirales	Lachnospiraceae	Enterocloster	0	0.000651082	0	0	0	0	0	0	0	0	0.000112917	0	0	0	0	0	0	0	0	0	0	0	0	0.000133775
ASV_545	Bacteria	Bacillota	Clostridia	Lachnospirales	Lachnospiraceae	Lachnospiraceae_unclassified	0	0	0	0	0	0	0	0	0	0	0	0	0	0	0	0	0	0	0	0	0	0	0	0
ASV_546	Bacteria	Bacillota	Clostridia	Oscillospirales	Ruminococcaceae	Faecalibacterium	0	0	0	0	0	0	0	0	0	0	0	0	0	0	0	0	0	0	0	0	0	0	0	0
ASV_547	Bacteria	Pseudomonadota	Gammaproteobacteria	Enterobacterales	Enterobacteriaceae	Escherichia-Shigella	0	0	0	0	0	0	0	0	0	0	0	0	0	0	0	0	0	0	0	0	0	0	0	0
ASV_548	Bacteria	Pseudomonadota	Gammaproteobacteria	Enterobacterales	Enterobacteriaceae	Enterobacteriaceae_unclassified	0	0	0	0	0	0	0	0	0	0	0	0	0	0	0.00121797	0	0	0	0	0	0	0	0	0
ASV_549	Bacteria	Bacillota	Bacillota_unclassified	Bacillota_unclassified	Bacillota_unclassified	Bacillota_unclassified	0.000678223	0.000553169	0	0	0	0	0.000131309	0.000212919	0	0	0	0	0.000330447	0.000477784	0	0	0	0	0.000276147	0.000252422	0	0	0	0
ASV_550	Bacteria	Bacillota	Clostridia	Lachnospirales	Lachnospiraceae	Lachnospiraceae_unclassified	0.000314593	0	0	0	0	0	0	0.000142598	0	0	0	0	0.000721306	0.00054753	0	0	0	0	0.000306771	0.000509666	0	0	0	0
ASV_551	Bacteria	Bacillota	Clostridia	Lachnospirales	Lachnospiraceae	Fusicatenibacter	0.00149894	0	0	0	0.000974054	0	0	0	0	0	0	0	0	0	0	0	0	0	0	0	0	0	0	0
ASV_552	Bacteria	Pseudomonadota	Gammaproteobacteria	Enterobacterales	Enterobacteriaceae	Enterobacteriaceae_unclassified	0	0	0	0	0	0	0	0	0	0	0	0	0	0	0	0	0	0	0	0	0	0	0	0
ASV_553	Bacteria	Pseudomonadota	Gammaproteobacteria	Enterobacterales	Vibrionaceae	Vibrio	0	0	0	0	0	0	0	0	0	0	0	0	0	0	0	0	0	0	0	0	0	0	0	0
ASV_554	Bacteria	Fusobacteriota	Fusobacteriia	Fusobacteriales	Leptotrichiaceae	Hypnocyclicus	0	0	0	0	0	0	0	0	0	0	0	0	0	0	0	0	0	0	0	0	0	0	0	0
ASV_555	Bacteria	Bacillota	Clostridia	Oscillospirales	Oscillospiraceae	UCG-002	0	0	0	0	0	0	0.000340569	0	0.000788689	0	0	0	0	0	0	0.000914466	0	0	0	0.000285154	0.000412282	0.000267608	0	0
ASV_556	Bacteria	Bacillota	Clostridia	Lachnospirales	Lachnospiraceae	Lachnospiraceae_unclassified	0	0	0	0	0	0	0	0	0	0	0	0	0	0	0	0	0	0	0	0	0	0	0	0
ASV_557	Bacteria	Bacillota	Clostridia	Oscillospirales	Ruminococcaceae	Gemmiger	0	0	0	0	0	0	0	0	0.000259651	0.000568761	0	0	0	0	0.00133616	0.000420444	0	0	0	0	0	0	0	0
ASV_558	Bacteria	Bacillota	Clostridia	Oscillospirales	UCG-010	UCG-010_insertae_sedis_genus	0	0	0	0	0.000389644	0	0	0	0	0	0.000528782	0.000408903	0	0	0	0	0.00116442	0.00100819	0	0	0	0	0.000280905	0.000174016
ASV_559	Bacteria	Pseudomonadota	Gammaproteobacteria	Enterobacterales	Enterobacteriaceae	Escherichia-Shigella	0	0	0	0	0	0	0	0	0	0	0	0	0	0	0	0	0	0	0	0	0	0	0	0
ASV_560	Bacteria	Bacillota	Bacilli	Bacillales	Bacillaceae	Bacillaceae_unclassified	0	0	0	0	0	0	0	0	0	0	0	0	0	0	0	0	0	0	0	0	0	0	0	0
ASV_561	Bacteria	Bacillota	Clostridia	Lachnospirales	Lachnospiraceae	Blautia	0	0	0	0	0	0	0	0	0	0	0	0	0	0	0	0	0	0	0	0	0	0	0	0
ASV_562	Bacteria	Pseudomonadota	Gammaproteobacteria	Lysobacterales	Lysobacteraceae	Stenotrophomonas	0	0	0	0	0	0	0	0	0	0	0	0	0	0	0	0	0	0	0	0	0	0	0	0
ASV_563	Bacteria	Bacteroidota	Bacteroidia	Bacteroidales	Marinifilaceae	Butyricimonas	0	0.000422323	0	0	0	0	0.000431932	0.000245902	0	0	0	0	0	0.000333837	0	0	0	0	0.000548151	0.000467653	0	0	0	0
ASV_564	Bacteria	Bacillota	Clostridia	Lachnospirales	Lachnospiraceae	Anaerobutyricum	0	0	0	0	0	0	0	0	0	0	0	0.000326918	0	0	0	0	0.00042723	0.000318177	0	0	0	0	0.000246178	0
ASV_565	Bacteria	Bacteroidota	Bacteroidia	Bacteroidales	Bacteroidaceae	Bacteroides	0	0	0	0	0.00255217	0.0148114	0	0	0	0	0	0	0	0	0	0	0	0	0	0	0	0	0	0
ASV_566	Bacteria	Bacillota	Clostridia	Lachnospirales	Lachnospiraceae	Lachnospiraceae_unclassified	0	0	0	0	0	0	0	0	0	0	0	0	0	0	0	0	0	0	0	0	0	0	0	0
ASV_567	Bacteria	Pseudomonadota	Gammaproteobacteria	Enterobacterales	Enterobacteriaceae	Escherichia-Shigella	0	0	0	0	0	0	0	0	0	0	0	0	0	0	0	0	0	0	0	0	0	0	0	0
ASV_568	Bacteria	Pseudomonadota	Gammaproteobacteria	Enterobacterales	Enterobacteriaceae	Escherichia-Shigella	0	0	0	0	0	0	0	0	0	0	0	0	0	0	0	0	0	0	0	0	0	0	0	0
ASV_569	Bacteria	Pseudomonadota	Gammaproteobacteria	Enterobacterales	Pasteurellaceae	Actinobacillus	0	0	0	0	0	0	0	0	0.000143717	0	0	0	0	0	0	0	0	0	0	0	0	0	0	0
ASV_570	Bacteria	Bacillota	Clostridia	Oscillospirales	Ruminococcaceae	Faecalibacterium	0.00143602	0.00105581	0	0	0	0	0	0	0	0	0	0	0	0	0	0	0	0	0	0	0	0	0	0
ASV_571	Bacteria	Pseudomonadota	Gammaproteobacteria	Enterobacterales	Enterobacteriaceae	Escherichia-Shigella	0	0	0	0	0	0	0	0	0	0	0	0	0	0	0	0	0	0	0	0	0	0	0	0
ASV_572	Bacteria	Bacteroidota	Bacteroidia	Bacteroidales	Prevotellaceae	Segatella	0	0	0	0	0	0	0	0	0	0	0	0	0	0	0	0	0	0	0	0	0	0.00102405	0	0
ASV_573	Bacteria	Pseudomonadota	Gammaproteobacteria	Enterobacterales	Enterobacteriaceae	Escherichia-Shigella	0	0	0	0	0	0	0	0	0	0	0	0	0	0	0	0	0	0	0	0	0	0	0	0
ASV_574	Bacteria	Bacillota	Clostridia	Lachnospirales	Lachnospiraceae	Lachnospiraceae_unclassified	0	0	0	0	0.00357859	0	0	0	0	0	0	0	0	0	0	0	0	0	0	0	0	0	0	0
ASV_575	Bacteria	Fusobacteriota	Fusobacteriia	Fusobacteriales	Leptotrichiaceae	Hypnocyclicus	0	0	0	0	0	0	0	0	0	0	0	0	0	0	0	0	0	0	0	0	0	0	0	0
ASV_576	Bacteria	Bacillota	Bacilli	Lactobacillales	Streptococcaceae	Lactococcus	0	0	0	0	0	0	0.000134911	4.17633e-05	0	7.24199e-05	0.000117826	0.000273342	0	0	0	0	0.000106144	0.000230563	0	0	0	0	0.000112667	0
ASV_577	Bacteria	Bacteroidota	Bacteroidia	Bacteroidales	Bacteroidaceae	Bacteroides	0.00174864	0	0	0	0.0014088	0	0	0	0	0	0	0	0	0	0	0	0	0	0	0	0	0	0	0
ASV_578	Bacteria	Bacteroidota	Bacteroidia	Bacteroidales	Bacteroidaceae	Bacteroides	0	0	0	0	0.00245008	0.0145028	0	0	0	0	0	0	0	0	0	0	0	0	0	0	0	0	0	0
ASV_579	Bacteria	Bacteroidota	Bacteroidia	Bacteroidales	Prevotellaceae	Segatella	0	0	0	0	0	0	0	0	0	0	0	0	0	0	0.00113743	0	0	0	0	0	0	0	0	0
ASV_580	Bacteria	Bacillota	Bacilli	Lactobacillales	Streptococcaceae	Streptococcus	0	0	0	0	0	0	0	0.000147212	0.000220255	0	0	0.000134891	0	0	0.000208116	0	0	0	0	0	0	0.000134522	9.92854e-05	0
ASV_581	Bacteria	Bacillota	Bacilli	Erysipelotrichales	Erysipelotrichaceae	Faecalitalea	0.000733546	0.0006768	0	0	0	0	0.000167082	0.000123148	0	0	0	0	9.34384e-05	3.64769e-05	0	0	0	0	8.78448e-05	0.000278365	0	0	0	0
ASV_582	Bacteria	Bacillota	Clostridia	Lachnospirales	Lachnospiraceae	Blautia	0	0	0	0	0	0	0	0	0	0	0	0	0	0	0	0	0	0	0	0	0	0	0	0
ASV_583	Bacteria	Bacillota	Clostridia	Lachnospirales	Lachnospiraceae	Lachnospiraceae_UCG-004	0	0	0	0	0	0	0	0	0	0	0	0	0	0	0	0	0	0	0	0	0	0	0	0
ASV_584	Bacteria	Bacillota	Clostridia	Lachnospirales	Lachnospiraceae	Lachnospiraceae_unclassified	0.00020356	0	0	0	0	0	0.000168903	7.92212e-05	0	0	0	0	0	0.000156437	0	0	0	0	8.07292e-05	0.000234171	0	0	0	0
ASV_585	Bacteria	Bacillota	Clostridia	Oscillospirales	Ruminococcaceae	Faecalibacterium	0	0	0	0	0	0	0	0	0	0	0	0	0	0	0	0	0	0	0	0	0	0	0	0
ASV_586	Bacteria	Bacillota	Clostridia	Clostridiales	Clostridiaceae	Clostridium	0	0	0	0	0	0	0	0	0	0	0	0	0	0	0	0	0	0	0	0	0	0	0	0
ASV_587	Bacteria	Bacillota	Clostridia	Peptostreptococcales-Tissierellales	Anaerovoracaceae	Family_XIII_AD3011_group	0	0	0	0	0	0	0.000201818	0.00012495	0	0	0	0.000327122	0	0	0.000158527	0	0.000344033	0.000371438	0.000169772	0.00025347	0	0	0.000280905	0.000290027
ASV_588	Bacteria	Pseudomonadota	Gammaproteobacteria	Enterobacterales	Enterobacteriaceae	Enterobacteriaceae_unclassified	0	0	0	0	0	0	0	0	0	0	0	0	0	0	0.000733039	0	0	0	0	0	0	0	0	0
ASV_589	Bacteria	Bacillota	Clostridia	Oscillospirales	Oscillospiraceae	UCG-003	0.00207961	0.00224037	0	0	0	0	0	0	0	0	0	0	0	0	0	0	0	0	0	0	0	0	0	0
ASV_590	Bacteria	Bacillota	Clostridia	Clostridiales	Clostridiaceae	Clostridium	0	0	0	0	0	0	0	0	0	0	0	0	0	0	0	0	0	0	0	0	0	0	0	0
ASV_591	Bacteria	Bacillota	Clostridia	Oscillospirales	Ruminococcaceae	Faecalibacterium	0	0	0	0	0	0	0	0	0	0	0	0	0	0	0.000598893	0.000344764	0	0	0	0	0.000225381	0	0	0
ASV_592	Bacteria	Bacillota	Negativicutes	Veillonellales-Selenomonadales	Selenomonadaceae	Mitsuokella	0	0	0	0	0	0	0	0	0	0	0	0	0	0	0	0	0	0	0	0	0	0	0	0
ASV_593	Bacteria	Bacillota	Clostridia	Lachnospirales	Lachnospiraceae	Lachnospiraceae_UCG-010	0	0	0	0	0.00228691	0.00352024	0	0	0	0	0.000178805	0	0	0	0	0	0.000100673	0	0	0	0	0	0	0
ASV_594	Bacteria	Bacillota	Clostridia	Lachnospirales	Lachnospiraceae	Lachnospiraceae_unclassified	0	0	0	0	0	0	0	0	0	0	0	0	0	0	0	0.000234582	0	0	0	0.000192847	0	0	0	0
ASV_595	Bacteria	Pseudomonadota	Gammaproteobacteria	Enterobacterales	Enterobacteriaceae	Escherichia-Shigella	0	0	0	0	0	0	0	0	0	0	0	0	0	0	0	0	0	0	0	0	0	0	0	0
ASV_596	Bacteria	Verrucomicrobiota	Lentisphaeria	Victivallales	vadinBE97	vadinBE97_insertae_sedis_genus	0	0	0	0	0.000855826	0	0	0	0	0	0.000180667	0.000150885	0	0	0	0	0	0.000456869	0	0	0	0	8.63783e-05	0
ASV_597	Bacteria	Bacillota	Negativicutes	Veillonellales-Selenomonadales	Veillonellaceae	Dialister	0	0	0	0	0	0	0	0	0	0	0	0	0	0	0	0	0	0	0	0	0	0	0	0
ASV_598	Bacteria	Bacillota	Clostridia	Lachnospirales	Lachnospiraceae	[Eubacterium]_ruminantium_group	0	0	0	0	0	0	0	0	0.000138284	0.00010303	0	0	0	0	0.000603057	0.000426512	0	0	0	0	0.000364613	0.000271471	0	0
ASV_599	Bacteria	Pseudomonadota	Gammaproteobacteria	Enterobacterales	Enterobacteriaceae	Escherichia-Shigella	0	0	0	0	0	0	0	0	0	0	0	0	0	0	0	0	0	0	0	0	0	0	0	0
ASV_600	Bacteria	Pseudomonadota	Gammaproteobacteria	Enterobacterales	Enterobacteriaceae	Escherichia-Shigella	0	0	0	0	0	0	0	0	0	0	0	0	0	0	0	0	0	0	0	0	0	0	0	0
ASV_601	Bacteria	Acidobacteriota	Acidobacteriae	Subgroup_2	Subgroup_2_insertae_sedis_family	Subgroup_2_insertae_sedis_genus	0	0	0	0	0	0	0	0	0	0	0	0	0	0	0	0	0	0	0	0	0	0	0	0
ASV_602	Bacteria	Pseudomonadota	Alphaproteobacteria	Hyphomicrobiales	Beijerinckiaceae	Methylorubrum	0	0	0	0	0	0	0	0	0	0	0	0	0	0	0	0	0	0	0	0	0	0	0	0
ASV_603	Bacteria	Pseudomonadota	Gammaproteobacteria	Enterobacterales	Enterobacteriaceae	Enterobacteriaceae_unclassified	0	0	0	0	0	0	0	0	0	0	0	0	0	0	0.00118414	0	0	0	0	0	0	0	0	0
ASV_604	Bacteria	Pseudomonadota	Gammaproteobacteria	Enterobacterales	Enterobacteriaceae	Escherichia-Shigella	0	0	0	0	0	0	0	0	0	0	0	0	0	0	0	0	0	0	0	0	0	0	0	0
ASV_605	Bacteria	Bacillota	Clostridia	Lachnospirales	Lachnospiraceae	Lachnospiraceae_unclassified	0	0	0	0	0	0	0.000337807	0.000237663	0	0	0	0	0	0.000203368	0	0	0	0	0.000177604	0	0	0	0	0
ASV_606	Bacteria	Pseudomonadota	Gammaproteobacteria	Enterobacterales	Enterobacteriaceae	Escherichia-Shigella	0	0	0	0	0	0	0	0	0	0	0	0	0	0	0	0	0	0	0	0	0	0	0	0
ASV_607	Bacteria	Pseudomonadota	Gammaproteobacteria	Enterobacterales	Enterobacteriaceae	Escherichia-Shigella	0	0	0	0	0	0	0	0	0	0	0	0	0	0	0	0	0	0	0	0	0	0	0	0
ASV_608	Bacteria	Bacillota	Clostridia	Lachnospirales	Lachnospiraceae	Lachnospiraceae_unclassified	0	0	0	0	0	0	0	0	0	0	0	0	0	0	0	0	0	0	0	0	0	0	0	0
ASV_609	Bacteria	Pseudomonadota	Alphaproteobacteria	Hyphomicrobiales	Xanthobacteraceae	Bradyrhizobium	0	0	0	0	0	0	0	0.000601392	0.000583198	0.00347616	0.000471306	0.00104964	0.000380254	0	0.000290666	0	0.00101898	0.000510786	0	0	0	0	0	0
ASV_610	Bacteria	Bacteroidota	Bacteroidia	Bacteroidales	Bacteroidaceae	Bacteroides	0	0	0	0	0.00308302	0	0	0	0	0	0	0	0	0	0	0	0	0	0	0	0	0	0	0
ASV_611	Bacteria	Bacteroidota	Bacteroidia	Chitinophagales	Chitinophagaceae	Vibrionimonas	0	0	0	0	0	0	0	0	0	0	0	0	0	0	0	0	0	0	0	0	0	0	0	0
ASV_612	Bacteria	Pseudomonadota	Gammaproteobacteria	Enterobacterales	Vibrionaceae	Vibrio	0	0	0	0	0	0	0	0	0	0	0	0	0	0	0	6.77273e-05	0	0	0	0	0	0	0	0
ASV_613	Bacteria	Bacteroidota	Bacteroidia	Bacteroidales	Bacteroidaceae	Bacteroides	0	0	0	0	0.00226632	0.0120342	0	0	0	0	0	0	0	0	0	0	0	0	0	0	0	0	0	0
ASV_614	Bacteria	Pseudomonadota	Gammaproteobacteria	Enterobacterales	Enterobacteriaceae	Escherichia-Shigella	0	0	0	0	0	0	0	0	0	0	0	0	0	0	0	0	0	0	0	0	0	0	0	0
ASV_615	Bacteria	Actinomycetota	Actinobacteria	Kineosporiales	Kineosporiaceae	Kineosporia	0	0	0	0	0	0	0	0	0	0	0	0	0	0	0	0	0	0	0	0	0	0	0	0
ASV_616	Bacteria	Bacillota	Clostridia	Oscillospirales	Oscillospiraceae	Oscillospiraceae_unclassified	0.000136816	0	0	0	0	0	0	0	0	0	0	0	0	0	0	0	0	0	0	0	0	0	0	0
ASV_617	Bacteria	Bacillota	Clostridia	Oscillospirales	Oscillospiraceae	UCG-005	0	0	0	0	0	0	0	0	0	0	0	0	0	0	0	0	0	0	0	0	0	0	0	0
ASV_618	Bacteria	Bacillota	Clostridia	Oscillospirales	Ruminococcaceae	Ruminococcus	0	0	0	0	0	0	0	0	9.58111e-05	0.000124924	0	0	0	0	8.35664e-05	0.000310288	0	0	0	0	0.000234049	0	0	0
ASV_619	Bacteria	Pseudomonadota	Gammaproteobacteria	Enterobacterales	Enterobacteriaceae	Enterobacteriaceae_unclassified	0	0	0	0	0	0	0	0	0	0	0	0	0	0	0	0	0	0	0	0	0	0	0	0
ASV_620	Bacteria	Bacillota	Bacilli	Lactobacillales	Lactobacillaceae	Latilactobacillus	0	0	0	0	0.000457492	0	0	0	0	0	8.32568e-05	0	0	0	0	0	4.50011e-05	0.0001955	0	0	0	0	3.18445e-05	0
ASV_621	Bacteria	Bacteroidota	Bacteroidia	Bacteroidales	Bacteroidaceae	Bacteroides	0	0	0	0	0.00173547	0	0	0	0	0	0.000215508	0	0	0	0	0	0.000368866	0	0	0	0	0	0.00014425	0.000276593
ASV_622	Bacteria	Actinomycetota	Actinobacteria	Micrococcales	Micrococcaceae	Kocuria	0	0	0	0	0	0	0	0	0	0	0	0	0	0	0	0	0	0	0	0	0	0	0	0
ASV_623	Bacteria	Bacillota	Clostridia	Lachnospirales	Lachnospiraceae	Agathobacter	0	0	0	0	0	0	0	0	0	0	0	0	0	0	0	0	0	0	0	0	0	0	0	0
ASV_624	Bacteria	Bacillota	Clostridia	Oscillospirales	Oscillospiraceae	Colidextribacter	0	0	0	0	0	0	6.81137e-05	0.000163997	0	0	0.000528782	0.000337345	0.000399962	0.000370107	0	0	0	0	0.000143245	0	0	0	0	0.000195768
ASV_625	Bacteria	Bacillota	Clostridia	Lachnospirales	Lachnospiraceae	Fusicatenibacter	0.00112883	0.000661785	0	0	0.000995229	0	0	0	0	0	0	0	0	0	0	0	0	0	0	0	0	0	0	0
ASV_626	Bacteria	Bacteroidota	Bacteroidia	Bacteroidales	Bacteroidaceae	Bacteroides	0	0	0	0	0.00296051	0	0	0	0	0	0	0	0	0	0	0	0	0	0	0	0	0	0	0
ASV_627	Bacteria	Bacillota	Clostridia	Lachnospirales	Lachnospiraceae	Lachnospiraceae_unclassified	0	0	0	0	0.000487027	0	0	0	0	0	0	0	0	0	0	0	0.000342287	0	0	0	0	0	0	0
ASV_628	Bacteria	Bacteroidota	Bacteroidia	Bacteroidales	Tannerellaceae	Parabacteroides	0.000435819	0.000589587	0	0	0	0	0.000350319	0	0	0	0	0	0	0.000241777	0	0	0	0	0	0.000141928	0	0	0	0
ASV_629	Bacteria	Bacillota	Clostridia	Lachnospirales	Lachnospiraceae	Lachnospiraceae_unclassified	0	0	0	0	0	0	0	0	0	0	0	0	0	0	0	0	0	0	0	0	0	0	0	0
ASV_630	Bacteria	Pseudomonadota	Gammaproteobacteria	Enterobacterales	Enterobacteriaceae	Enterobacteriaceae_unclassified	0	0	0	0	0	0	0	0	0	0	0	0	0	0	0.00161269	0	0	0	0	0	0	0	0	0
ASV_631	Bacteria	Pseudomonadota	Gammaproteobacteria	Enterobacterales	Enterobacteriaceae	Escherichia-Shigella	0	0	0	0	0	0	0	0	0	0	0	0	0	0	0	0	0	0	0	0	0	0	0	0
ASV_632	Bacteria	Bacillota	Clostridia	Clostridia_UCG-014	Clostridia_UCG-014_insertae_sedis_family	Clostridia_UCG-014_insertae_sedis_genus	0	0.000412023	0	0	0	0	0.000302728	0.000270726	0	0	0	0	0	0	0	0	0	0	0	0	0	0	0	0
ASV_633	Bacteria	Pseudomonadota	Gammaproteobacteria	Enterobacterales	Enterobacteriaceae	Enterobacteriaceae_unclassified	0	0	0	0	0	0	0	0	0	0	0	0	0	0	0	0	0	0	0	0	0	0	0	0
ASV_634	Bacteria	Pseudomonadota	Gammaproteobacteria	Pseudomonadales	Pseudomonadaceae	Pseudomonas	0	0	0	0	0	0	0	0	0	0	0	0	0	0	0	0	0	0	0	0	0	0	0	0
ASV_635	Bacteria	Actinomycetota	Actinobacteria	Mycobacteriales	Corynebacteriaceae	Corynebacterium	0	0	0	0	0	0	0	0	0	0	0	0	0	0	0	0	0	0	0	0	0	0	0	0
ASV_636	Bacteria	Bacteroidota	Bacteroidia	Bacteroidales	Bacteroidaceae	Bacteroides	0.00133824	0.00112508	0	0	0	0	0	0	0	0	0	0	0	0	0	0	0	0	0	0	0	0	0	0
ASV_637	Bacteria	Pseudomonadota	Alphaproteobacteria	Tistrellales	Geminicoccaceae	Candidatus_Alysiosphaera	0	0	0	0	0	0	0	0	0	0	0	0	0	0	0	0	0	0	0	0	0	0	0	0
ASV_638	Bacteria	Bacillota	Clostridia	Clostridia_unclassified	Clostridia_unclassified	Clostridia_unclassified	0.000316198	0.000228902	0	0	0.000222654	0	0.000161455	0.000208251	0	0	0	0	0.000355522	0.0002673	0	0	0	0	0.000445651	0.000362101	0	0	0	0
ASV_639	Bacteria	Bacillota	Clostridia	Lachnospirales	Lachnospiraceae	Blautia	0	0	0	0	0	0	0	0	0	0	0	0	0	0	0	0	0	0	0	0	0	0	0	0
ASV_640	Bacteria	Bacteroidota	Bacteroidia	Bacteroidales	Bacteroidaceae	Bacteroides	0	0.00137696	0	0	0	0	0	0	0	0	0	0	0	0	0	0	0	0	0	0	0	0	0	0
ASV_641	Bacteria	Bacillota	Clostridia	Lachnospirales	Lachnospiraceae	Lachnospiraceae_unclassified	0	0	0	0	0	0	0	0	0	0	0	0	0	0	0	0	0	0	0	0	0	0	0	0
ASV_642	Bacteria	Pseudomonadota	Gammaproteobacteria	Enterobacterales	Enterobacteriaceae	Escherichia-Shigella	0	0	0	0	0	0	0	0	0	0	0	0	0	0	0	0	0	0	0	0	0	0	0	0
ASV_643	Bacteria	Pseudomonadota	Gammaproteobacteria	Pseudomonadales	Halomonadaceae	Halomonas	0	0	0	0	0	0	0	0	0	0	0	0	0	0	0	0	0	0	0	0	0	0	0	0
ASV_644	Bacteria	Bacteroidota	Bacteroidia	Bacteroidales	Prevotellaceae	Segatella	0	0	0	0.0020401	0	0	0	0	0	0	0	0	0	0	0	0	0	0	0	0	0	0	0	0
ASV_645	Bacteria	Pseudomonadota	Gammaproteobacteria	Enterobacterales	Enterobacteriaceae	Escherichia-Shigella	0	0	0	0	0	0	0	0	0	0	0	0	0	0	0	0	0	0	0	0	0	0	0	0
ASV_646	Bacteria	Bacillota	Bacilli	Lactobacillales	Streptococcaceae	Streptococcus	0	0	0	0	0	0	0	0	0	0	0	0	0	0	0	0	0	0	0	0	0	0	0	0
ASV_647	Bacteria	Pseudomonadota	Gammaproteobacteria	Enterobacterales	Enterobacteriaceae	Escherichia-Shigella	0	0	0	0	0	0	0	0	0	0	0	0	0	0	0	0	0	0	0	0	0	0	0	0
ASV_648	Bacteria	Pseudomonadota	Gammaproteobacteria	Enterobacterales	Enterobacteriaceae	Escherichia-Shigella	0	0	0	0	0	0	0	0	0	0	0	0	0	0	0	0	0	0	0	0	0	0	0	0
ASV_649	Bacteria	Bacillota	Clostridia	Lachnospirales	Lachnospiraceae	Lachnospiraceae_unclassified	0.000129538	0	0	0	0	0	9.21291e-05	0.000174287	0	0	0	0	0.000150272	0	0	0	0	0	9.6875e-05	6.88738e-05	0	0	0	0
ASV_650	Bacteria	Bacillota	Bacilli	Bacillales	Bacillaceae	Bacillaceae_unclassified	0	0	0	0	0	0	0	0	0	0	0	0	0	0	0	0	0	0	0	0	0	0	0	0
ASV_651	Bacteria	Thermodesulfobacteriota	Desulfovibrionia	Desulfovibrionales	Desulfovibrionaceae	Desulfovibrionaceae_insertae_sedis_genus	0.00113844	0.00137037	0	0	0	0	0.000131807	6.8004e-05	0	0	0	0	0	8.95245e-05	0	0	0	0	0	0.000118243	0	0	0	0
ASV_652	Bacteria	Bacillota	Clostridia	Lachnospirales	Lachnospiraceae	Lachnospiraceae_unclassified	0	0.000696616	0	0	0	0	0	0	0	0	0	0	0	0	0	0	0	0	0	0.000344369	0	0	0	0
ASV_653	Bacteria	Pseudomonadota	Gammaproteobacteria	Enterobacterales	Enterobacteriaceae	Escherichia-Shigella	0	0	0	0	0	0	0	0	0	0	0	0	0	0	0	0	0	0	0	0	0	0	0	0
ASV_654	Bacteria	Bacillota	Clostridia	Lachnospirales	Lachnospiraceae	Lachnospiraceae_unclassified	0	0	0	0	0	0	0	0	0	0	0	0	0	0	0	0	0	0	0	0	0	0	0	0
ASV_655	Bacteria	Bacteroidota	Bacteroidia	Bacteroidales	Prevotellaceae	Paraprevotella	0	0	0	0	0	0	0	0	0	0	0	0	0	0	0	0	0	0	0	0	0	0	0	0
ASV_656	Bacteria	Bacteroidota	Bacteroidia	Bacteroidales	Marinifilaceae	Odoribacter	0	0	0	0	0.00115537	0.00388027	0	0	0	0	0.000352301	0	0	0	0	0	0.000854459	0.000318177	0	0	0	0	0	0.00021404
ASV_657	Bacteria	Thermotogota	Thermotogae	Petrotogales	Petrotogaceae	Geotoga	0	0	0	0	0	0	0	0	0	0	0	0	0	0	0	0	0	0	0	0	0	0	0	0
ASV_658	Bacteria	Pseudomonadota	Gammaproteobacteria	Enterobacterales	Enterobacteriaceae	Escherichia-Shigella	0	0	0	0	0	0	0	0	0	0	0	0	0	0	0	0	0	0	0	0	0	0	0	0
ASV_659	Bacteria	Bacillota	Bacilli	RF39	RF39_insertae_sedis_family	RF39_insertae_sedis_genus	0	0.000155266	0	0	0	0	0.000123206	0	0	0	0	0	0	0	0	0	0	0	0	0	0	0	0	0
ASV_660	Bacteria	Pseudomonadota	Gammaproteobacteria	Enterobacterales	Enterobacteriaceae	Enterobacteriaceae_unclassified	0	0	0	0	0	0	0	0	0	0	0	0	0	0	0.000687929	0	0	0	0	0	0	0	0	0
ASV_661	Bacteria	Pseudomonadota	Gammaproteobacteria	Enterobacterales	Enterobacteriaceae	Escherichia-Shigella	0	0	0	0	0	0	0	0	0	0	0	0	0	0	0	0	0	0	0	0	0	0	0	0
ASV_662	Bacteria	Bacillota	Clostridia	Oscillospirales	Oscillospiraceae	UCG-005	0	0	0	0	0.00106456	0	0	0	0	0	0.000198293	0.00039868	0	0	0	0	0	0.000507411	0	0	0	0	0	0
ASV_663	Bacteria	Bacteroidota	Bacteroidia	Bacteroidales	Bacteroidaceae	Bacteroides	0	0	0	0	0.00269509	0	0	0	0	0	0	0	0	0	0	0	0	0	0	0	0	0	0	0
ASV_664	Bacteria	Bacillota	Clostridia	Lachnospirales	Lachnospiraceae	Catonella	0	0	0	0	0	0	0	0	0	0	0	0	0	0	0	0	0	0	0	0	0	0	0	0
ASV_665	Bacteria	Pseudomonadota	Gammaproteobacteria	Enterobacterales	Enterobacteriaceae	Escherichia-Shigella	0	0	0	0	0	0	0	0	0	0	0	0	0	0	0	0	0	0	0	0	0	0	0	0
ASV_666	Bacteria	Pseudomonadota	Gammaproteobacteria	Gammaproteobacteria_Incertae_Sedis	Unknown_Family	Acidibacter	0	0	0	0	0	0	0	0	0	0	0	0	0	0	0	0	0	0	0	0	0	0	0	0
ASV_667	Bacteria	Bacteroidota	Bacteroidia	Bacteroidales	Prevotellaceae	Segatella	0	0	0.0055915	0	0	0	0	0	0	0	0	0	0	0	0	0	0	0	0	0	0	0	0	0
ASV_668	Bacteria	Pseudomonadota	Gammaproteobacteria	Enterobacterales	Enterobacteriaceae	Escherichia-Shigella	0	0	0	0	0	0	0	0	0	0	0	0	0	0	0	0	0	0	0	0	0	0	0	0
ASV_669	Bacteria	Bacillota	Bacilli	Lactobacillales	Streptococcaceae	Streptococcus	0	0	0	0	0	0	0	0	0	0.000421201	0	0	0	0	0	0	0	0	0	0	0	0	0	0
ASV_670	Bacteria	Pseudomonadota	Gammaproteobacteria	Enterobacterales	Enterobacteriaceae	Enterobacteriaceae_unclassified	0	0	0	0	0	0	0	0	0	0	0	0	0	0	0.0014548	0	0	0	0	0	0	0	0	0
ASV_671	Bacteria	Bacteroidota	Bacteroidia	Bacteroidales	Bacteroidaceae	Bacteroides	0	0	0	0	0.00263383	0	0	0	0	0	0	0	0	0	0	0	0	0	0	0	0	0	0	0
ASV_672	Bacteria	Pseudomonadota	Gammaproteobacteria	Enterobacterales	Enterobacteriaceae	Escherichia-Shigella	0	0	0	0	0	0	0	0	0	0	0	0	0	0	0	0	0	0	0	0	0	0	0	0
ASV_673	Bacteria	Bacteroidota	Bacteroidia	Bacteroidales	Tannerellaceae	Parabacteroides	0	0	0	0	0.00199476	0	0	0	0	0	0	0	0	0	0	0	0	0	0	0	0	0	0	0
ASV_674	Bacteria	Bacillota	Clostridia	Peptostreptococcales-Tissierellales	Peptostreptococcaceae	Peptostreptococcaceae_unclassified	0	0	0	0	0	0	0	0	0	0	0	0	0	0	0	0	0	0	0	0	0	0	0	0
ASV_675	Bacteria	Pseudomonadota	Gammaproteobacteria	Enterobacterales	Enterobacteriaceae	Escherichia-Shigella	0	0	0	0	0	0	0	0	0	0	0	0	0	0	0	0	0	0	0	0	0	0	0	0
ASV_676	Bacteria	Bacillota	Clostridia	Lachnospirales	Lachnospiraceae	Dorea	0	0	0	0	0	0	0	0	0	0	0	0	0	0	0	0	0	0	0	0	0	0	0	0
ASV_677	Bacteria	Bacillota	Clostridia	Christensenellales	Christensenellaceae	Christensenellaceae_R-7_group	0	0.00057436	0	0	0	0	0.000417038	0.000584018	0	0	0	0	0	0	0	0	0	0	0.000125292	0	0	0	0	0
ASV_678	Bacteria	Bacillota	Bacilli	Lactobacillales	Listeriaceae	Listeria	0	0	0	0	0	0	0	0	0	0	0	0	0	0	0	0	0	0	0	0	0	0	0	0
ASV_679	Bacteria	Bacillota	Clostridia	Lachnospirales	Lachnospiraceae	Anaerobutyricum	0	0	0	0	0.00083443	0	0	0	0	0	0	0	0	0	0	0	0	0	0	0	0	0	0	0
ASV_680	Bacteria	Bacillota	Clostridia	Lachnospirales	Lachnospiraceae	Fusicatenibacter	0.00151745	0	0	0	0.000931703	0	0	0	0	0	0	0	0	0	0	0	0	0	0	0	0	0	0	0
ASV_681	Bacteria	Pseudomonadota	Gammaproteobacteria	Enterobacterales	Enterobacteriaceae	Escherichia-Shigella	0	0	0	0	0	0	0	0	0	0	0	0	0	0	0	0	0	0	0	0	0	0	0	0
ASV_682	Bacteria	Bacillota	Clostridia	Lachnospirales	Lachnospiraceae	Lachnospiraceae_unclassified	0	0.000156739	0	0	0	0	0	0	0	0	0	0	0	0	0	0	0	0	0	0	0	0	0	0
ASV_683	Bacteria	Pseudomonadota	Gammaproteobacteria	Enterobacterales	Enterobacteriaceae	Escherichia-Shigella	0	0	0	0	0	0	0	0	0	0	0	0	0	0	0	0	0	0	0	0	0	0	0	0
ASV_684	Bacteria	Pseudomonadota	Alphaproteobacteria	Rhodobacterales	Paracoccaceae	Paracoccaceae_unclassified	0	0	0	0	0	0	0	0	0	0	0	0	0	0	0	0	0	0	0	0	0	0	0	0
ASV_685	Bacteria	Chlamydiota	Chlamydiia	Chlamydiales	Chlamydiales_unclassified	Chlamydiales_unclassified	0	0	0	0	0	0	0	0	0	0	0	0	0	0	0	0	0	0	0	0	0	0	0	0
ASV_686	Bacteria	Bacillota	Clostridia	Lachnospirales	Lachnospiraceae	Tyzzerella	9.25273e-05	0.000470216	0	0	0	0	0.000230323	0.000237663	0	0	0	0	0.000120218	0.000187725	0	0	0	0	0.000129167	9.64233e-05	0	0	0	0
ASV_687	Bacteria	Bacteroidota	Bacteroidia	Bacteroidales	Prevotellaceae	Segatella	0	0	0	0.0017778	0	0	0	0	0	0	0	0	0	0	0	0	0	0	0	0	0	0	0	0
ASV_688	Bacteria	Bacteroidota	Bacteroidia	Bacteroidales	Bacteroidaceae	Bacteroides	0	0	0	0	0.00249091	0	0	0	0	0	0	0	0	0	0	0	0	0	0	0	0	0	0	0
ASV_689	Bacteria	Actinomycetota	Actinobacteria	Bifidobacteriales	Bifidobacteriaceae	Bifidobacterium	0	0	0	0	0	0	0	0	0	0	0	0	0	0	0	0	0	0	0	0	0	0	0	0
ASV_690	Bacteria	Bacillota	Clostridia	Lachnospirales	Lachnospiraceae	Coprococcus	0	0	0	0	0	0	0	0	0	0	0	0	0	0	0	0	0	0	0	0	0	0	0	0
ASV_691	Bacteria	Pseudomonadota	Gammaproteobacteria	Enterobacterales	Vibrionaceae	Salinivibrio	0	0	0	0	0	0	0	0	0	0	0	0	0	0	0	0	0	0	0	0	0	0	0	0
ASV_692	Bacteria	Bacillota	Clostridia	Peptostreptococcales-Tissierellales	Peptostreptococcaceae	Romboutsia	0	0	0	0	0	0	0	0	0	0	0	0	0	0	0	0	0	0	0	0	0	0	0	0
ASV_693	Bacteria	Bacillota	Clostridia	Lachnospirales	Lachnospiraceae	Anaerostipes	0	0	0	0	0	0	0	0	0	0	0	0	0	0	0	0	0	0	0	0	0	0	0	0
ASV_694	Bacteria	Pseudomonadota	Gammaproteobacteria	Enterobacterales	Enterobacteriaceae	Escherichia-Shigella	0	0	0	0	0	0	0	0	0	0	0	0	0	0	0	0	0	0	0	0	0	0	0	0
ASV_695	Bacteria	Pseudomonadota	Gammaproteobacteria	Enterobacterales	Enterobacteriaceae	Escherichia-Shigella	0	0	0	0	0	0	0	0	0	0	0	0	0	0	0	0	0	0	0	0	0	0	0	0
ASV_696	Bacteria	Pseudomonadota	Gammaproteobacteria	Enterobacterales	Enterobacteriaceae	Escherichia-Shigella	0	0	0	0	0	0	0	0	0	0	0	0	0	0	0	0	0	0	0	0	0	0	0	0
ASV_697	Bacteria	Pseudomonadota	Alphaproteobacteria	Hyphomicrobiales	Hyphomicrobiales_Incertae_Sedis	Phreatobacter	0	0	0	0	0	0	0	0	0	0	0	0	0	0	0	0	0	0	0	0	0	0	0	0
ASV_698	Bacteria	Bacteroidota	Bacteroidia	Bacteroidales	Prevotellaceae	Segatella	0	0	0	0	0	0	0	0	0	0	0	0	0	0	0.000870483	0	0	0	0	0	0	0	0	0
ASV_699	Bacteria	Pseudomonadota	Gammaproteobacteria	Enterobacterales	Enterobacteriaceae	Escherichia-Shigella	0	0	0	0	0	0	0	0	0	0	0	0	0	0	0	0	0	0	0	0	0	0	0	0
ASV_700	Bacteria	Pseudomonadota	Gammaproteobacteria	Pseudomonadales	Pseudomonadales_unclassified	Pseudomonadales_unclassified	0	0	0	0	0	0	0	0	0	0	0	0	0	0	0	0	0	0	0	0	0	0	0	0
ASV_701	Bacteria	Bacillota	Clostridia	Lachnospirales	Lachnospiraceae	Blautia	0	0	0	0.00220784	0	0	0	0	0	0	0	0	0	0	0	0	0	0	0	0	0	0	0	0
ASV_702	Bacteria	Bacillota	Clostridia	Lachnospirales	Lachnospiraceae	Blautia	0	0	0	0	0	0	0	0	0	0	0	0	0	0	0	0	0	0	0	0	0	0	0	0
ASV_703	Bacteria	Pseudomonadota	Gammaproteobacteria	Enterobacterales	Pasteurellaceae	Pasteurella	0	0	0	0	0	0	0	0	0	0	0	0	0	0	0	0	0	0	0	0	0	0	0	0
ASV_704	Bacteria	Bacteroidota	Bacteroidia	Bacteroidales	Bacteroidaceae	Bacteroides	0	0	0	0	0.00236841	0	0	0	0	0	0	0	0	0	0	0	0	0	0	0	0	0	0	0
ASV_705	Bacteria	Actinomycetota	Actinobacteria	Micrococcales	Brevibacteriaceae	Brevibacterium	0	0	0	0	0	0	0	0	0	0	0	0	0	0	0	0	0	0	0	0	0	0	0	0
ASV_706	Bacteria	Bacillota	Clostridia	Oscillospirales	Oscillospiraceae	Colidextribacter	0	0	0	0	0.000281796	0	0	0	0	0	0	0.000245342	0	0	0	0	0.000476353	0.000626802	0	0	0	0	0.000410824	0.000195768
ASV_707	Bacteria	Bacillota	Clostridia	Lachnospirales	Lachnospiraceae	Mediterraneibacter	0	0	0	0	0	0	0	0	0	0	0	0	0.000226744	0.000185465	0	0	0	0	0.000487246	0	0	0	0	0
ASV_708	Bacteria	Bacillota	Bacilli	Erysipelotrichales	Erysipelotrichaceae	Allobaculum	0	0	0	0	0	0	0	0	0	0	0	0	0	0	0	0	0	0	0	0	0	0	0	0
ASV_709	Bacteria	Bacillota	Bacilli	Erysipelotrichales	Erysipelatoclostridiaceae	Erysipelotrichaceae_UCG-003	0	0	0	0	0.000616921	0	0	0	0	0	0	0	0	0	0	0	0	0	0	0	0	0	0	0
ASV_710	Bacteria	Bacillota	Bacilli	Lactobacillales	Lactobacillaceae	Lactobacillus	0	0	0	0	0	0	0	0	0	0	0	5.47677e-05	0	0	0	0	0	0	0	0	0	0	0	0
ASV_711	Bacteria	Pseudomonadota	Gammaproteobacteria	Burkholderiales	Comamonadaceae	Delftia	0	0	0	0	0	0	0	0	0	0	0	0	0	0	0	0	0	0	0	0	0	0	0	0
ASV_712	Bacteria	Bacillota	Bacilli	Lactobacillales	Listeriaceae	Listeria	0	0	0	0	0	0	0	0	0	0	0	0	0	0	0	0	0	0	0	0	0	0	0	0
ASV_713	Bacteria	Bacillota	Clostridia	Lachnospirales	Lachnospiraceae	Agathobacter	0.00201043	0	0	0	0	0	0	0	0	0	0	0	0	0	0	0	0	0	0	0	0	0	0	0
ASV_714	Bacteria	Bacillota	Clostridia	Oscillospirales	Ruminococcaceae	Faecalibacterium	0	0.000577175	0	0	0.00121527	0	0	0	0	0	0	0	0	0	0	0	0	0	0	0	0	0	0	0
ASV_716	Bacteria	Pseudomonadota	Gammaproteobacteria	Enterobacterales	Enterobacteriaceae	Escherichia-Shigella	0	0	0	0	0	0	0	0	0	0	0	0	0	0	0	0	0	0	0	0	0	0	0	0
ASV_717	Bacteria	Pseudomonadota	Gammaproteobacteria	Salinisphaerales	Nevskiaceae	Stagnimonas	0	0	0	0	0	0	0	0	0	0	0	0	0	0	0	0	0	0	0	0	0	0	0	0
ASV_718	Bacteria	Pseudomonadota	Gammaproteobacteria	Lysobacterales	Lysobacteraceae	Stenotrophomonas	0	0	0	0	0	0	0	0	0	0	0	0	0	0	0	0	0	0	0	0	0	0	0	0
ASV_719	Bacteria	Bacteroidota	Bacteroidia	Bacteroidales	Bacteroidaceae	Bacteroides	0.00123118	0.00068848	0	0	0	0	0	0	0	0	0	0	0	0	0	0	0	0	0	0	0	0	0	0
ASV_720	Bacteria	Bacillota	Bacilli	Lactobacillales	Lactobacillaceae	Lactobacillus	0	0	0	0	0	0	0	0	0	0	0	0.000127791	0	0	0	0	0	0	0	0	0	0	0	0
ASV_721	Bacteria	Bacillota	Clostridia	Lachnospirales	Lachnospiraceae	Lachnospiraceae_unclassified	0	0	0	0	0	0	0	0	0	0.000494546	0	0	0	0	0.000775358	0	0	0	0	0	0	0	0	0
ASV_722	Bacteria	Pseudomonadota	Alphaproteobacteria	Hyphomicrobiales	Rhizobiaceae	Rhizobiaceae_unclassified	0	0	0	0	0	0	0	0	0	0	0	0	0	0	0	0	0	0	0	0	0	0	0	0
ASV_723	Bacteria	Pseudomonadota	Gammaproteobacteria	Enterobacterales	Succinivibrionaceae	Succinivibrionaceae_unclassified	0	0	0	0	0	0	0	0	0	0	0	0	0	0	0	0	0	0	0	0	0	0	0	0
ASV_724	Bacteria	Pseudomonadota	Gammaproteobacteria	Enterobacterales	Enterobacteriaceae	Escherichia-Shigella	0	0	0	0	0	0	0	0	0	0	0	0	0	0	0	0	0	0	0	0	0	0	0	0
ASV_725	Bacteria	Pseudomonadota	Gammaproteobacteria	Enterobacterales	Enterobacteriaceae	Escherichia-Shigella	0	0	0	0	0	0	0	0	0	0	0	0	0	0	0	0	0	0	0	0	0	0	0	0
ASV_726	Bacteria	Pseudomonadota	Gammaproteobacteria	Enterobacterales	Enterobacteriaceae	Enterobacteriaceae_unclassified	0	0	0	0	0	0	0	0	0	0	0	0	0	0	0	0	0	0	0	0	0	0	0	0
ASV_727	Bacteria	Pseudomonadota	Alphaproteobacteria	Hyphomicrobiales	Rhizobiaceae	Rhizobiaceae_unclassified	0	0	0	0	0	0	0	0	0	0	0	0	0	0	0	0	0	0	0	0	0	0	0	0
ASV_728	Bacteria	Pseudomonadota	Alphaproteobacteria	Hyphomicrobiales	Hyphomicrobiales_unclassified	Hyphomicrobiales_unclassified	0	0	0	0	0	0	0	0	0	0	0	0	0	0	0	0	0	0	0	0	0	0	0	0
ASV_729	Bacteria	Bacillota	Clostridia	Lachnospirales	Lachnospiraceae	[Eubacterium]_xylanophilum_group	0	0	0	0	0	0	0	0	0	0	0	0	0	0	0	0	0.000322152	0.00074687	0	0	0	0	0.000790762	0.00033099
ASV_730	Bacteria	Bacillota	Bacilli	Erysipelotrichales	Erysipelatoclostridiaceae	Erysipelotrichaceae_UCG-003	0.000359429	0	0	0	0.00085885	0	0	0	0	0	0	0	0	0	0	0	0	0	0	0	0	0	0	0
ASV_731	Bacteria	Bacillota	Clostridia	Lachnospirales	Lachnospiraceae	Lachnospiraceae_NK4A136_group	0	0	0	0	0.00222338	0	0	0	0	0	0	0	0	0	0	0	0	0	0	0	0	0	0	0
ASV_732	Bacteria	Pseudomonadota	Gammaproteobacteria	Salinisphaerales	Nevskiaceae	Stagnimonas	0	0	0	0	0	0	0	0	0	0	0	0	0	0	0	0	0	0	0	0	0	0	0	0
ASV_733	Bacteria	Pseudomonadota	Gammaproteobacteria	Enterobacterales	Enterobacteriaceae	Escherichia-Shigella	0	0	0	0	0	0	0	0	0	0	0	0	0	0	0	0	0	0	0	0	0	0	0	0
ASV_734	Bacteria	Bacillota	Negativicutes	Acidaminococcales	Acidaminococcaceae	Phascolarctobacterium	0	0	0	0	0	0	0	0	0	0	0	0	0	0	0	0	0	0	0	0	0	0	0	0
ASV_735	Bacteria	Bacteroidota	Bacteroidia	Sphingobacteriales	Sphingobacteriaceae	Nubsella	0	0	0	0	0	0	0	0	0	0	0	0	0	0	0	0	0	0	0	0	0	0	0	0
ASV_736	Eukaryota	Eukaryota_unclassified	Eukaryota_unclassified	Eukaryota_unclassified	Eukaryota_unclassified	Eukaryota_unclassified	0	0	0	0	0	0	0	0	0	0	0	0	0	0	0	0	0	0	0	0	0	0	0	0
ASV_737	Bacteria	Bacillota	Bacilli	Lactobacillales	Lactobacillaceae	Lacticaseibacillus	0	0	0	0	0	0	0	0	0.000286859	0.000179532	0	0	0	0	0.000550437	0.000185801	0	0	0	0	0	8.76003e-05	0	0
ASV_738	Bacteria	Bacillota	Clostridia	Lachnospirales	Lachnospiraceae	Agathobacter	0	0	0	0	0	0	0	0	0	0	0	0	0	0	0	0	0	0	0	0	0	0	0	0
ASV_739	Bacteria	Bacillota	Clostridia	Lachnospirales	Lachnospiraceae	Agathobacter	0	0	0	0	0	0	0	0	0	0	0	0	0	0	0	0	0	0	0	0	0	0	0	0
ASV_740	Bacteria	Bacillota	Clostridia	Lachnospirales	Lachnospiraceae	Lachnospiraceae_unclassified	0	0	0	0	0	0	0	0	0	0	0	0	0	0	0	0	0	0	0	0	0	0	0	0
ASV_741	Bacteria	Thermodesulfobacteriota	Desulfovibrionia	Desulfovibrionales	Desulfovibrionaceae	Desulfovibrio	0	0	0	0	0	0	0	0	0	0	0	0	0	0	0	0	0	0	0	0	0	0	0	0
ASV_742	Bacteria	Pseudomonadota	Gammaproteobacteria	Enterobacterales	Enterobacteriaceae	Escherichia-Shigella	0	0	0	0	0	0	0	0	0	0	0	0	0	0	0	0	0	0	0	0	0	0	0	0
ASV_743	Bacteria	Pseudomonadota	Gammaproteobacteria	Burkholderiales	Comamonadaceae	Roseateles	0	0	0	0	0	0	0	0	0	0	0	0	0	0	0	0	0	0	0	0	0	0	0	0
ASV_744	Bacteria	Pseudomonadota	Gammaproteobacteria	Enterobacterales	Enterobacteriaceae	Escherichia-Shigella	0	0	0	0	0	0	0	0	0	0	0	0	0	0	0	0	0	0	0	0	0	0	0	0
ASV_745	Bacteria	Bacteroidota	Bacteroidia	Bacteroidales	Bacteroidaceae	Bacteroides	0	0	0	0	0	0	0	0	0	0	0	0	0	0	0	0	0	0	0	0	0	0	0	0
ASV_746	Bacteria	Actinomycetota	Actinobacteria	Mycobacteriales	Corynebacteriaceae	Corynebacterium	0	0	0	0	0	0	0	0	0	0	0	0	0	0	0	0	0	0	0	0	0	0	0	0
ASV_747	Bacteria	Bacillota	Clostridia	Lachnospirales	Lachnospiraceae	Lachnospiraceae_unclassified	0	0	0	0	0	0	0	0	0	0	0	0	0	0	0	0	0	0	0	0	0	0	0	0
ASV_748	Bacteria	Pseudomonadota	Alphaproteobacteria	Hyphomicrobiales	Rhizobiaceae	Brucella	0	0	0	0	0	0	0	0	0	0	0	0	0	0	0	0	0	0	0	0	0	0	0	0
ASV_749	Bacteria	Actinomycetota	Actinobacteria	Bifidobacteriales	Bifidobacteriaceae	Bifidobacterium	0	0	0	0	0	0	0	0	0	0	0	0	0	0	0	0	0	0	0	0	0	0	0	0
ASV_750	Bacteria	Bacillota	Clostridia	Lachnospirales	Lachnospiraceae	Enterocloster	0	0	0	0	0	0	0	0	0	0	0	0	0	0	0	0	0	0	0	0	0	0	0	0
ASV_751	Bacteria	Bacillota	Clostridia	Lachnospirales	Lachnospiraceae	Lachnospiraceae_ND3007_group	0	0	0	0	0	0	0	0	0	0	0	0	0	0	0	0	0	0	0	0	0	0	0	0
ASV_752	Bacteria	Bacillota	Bacilli	Lactobacillales	Enterococcaceae	Enterococcus	0	0	0	0	0	0	0	0	0	0	0	0	0	0	0	0	0	0	0	0	0	0	0	0
ASV_753	Bacteria	Bacillota	Clostridia	Lachnospirales	Lachnospiraceae	[Eubacterium]_ventriosum_group	0	0	0	0	0	0	0	0	0	0	0	0	0	0	0	0	0	0	0	0	0	0	0	0
ASV_754	Bacteria	Pseudomonadota	Gammaproteobacteria	Burkholderiales	Sutterellaceae	Sutterella	0	0	0	0	0	0	0	0	0	0	0	0	0	0	0	0	0	0	0	0	0	0	0	0
ASV_755	Bacteria	Bacillota	Clostridia	Oscillospirales	Ruminococcaceae	Faecalibacterium	0	0.00136551	0	0	0	0	0	0	0	0	0	0	0	0	0	0	0	0	0	0	0	0	0	0
ASV_756	Bacteria	Thermodesulfobacteriota	Desulfovibrionia	Desulfovibrionales	Desulfomicrobiaceae	Desulfomicrobium	0	0	0	0	0	0	0	0	0	0	0	0	0	0	0	0	0	0	0	0	0	0	0	0
ASV_757	Bacteria	Bacillota	Clostridia	Lachnospirales	Lachnospiraceae	Lachnospiraceae_unclassified	0	0	0	0	0	0	0	0	0	0	0	0	0	0	0	0	0	0	0	0	0	0	0	0
ASV_758	Bacteria	Bacillota	Bacilli	Erysipelotrichales	Erysipelotrichaceae	Merdibacter	0	0	0	0	0	0	0	0	0	0	0	0	0	0	0	0	0.00028169	0.000235338	0	0	0	0	9.96673e-05	6.86026e-05
ASV_759	Bacteria	Bacillota	Clostridia	Oscillospirales	Ruminococcaceae	Faecalibacterium	0.00143602	0	0	0	0	0	0	0	0	0	0	0	0	0	0	0	0	0	0	0	0	0	0	0
ASV_760	Bacteria	Actinomycetota	Coriobacteriia	Coriobacteriales	Eggerthellaceae	Eggerthella	0	0.000534943	0	0	0	0	0.00027306	0.00102459	0	0	0	0.00016765	0	0	0	0	0	0	0	0	0	0	0	0
ASV_761	Bacteria	Bacillota	Clostridia	Christensenellales	Christensenellaceae	Christensenellaceae_R-7_group	0	0	0	0	0	0	0.000208519	0.000368854	0	0	0	0	0	0.000182093	0	0	0	0	0.000125292	8.01691e-05	0	0	0	0
ASV_762	Bacteria	Bacillota	Bacilli	Lactobacillales	Enterococcaceae	Enterococcus	0	0	0	0	0	0	0	0	0	0	0	0	0	0	0	0	0	0	0	0	0	0	0	0
ASV_763	Bacteria	Pseudomonadota	Gammaproteobacteria	Enterobacterales	Enterobacteriaceae	Enterobacteriaceae_unclassified	0	0	0	0	0	0	0	0	0	0	0	0	0	0	0.00107136	0	0	0	0	0	0	0	0	0
ASV_764	Bacteria	Bacteroidota	Bacteroidia	Bacteroidales	Bacteroidaceae	Bacteroides	0	0.000570934	0	0	0.00124546	0	0	0	0	0	0	0	0	0	0	0	0	0	0	0	0	0	0	0
ASV_765	Bacteria	Bacteroidota	Bacteroidia	Bacteroidales	Bacteroidaceae	Bacteroides	0	0	0	0	0.00193965	0	0	0	0	0	0	0	0	0	0	0	0	0	0	0	0	0	0	0
ASV_766	Bacteria	Pseudomonadota	Gammaproteobacteria	Enterobacterales	Enterobacteriaceae	Enterobacteriaceae_unclassified	0	0	0	0	0	0	0	0	0	0	0	0	0	0	0	0	0	0	0	0	0	0	0	0
ASV_767	Bacteria	Pseudomonadota	Gammaproteobacteria	Enterobacterales	Enterobacteriaceae	Escherichia-Shigella	0	0	0	0	0	0	0	0	0	0	0	0	0	0	0	0	0	0	0	0	0	0	0	0
ASV_768	Bacteria	Actinomycetota	Coriobacteriia	Coriobacteriales	Coriobacteriales_Incertae_Sedis	Coriobacteriales_Incertae_Sedis_insertae_sedis_genus	0.000195112	0	0	0	0	0	0.000593609	0.000612529	0	0	0	0	0	0	0	0	0	0	0	0	0	0	0	0
ASV_769	Bacteria	Pseudomonadota	Alphaproteobacteria	Hyphomicrobiales	Xanthobacteraceae	Bradyrhizobium	0	0	0	0	0	0	0	0	0	0	0	0	0	0	0	0	0	0	0	0	0	0	0	0
ASV_770	Bacteria	Pseudomonadota	Alphaproteobacteria	Sphingomonadales	Sphingomonadaceae	Sphingomonas	0	0.000212223	0	0	0	0	0	0	0.000144439	0.000803534	0.000272363	0.000505478	0	0	0.00012598	0	0	0	0.000196752	0	0	0	0.000104175	0
ASV_771	Bacteria	Bacillota	Clostridia	Oscillospirales	Ruminococcaceae	Faecalibacterium	0.000837681	0.000534943	0	0	0	0	0	0	0	0	0	0	0	0	0	0	0	0	0	0	0	0	0	0
ASV_772	Bacteria	Bacillota	Clostridia	Oscillospirales	Oscillospiraceae	Oscillospiraceae_unclassified	0	0.00018026	0	0	0	0	0	0	0	0	0	0	0	0.000185054	0	0	0	0	0.000358113	0	0	0	0.000126407	0
ASV_773	Bacteria	Pseudomonadota	Gammaproteobacteria	Lysobacterales	Lysobacteraceae	Stenotrophomonas	0	0	0	0	0	0	0	0	0	0	0	0	0	0	0	0	0	0	0	0	0	0	0	0
ASV_774	Bacteria	Bacillota	Clostridia	Oscillospirales	Ruminococcaceae	Acutalibacter	0	0	0	0	0	0	0	0	0	0	0	0	0	0	0	0	0	0	0	0	0	0	0	0
ASV_775	Bacteria	Actinomycetota	Actinobacteria	Micrococcales	Dermabacteraceae	Brachybacterium	0	0	0	0	0	0	0	0	0	0	0	0	0	0	0	0	0	0	0	0	0	0	0	0
ASV_776	Bacteria	Bacillota	Bacilli	Erysipelotrichales	Erysipelatoclostridiaceae	Longibaculum	0	0	0	0	0.000749982	0.00566729	0	0	0	0	0	0	0	0	0	0	0	0	0	0	0	0	0	0
ASV_777	Bacteria	Bacteroidota	Bacteroidia	Chitinophagales	Saprospiraceae	Saprospiraceae_unclassified	0	0	0	0	0	0	0	0	0	0	0	0	0	0	0	0	0	0	0	0	0	0	0	0
ASV_778	Bacteria	Pseudomonadota	Gammaproteobacteria	Enterobacterales	Pasteurellaceae	Actinobacillus	0	0	0	0	0	0	0	0	0	0	0	0	0	0	0	0	0	0	0	0	0	0	0	0
ASV_779	Bacteria	Actinomycetota	Actinobacteria	Micrococcales	Intrasporangiaceae	Janibacter	0	0	0	0	0	0	0	0	0	0	0	0	0	0	0	0	0	0	0	0	0	0	0	0
ASV_780	Bacteria	Bacteroidota	Bacteroidia	Bacteroidales	Prevotellaceae	Segatella	0	0	0	0	0	0	0	0	0	0	0	0	0	0	0	0	0	0	0	0	0.000390082	0.000451068	0	0
ASV_781	Bacteria	Bacillota	Clostridia	Clostridia_UCG-014	Clostridia_UCG-014_insertae_sedis_family	Clostridia_UCG-014_insertae_sedis_genus	0	0.000137341	0	0	0	0	0	0	0	0	0	0	0	0.000102808	0	0	0	0	0	0	0	0	0	0
ASV_782	Bacteria	Pseudomonadota	Gammaproteobacteria	Enterobacterales	Enterobacteriaceae	Escherichia-Shigella	0	0	0	0	0	0	0	0	0	0	0	0	0	0	0	0	0	0	0	0	0	0	0	0
ASV_783	Bacteria	Bacillota	Clostridia	Lachnospirales	Lachnospiraceae	Fusicatenibacter	0	0	0	0	0	0	0	0	0	0	0	0	0	0	0	0	0	0	0	0	0	0	0	0
ASV_784	Bacteria	Bacillota	Clostridia	Lachnospirales	Lachnospiraceae	Lachnospiraceae_unclassified	0	0	0	0	0	0	0.000322452	0	0	0	0	0	0	0.000469311	0	0	0	0	0.000500521	0	0	0	0	0
ASV_785	Bacteria	Bacteroidota	Bacteroidia	Bacteroidales	Tannerellaceae	Parabacteroides	0	0	0	0	0.00102855	0.00565259	0	0	0	0	0	0	0	0	0	0	0	0	0	0	0	0	0	0
ASV_786	Bacteria	Bacillota	Clostridia	Oscillospirales	Ruminococcaceae	Ruminococcaceae_unclassified	0	0	0	0	0.0016699	0.0126188	0	0	0	0	0	0	0	0	0	0	0	0	0	0	0	0	0	0
ASV_787	Bacteria	Pseudomonadota	Gammaproteobacteria	Enterobacterales	Enterobacteriaceae	Escherichia-Shigella	0	0	0	0	0	0	0	0	0	0	0	0	0	0	0	0	0	0	0	0	0	0	0	0
ASV_788	Bacteria	Pseudomonadota	Alphaproteobacteria	Reyranellales	Reyranellaceae	Reyranella	0	0	0	0	0	0	0	0	0	0	0	0	0	0	0	0	0	0	0	0	0	0	0	0
ASV_789	Bacteria	Bacillota	Bacilli	Bacillales	Bacillaceae	Bacillaceae_unclassified	0	0	0	0	0	0	0	0	0	0	0	0	0	0	0	0	0	0	0	0	0	0	0	0
ASV_790	Bacteria	Bacillota	Clostridia	Lachnospirales	Lachnospiraceae	Blautia	0.000677979	0	0	0	0.00086814	0	0	0	0	0	0	0	0	0	0	0	0	0	0	0	0	0	0	0
ASV_791	Bacteria	Bacillota	Clostridia	Lachnospirales	Lachnospiraceae	Lachnospiraceae_unclassified	0	0	0	0	0.00188458	0	0	0	0	0	0	0	0	0	0	0	0	0	0	0	0	0	0	0
ASV_792	Bacteria	Pseudomonadota	Gammaproteobacteria	Enterobacterales	Enterobacteriaceae	Escherichia-Shigella	0	0	0	0	0	0	0	0	0	0	0	0	0	0	0	0	0	0	0	0	0	0	0	0
ASV_793	Bacteria	Bacteroidota	Bacteroidia	Bacteroidales	Dysgonomonadaceae	Dysgonomonadaceae_unclassified	0	0	0	0	0	0	0	0	0	0	0	0	0	0	0	0	0	0	0	0	0	0	0	0
ASV_794	Bacteria	Bacillota	Clostridia	Oscillospirales	Oscillospiraceae	Flavonifractor	0	0.00027643	0	0	0.00194195	0.00338642	0	0	0.000104521	0	0	0	0	0	0	0	0	0	0	0	0	0	0.000301539	0
ASV_795	Bacteria	Pseudomonadota	Gammaproteobacteria	Enterobacterales	Enterobacteriaceae	Enterobacteriaceae_unclassified	0	0	0	0	0	0	0	0	0	0	0	0	0	0	0	0	0	0	0	0	0	0	0	0
ASV_796	Bacteria	Actinomycetota	Actinobacteria	Bifidobacteriales	Bifidobacteriaceae	Bifidobacterium	0	0	0	0	0	0	0	0	0	0	0	0	0	0	0.00210712	0	0	0	0	0	0	0	0	0
ASV_797	Bacteria	Bacillota	Bacilli	Erysipelotrichales	Erysipelotrichaceae	Allobaculum	0	0	0	0	0	0	0	0	0	0	0	0	0	0	0	0	0	0	0	0	0	0	0	0
ASV_798	Bacteria	Pseudomonadota	Gammaproteobacteria	Enterobacterales	Enterobacteriaceae	Enterobacteriaceae_unclassified	0	0	0	0	0	0	0	0	0	0	0	0	0	0	0	0	0	0	0	0	0	0	0	0
ASV_799	Bacteria	Pseudomonadota	Gammaproteobacteria	Lysobacterales	Lysobacteraceae	Stenotrophomonas	0	0	0	0	0	0	0	0	0	0	0	0	0	0	0	0	0	0	0	0	0	0	0	0
ASV_800	Bacteria	Actinomycetota	Actinobacteria	Mycobacteriales	Corynebacteriaceae	Corynebacterium	0	0	0	0	0	0	0	0	0	0	0	0	0	0	0	0	0	0	0	0	0	0	0	0
ASV_801	Bacteria	Pseudomonadota	Gammaproteobacteria	Enterobacterales	Enterobacteriaceae	Escherichia-Shigella	0	0	0	0	0	0	0	0	0	0	0	0	0	0	0	0	0	0	0	0	0	0	0	0
ASV_802	Bacteria	Bacillota	Bacilli	Lactobacillales	Lactobacillaceae	Limosilactobacillus	0	0	0	0	0	0	0	0	0	0	0	0	0	0	0	0	0	0	0	0	0	0	0	0
ASV_803	Bacteria	Actinomycetota	Actinobacteria	Micrococcales	Micrococcaceae	Kocuria	0	0	0	0	0	0	0	0	0	0	0	0	0	0	0	0	0	0	0	0	0	0	0	0
ASV_804	Bacteria	Bacillota	Clostridia	Monoglobales	Monoglobaceae	Monoglobus	0	0	0	0	0	0	0	0	0	0	0	0	0.00218646	0.00257965	0	0	0	0	0.00148784	0.00120254	0	0	0	0
ASV_805	Bacteria	Pseudomonadota	Gammaproteobacteria	Enterobacterales	Enterobacteriaceae	Enterobacteriaceae_unclassified	0	0	0	0	0	0	0	0	0	0	0	0	0	0	0.000969867	0	0	0	0	0	0	0	0	0
ASV_806	Bacteria	Pseudomonadota	Alphaproteobacteria	Sphingomonadales	Sphingomonadaceae	Sphingomonas	0	0	0	0	0	0	0	0	0	0	0	0	0	0	0	0	0	0	0	0	0	0	0	0
ASV_807	Bacteria	Pseudomonadota	Gammaproteobacteria	Enterobacterales	Pasteurellaceae	Avibacterium	0	0	0	0	0	0	0	0	0	0	0	0	0	0	0	0	0	0	0	0	0	0	0	0
ASV_808	Bacteria	Pseudomonadota	Gammaproteobacteria	Lysobacterales	Lysobacteraceae	Stenotrophomonas	0	0	0	0	0	0	0	0	0	0	0	0	0	0	0	0	0	0	0	0	0	0	0	0
ASV_809	Bacteria	Actinomycetota	Actinobacteria	Bifidobacteriales	Bifidobacteriaceae	Bifidobacterium	0	0	0	0	0	0	0	0	0	0	0	0	0	0	0.00110145	0	0	0	0	0	0	0	0	0
ASV_810	Bacteria	Pseudomonadota	Gammaproteobacteria	Enterobacterales	Enterobacteriaceae	Escherichia-Shigella	0	0	0	0	0	0	0	0	0	0	0	0	0	0	0	0	0	0	0	0	0	0	0	0
ASV_811	Bacteria	Pseudomonadota	Gammaproteobacteria	Enterobacterales	Enterobacteriaceae	Escherichia-Shigella	0	0	0	0	0	0	0	0	0	0	0	0	0	0	0	0	0	0	0	0	0	0	0	0
ASV_812	Bacteria	Pseudomonadota	Gammaproteobacteria	Enterobacterales	Enterobacteriaceae	Enterobacteriaceae_unclassified	0	0	0	0	0	0	0	0	0	0	0	0	0	0	0	0	0	0	0	0	0	0	0	0
ASV_813	Bacteria	Bacillota	Negativicutes	Veillonellales-Selenomonadales	Selenomonadaceae	Mitsuokella	0	0	0	0	0	0	0	0	0	0	0	0	0	0	0	0	0	0	0	0	0	0	0	0
ASV_814	Bacteria	Bacillota	Clostridia	Lachnospirales	Lachnospiraceae	Lachnospiraceae_UCG-004	0	0	0	0	0	0	0	0	0	0	0	0	0	0	0.000206762	0	0	0	0	0	0	0	0	0
ASV_815	Bacteria	Bacillota	Clostridia	Lachnospirales	Lachnospiraceae	Blautia	0	0	0	0	0	0	0	0	0	0	0	0	0	0	0	0	0	0	0	0	0	0	0	0
ASV_816	Bacteria	Actinomycetota	Coriobacteriia	Coriobacteriales	Eggerthellaceae	Eggerthellaceae_insertae_sedis_genus	0	0	0	0	0.000665258	0	0	0	0	0	0.00114106	0.000733045	0	0	0	0	0	0	0	0	0	0	0.000545547	0
ASV_817	Bacteria	Bacillota	Clostridia	Lachnospirales	Lachnospiraceae	Lachnospiraceae_unclassified	0	0	0	0.00179553	0	0	0	0	0	0	0	0	0	0	0	0	0	0	0	0	0	0	0	0
ASV_818	Bacteria	Bacillota	Clostridia	Peptostreptococcales-Tissierellales	Peptostreptococcaceae	Terrisporobacter	0	0	0	0	0	0	0	0	0	0	0	0	0	0	0	0	0	0	0	0	0	0	0	0
ASV_819	Bacteria	Pseudomonadota	Gammaproteobacteria	Enterobacterales	Enterobacteriaceae	Escherichia-Shigella	0	0	0	0	0	0	0	0	0	0	0	0	0	0	0	0	0	0	0	0	0	0	0	0
ASV_820	Bacteria	Bacillota	Clostridia	Lachnospirales	Lachnospiraceae	Lachnospiraceae_unclassified	0	0	0	0	0	0	0	0	0	0	0	0	0	0	0	0	0	0	0	0	0	0	0	0
ASV_822	Bacteria	Bacillota	Clostridia	Lachnospirales	Lachnospiraceae	Lachnospiraceae_UCG-010	0	0	0	0	0	0	0	0	0	0	0	0	0	0	0	0	0	0	0	0	0	0	0	0
ASV_823	Bacteria	Bacillota	Clostridia	Lachnospirales	Lachnospiraceae	Agathobacter	0	0	0	0	0	0	0	0	0	0	0	0	0	0	0	0	0	0	0	0	0	0	0	0
ASV_824	Bacteria	Pseudomonadota	Alphaproteobacteria	Caulobacterales	Caulobacteraceae	Caulobacter	0	0	0	0	0	0	0	0	0	0	0	0	0	0	0	0	0	0	0	0	0	0	0	0
ASV_825	Bacteria	Bacillota	Clostridia	Lachnospirales	Lachnospiraceae	Lachnospiraceae_unclassified	0	0	0	0	0	0	0	0	0	0	0	0	0	0	0	0	0	0	0	0	0	0	0	0
ASV_826	Bacteria	Bacillota	Clostridia	Lachnospirales	Lachnospiraceae	Fusicatenibacter	0	0	0	0	0	0	0	0	0	0	0	0	0	0	0	0	0	0	0	0	0	0	0	0
ASV_827	Bacteria	Bacillota	Negativicutes	Acidaminococcales	Acidaminococcaceae	Acidaminococcus	0	0	0	0	0	0	0	0	0	0	0	0	0	0	0	0	0	0	0	0	0	0	0	0
ASV_828	Bacteria	Bacteroidota	Bacteroidia	Bacteroidales	Bacteroidaceae	Bacteroides	0	0	0	0	0.0016538	0	0	0	0	0	0	0	0	0	0	0	0	0	0	0	0	0	0	0
ASV_829	Bacteria	Bacillota	Bacilli	Bacillales	Bacillaceae	Bacillaceae_unclassified	0	0	0	0	0	0	0	0	0	0	0	0	0	0	0	0	0	0	0	0	0	0	0	0
ASV_830	Bacteria	Bacillota	Clostridia	Lachnospirales	Lachnospiraceae	Lachnospiraceae_unclassified	0	0	0	0	0	0	0	0	0	0	0	0	0	0	0	0	0	0	0	0	0	0	0	0
ASV_831	Bacteria	Bacillota	Clostridia	Clostridiales	Clostridiaceae	Clostridium	0	0	0	0	0	0	0	0	0	0	0	0	0	0	0	0	0	0	0	0	0	0	0	0
ASV_832	Bacteria	Pseudomonadota	Gammaproteobacteria	Enterobacterales	Enterobacteriaceae	Escherichia-Shigella	0	0	0	0	0	0	0	0	0	0	0	0	0	0	0	0	0	0	0	0	0	0	0	0
ASV_833	Bacteria	Pseudomonadota	Gammaproteobacteria	Gammaproteobacteria_Incertae_Sedis	Unknown_Family	Acidibacter	0	0	0	0	0	0	0	0	0	0	0	0	0	0	0	0	0	0	0	0	0	0	0	0
ASV_834	Bacteria	Bacillota	Bacilli	Lactobacillales	Listeriaceae	Listeria	0	0	0	0	0	0	0	0	0	0	0	0	0	0	0	0	0	0	0	0	0	0	0	0
ASV_835	Bacteria	Bacteroidota	Bacteroidia	Sphingobacteriales	Sphingobacteriaceae	Mucilaginibacter	0	0	0	0	0	0	0	0	0	0	0	0	0	0	0	0	0	0	0	0	0	0	0	0
ASV_836	Bacteria	Pseudomonadota	Gammaproteobacteria	Enterobacterales	Enterobacteriaceae	Escherichia-Shigella	0	0	0	0	0	0	0	0	0	0	0	0	0	0	0	0	0	0	0	0	0	0	0	0
ASV_837	Bacteria	Bacillota	Bacilli	Erysipelotrichales	Erysipelatoclostridiaceae	Longibaculum	0	0	0	0	0.000955622	0	0	0	0	0	0	0	0	0	0	0	0	0	0	0	0	0	0	0
ASV_838	Bacteria	Actinomycetota	Actinobacteria	Mycobacteriales	Corynebacteriaceae	Lawsonella	0	0	0	0	0	0	0	0	0	0	0	0	0	0	0	0	0	0	0	0	0	0	0	0
ASV_839	Bacteria	Bacillota	Clostridia	Lachnospirales	Lachnospiraceae	Lachnospiraceae_unclassified	0	0	0	0	0	0	0	0	0	0	0	0	0	0	0	0	0	0	0	0	0	0	0	0
ASV_840	Bacteria	Actinomycetota	Actinobacteria	Actinomycetales	Actinomycetaceae	Schaalia	0	0.000246812	0	0	0	0	0.000241789	0.000374243	0.000155537	0	0	0.00035925	0.000189304	0.000123169	0	0	0	0	0.000127122	0.000303671	0	0	0	0
ASV_841	Bacteria	Bacillota	Bacilli	Erysipelotrichales	Erysipelotrichaceae	Allobaculum	0	0	0	0	0	0	0	0	0	0	0	0	0	0	0	0	0	0	0	0	0	0	0	0
ASV_842	Bacteria	Bacillota	Bacilli	Erysipelotrichales	Erysipelotrichaceae	Turicibacter	0	0	0	0	0	0	0	0	0	0	0	0	0	0	0	0	0	0	0	0	0	0	0	0
ASV_843	Bacteria	Bacillota	Clostridia	Lachnospirales	Lachnospiraceae	Anaerostipes	0	0	0	0	0	0	0	0	0	0	0	0	0	0	0	0	0	0	0	0	0	0	0	0
ASV_844	Bacteria	Pseudomonadota	Gammaproteobacteria	Burkholderiales	Burkholderiales_unclassified	Burkholderiales_unclassified	0	0	0	0	0	0	0	0	0	0	0	0	0	0	0	0	0	0	0	0	0	0	0	0
ASV_845	Bacteria	Pseudomonadota	Gammaproteobacteria	Enterobacterales	Enterobacteriaceae	Escherichia-Shigella	0	0	0	0	0	0	0	0	0	0	0	0	0	0	0	0	0	0	0	0	0	0	0	0
ASV_846	Bacteria	Bdellovibrionota	Oligoflexia	0319-6G20	0319-6G20_insertae_sedis_family	0319-6G20_insertae_sedis_genus	0	0	0	0	0	0	0	0	0	0	0	0	0	0	0	0	0	0	0	0	0	0	0	0
ASV_847	Bacteria	Pseudomonadota	Gammaproteobacteria	Pseudomonadales	Halomonadaceae	Halomonas	0	0	0	0	0	0	0	0	0	0	0	0	0	0	0	0	0	0	0	0	0	0	0	0
ASV_848	Bacteria	Pseudomonadota	Gammaproteobacteria	Enterobacterales	Pasteurellaceae	Gallibacterium	0	0	0	0	0	0	0	0	0	0	0	0	0	0	0	0	0	0	0	0	0	0	0	0
ASV_849	Bacteria	Actinomycetota	Actinobacteria	Bifidobacteriales	Bifidobacteriaceae	Bifidobacterium	0	0	0	0	0	0	0	0	0	0	0	0	0	0	0	0	0	0	0	0	0	0	0	0
ASV_850	Bacteria	Bacteroidota	Bacteroidia	Bacteroidales	Bacteroidaceae	Bacteroides	0	0	0	0	0.000898362	0.00987424	0	0	0	0	0	0	0	0	0	0	0	0	0	0	0	0	0	0
ASV_851	Bacteria	Bacillota	Clostridia	Lachnospirales	Lachnospiraceae	Fusicatenibacter	0	0	0	0	0	0	0	0	0	0	0	0	0	0	0	0	0	0	0	0	0	0	0	0
ASV_852	Bacteria	Bacillota	Clostridia	Oscillospirales	Ruminococcaceae	Faecalibacterium	0	0	0	0	0	0	0	0	0	0	0	0	0	0	0	0	0	0	0	0	0	0	0	0
ASV_853	Bacteria	Bacillota	Clostridia	Lachnospirales	Lachnospiraceae	Lachnospiraceae_unclassified	0.000185055	0	0	0	0	0	0.000214968	0	0	0	0	0	0	7.82186e-05	0	0	0	0	8.07292e-05	0	0	0	0	0
ASV_854	Bacteria	Actinomycetota	Actinobacteria	Kitasatosporales	Streptomycetaceae	Streptomyces	0	0	0	0	0	0	0	0	0	0	0	0	0	0	0	0	0	0	0	0	0	0	0	0
ASV_855	Bacteria	Bacillota	Clostridia	Lachnospirales	Lachnospiraceae	Lachnospiraceae_UCG-004	0	0	0	0	0	0	0	0	0	0	0	0	0	0	0	0	0	0	0	0	0	0	0	0
ASV_856	Bacteria	Bacillota	Clostridia	Lachnospirales	Lachnospiraceae	Agathobacter	0	0	0	0	0	0	0	0	0	0	0	0	0	0	0	0	0	0	0	0	0	0	0	0
ASV_857	Bacteria	Pseudomonadota	Alphaproteobacteria	Hyphomicrobiales	Rhizobiaceae	Rhizobiaceae_unclassified	0	0	0	0	0	0	0	0	0	0	0	0	0	0	0	0	0	0	0	0	0	0	0	0
ASV_858	Bacteria	Bacillota	Bacilli	Erysipelotrichales	Erysipelotrichaceae	Holdemanella	0	0	0	0	0	0	0	0	0	0	0	0	0	0	0	0	0	0	0	0	0	0	0	0
ASV_859	Bacteria	Pseudomonadota	Gammaproteobacteria	Burkholderiales	Neisseriaceae	Neisseria	0	0	0	0	0	0	0	0	0	0	0	0	0	0	0	0	0	0	0	0	0	0	0	0
ASV_860	Bacteria	Actinomycetota	Actinobacteria	Bifidobacteriales	Bifidobacteriaceae	Bifidobacterium	0	0	0	0	0	0	0	0	0	0	0	0	0	0	0	0	0	0	0	0	0	0	0	0
ASV_861	Bacteria	Pseudomonadota	Gammaproteobacteria	Enterobacterales	Enterobacteriaceae	Enterobacteriaceae_unclassified	0	0	0	0	0	0	0	0	0	0	0	0	0	0	0.000845814	0	0	0	0	0	0	0	0	0
ASV_862	Bacteria	Bacteroidota	Bacteroidia	Bacteroidales	Tannerellaceae	Parabacteroides	0	0	0	0	0.00116881	0	0	0	0	0	0	0	0	0	0	0	0	0	0	0	0	0	0	0
ASV_863	Bacteria	Pseudomonadota	Gammaproteobacteria	Enterobacterales	Enterobacteriaceae	Enterobacteriaceae_unclassified	0	0	0	0	0	0	0	0	0	0	0	0	0	0	0	0	0	0	0	0	0	0	0	0
ASV_864	Bacteria	Actinomycetota	Actinobacteria	Bifidobacteriales	Bifidobacteriaceae	Bifidobacterium	0	0	0	0	0	0	0	0	0	0	0	0	0	0	0	0	0	0	0	0	0	0	0	0
ASV_865	Bacteria	Pseudomonadota	Gammaproteobacteria	Lysobacterales	Lysobacteraceae	Stenotrophomonas	0	0	0	0	0	0	0	0	0	0	0	0	0	0	0	0	0	0	0	0	0	0	0	0
ASV_866	Bacteria	Pseudomonadota	Gammaproteobacteria	Enterobacterales	Enterobacteriaceae	Klebsiella	0	0	0	0	0	0	0	0	0	0	0	0	0	0	0.000775899	0	0	0	0	0	0	0	0	0
ASV_867	Bacteria	Bacteroidota	Bacteroidia	Bacteroidales	Bacteroidaceae	Bacteroides	0	0.00124262	0	0	0	0	0	0	0	0	0	0	0	0	0	0	0	0	0	0	0	0	0	0
ASV_868	Bacteria	Bacteroidota	Bacteroidia	Bacteroidales	Bacteroidaceae	Bacteroides	0	0	0	0	0.00151088	0	0	0	0	0	0	0	0	0	0	0	0	0	0	0	0	0	0	0
ASV_869	Bacteria	Bacteroidota	Bacteroidia	Bacteroidales	Bacteroidaceae	Bacteroides	0	0	0	0	0.00151088	0	0	0	0	0	0	0	0	0	0	0	0	0	0	0	0	0	0	0
ASV_870	Bacteria	Pseudomonadota	Gammaproteobacteria	Enterobacterales	Enterobacterales_unclassified	Enterobacterales_unclassified	0	0	0	0	0	0	0	0	0	0	0	0	0	0	0	0	0	0	0	0	0	0	0	0
ASV_871	Bacteria	Bacillota	Negativicutes	Veillonellales-Selenomonadales	Selenomonadaceae	Mitsuokella	0	0	0	0	0	0	0	0	0	0	0	0	0	0	0	0	0	0	0	0	0	0	0	0
ASV_872	Bacteria	Pseudomonadota	Gammaproteobacteria	Enterobacterales	Enterobacteriaceae	Escherichia-Shigella	0	0	0	0	0	0	0	0	0	0	0	0	0	0	0	0	0	0	0	0	0	0	0	0
ASV_873	Bacteria	Bacillota	Clostridia	Oscillospirales	Ruminococcaceae	Faecalibacterium	0	0	0	0	0	0	0	0	0	0	0	0	0	0	0	0	0	0	0	0	0	0	0	0
ASV_874	Bacteria	Actinomycetota	Actinobacteria	Micrococcales	Dermatophilaceae	Dermatophilaceae_unclassified	0	0	0	0	0	0	0	0	0	0	0	0	0	0	0	0	0	0	0	0	0	0	0	0
ASV_875	Bacteria	Pseudomonadota	Gammaproteobacteria	Enterobacterales	Vibrionaceae	Salinivibrio	0	0	0	0	0	0	0	0	0	0	0	0	0	0	0	0	0	0	0	0	0	0	0	0
ASV_876	Bacteria	Bacillota	Clostridia	Lachnospirales	Lachnospiraceae	Lachnospiraceae_unclassified	0	0.000139323	0	0	0	0	0.000230323	0.00011091	0	0	0	0	0.000180326	0.000156437	0	0	0	0	0.000242188	9.64233e-05	0	0	0	0
ASV_877	Bacteria	Actinomycetota	Actinobacteria	Micrococcales	Dermacoccaceae	Kytococcus	0	0	0	0	0	0	0	0	0	0	0	0	0	0	0	0	0	0	0	0	0	0	0	0
ASV_878	Bacteria	Bacteroidota	Bacteroidia	Bacteroidales	Prevotellaceae	Segatella	0	0	0	0.00106377	0	0	0	0	0	0	0	0	0	0	0	0	0	0	0	0	0	0	0	0
ASV_879	Bacteria	Bacteroidota	Bacteroidia	Bacteroidales	Bacteroidaceae	Bacteroides	0	0	0	0	0.00149046	0	0	0	0	0	0	0	0	0	0	0	0	0	0	0	0	0	0	0
ASV_880	Bacteria	Bacillota	Clostridia	Lachnospirales	Lachnospiraceae	Blautia	0	0	0	0	0	0	0	0	0	0	0	0	0	0	0	0	0	0	0	0	0	0	0	0
ASV_881	Bacteria	Pseudomonadota	Gammaproteobacteria	Enterobacterales	Enterobacteriaceae	Escherichia-Shigella	0	0	0	0	0	0	0	0	0	0	0	0	0	0	0	0	0	0	0	0	0	0	0	0
ASV_882	Bacteria	Bacillota	Clostridia	Lachnospirales	Lachnospiraceae	Lachnospiraceae_unclassified	0	0	0	0	0	0	0	0	0	0	0	0	0	0	0	0	0	0	0	0	0	0	0	0
ASV_883	Bacteria	Pseudomonadota	Gammaproteobacteria	Enterobacterales	Enterobacteriaceae	Enterobacteriaceae_unclassified	0	0	0	0	0	0	0	0	0	0	0	0	0	0	0	0	0	0	0	0	0	0	0	0
ASV_885	Bacteria	Bacillota	Clostridia	Lachnospirales	Lachnospiraceae	Agathobacter	0	0	0	0	0	0	0	0	0	0	0	0	0	0	0	0	0	0	0	0	0	0	0	0
ASV_886	Bacteria	Bacillota	Clostridia	Lachnospirales	Lachnospiraceae	Lachnospiraceae_unclassified	0	0	0	0	0	0	0	0	0	0	0	0	0	0	0	0	0	0	0	0	0	0	0	0
ASV_887	Bacteria	Fusobacteriota	Fusobacteriia	Fusobacteriales	Leptotrichiaceae	Hypnocyclicus	0	0	0	0	0	0	0	0	0	0	0	0	0	0	0	0	0	0	0	0	0	0	0	0
ASV_888	Bacteria	Pseudomonadota	Gammaproteobacteria	Enterobacterales	Enterobacteriaceae	Enterobacteriaceae_unclassified	0	0	0	0	0	0	0	0	0	0	0	0	0	0	0.000811981	0	0	0	0	0	0	0	0	0
ASV_889	Bacteria	Bacteroidota	Bacteroidia	Flavobacteriales	Weeksellaceae	Chryseobacterium	0	0	0	0	0	0	0	0	0	0	0	0	0	0	0	0	0	0	0	0	0	0	0	0
ASV_890	Bacteria	Bacillota	Clostridia	Lachnospirales	Lachnospiraceae	Agathobacter	0	0	0	0	0	0	0	0	0	0	0	0	0	0	0	0	0	0	0	0	0	0	0	0
ASV_891	Bacteria	Bacillota	Clostridia	Lachnospirales	Lachnospiraceae	Roseburia	0	0	0	0	0	0	0	0	0	0	0	0	0	0	0	0	0	0	0	0	0	0	0	0
ASV_892	Bacteria	Bacteroidota	Bacteroidia	Bacteroidales	Rikenellaceae	Rikenellaceae_RC9_gut_group	0	0	0	0	0	0	0	0	0.000139531	0	0	0	0	0	0	0.000251042	0	0	0	0	0	0.000170438	0	0
ASV_893	Bacteria	Pseudomonadota	Gammaproteobacteria	Enterobacterales	Enterobacteriaceae	Enterobacteriaceae_unclassified	0	0	0	0	0	0	0	0	0	0	0	0	0	0	0.000800704	0	0	0	0	0	0	0	0	0
ASV_894	Bacteria	Bacteroidota	Bacteroidia	Bacteroidales	Bacteroidaceae	Bacteroides	0	0.00119225	0	0	0	0	0	0	0	0	0	0	0	0	0	0	0	0	0	0	0	0	0	0
ASV_895	Archaea	Methanobacteriota	Methanobacteria	Methanobacteriales	Methanobacteriaceae	Methanobrevibacter	0	0	0	0	0	0	0	0	0	0	0	0	0	0	0	0	0	0	0	0	0	0	0	0
ASV_896	Bacteria	Bacteroidota	Bacteroidia	Bacteroidales	Muribaculaceae	Muribaculaceae_insertae_sedis_genus	0	0	0	0	0	0	0	0	0	0	0	0	0	0	0	0	0	0	0	0	0	0	0	0
ASV_897	Bacteria	Pseudomonadota	Gammaproteobacteria	Enterobacterales	Enterobacteriaceae	Escherichia-Shigella	0	0	0	0	0	0	0	0	0	0	0	0	0	0	0	0	0	0	0	0	0	0	0	0
ASV_898	Bacteria	Bacillota	Clostridia	Lachnospirales	Lachnospiraceae	Blautia	0	0	0	0	0	0	0	0	0	0	0	0	0	0	0	0	0	0	0	0	0	0	0	0
ASV_899	Bacteria	Bacillota	Bacilli	Erysipelotrichales	Erysipelatoclostridiaceae	Erysipelotrichaceae_UCG-003	0	0	0	0	0	0	0	0	0	0	0	0	0	0	0	0	0	0	0	0	0	0	0	0
ASV_900	Bacteria	Bacillota	Clostridia	Lachnospirales	Lachnospiraceae	Enterocloster	0	0	0	0	0	0	0	0	0	0	0	0	0	0	0	0	0	0	0	0	0	0	0	0
ASV_901	Bacteria	Bacteroidota	Bacteroidia	Bacteroidales	Bacteroidales_unclassified	Bacteroidales_unclassified	0	0	0	0	0	0	0	0	0	0	0	0	0	0	0	0	0	0	0	0	0	0	0	0
ASV_902	Bacteria	Pseudomonadota	Alphaproteobacteria	Hyphomicrobiales	Rhizobiaceae	Rhizobiaceae_unclassified	0	0	0	0	0	0	0	0	0	0	0	0	0	0	0	0	0	0	0	0	0	0	0	0
ASV_903	Bacteria	Pseudomonadota	Alphaproteobacteria	Hyphomicrobiales	Rhizobiaceae	Rhizobium	0	0	0	0	0	0	0	0	0	0	0	0	0	0	0	0	0	0	0	0	0	0	0	0
ASV_904	Bacteria	Bacillota	Negativicutes	Veillonellales-Selenomonadales	Selenomonadaceae	Mitsuokella	0	0	0	0	0	0	0	0	0	0	0	0	0	0	0	0	0	0	0	0	0	0	0	0
ASV_905	Bacteria	Bacteroidota	Bacteroidia	Bacteroidia_unclassified	Bacteroidia_unclassified	Bacteroidia_unclassified	0	0	0	0	0	0	0	0	0	0	0	0	0	0	0	0	0	0	0	0	0	0	0	0
ASV_906	Bacteria	Bacteroidota	Bacteroidia	Bacteroidales	Tannerellaceae	Parabacteroides	0	0	0	0	0.00109089	0	0	0	0	0	0	0	0	0	0	0	0	0	0	0	0	0	0	0
ASV_907	Bacteria	Pseudomonadota	Alphaproteobacteria	Hyphomicrobiales	Beijerinckiaceae	Methylobacterium	0	0	0	0	0	0	0	0	0	0	0	0	0	0	0	0	0	0	0	0	0	0	0	0
ASV_908	Bacteria	Bacillota	Bacilli	Lactobacillales	Streptococcaceae	Streptococcus	0	0	0	0	0	0	0	0	0	0	0	0	0	0	0	0	0	0	0	0	0	0	0	0
ASV_909	Bacteria	Actinomycetota	Actinobacteria	Bifidobacteriales	Bifidobacteriaceae	Bifidobacterium	0	0	0	0	0	0	0	0	0	0	0	0	0	0	0.00165217	0	0	0	0	0	0	0	0	0
ASV_910	Bacteria	Bacillota	Clostridia	Lachnospirales	Lachnospiraceae	Frisingicoccus	0	0	0	0	0	0	0	0	0	0	0	0	0	0	0	0	0	0	0	0	0	0	0.000320579	0
ASV_911	Bacteria	Bacteroidota	Bacteroidia	Bacteroidales	Bacteroidaceae	Bacteroides	0	0	0	0	0.0014088	0	0	0	0	0	0	0	0	0	0	0	0	0	0	0	0	0	0	0
ASV_912	Bacteria	Bacillota	Clostridia	Lachnospirales	Lachnospiraceae	Blautia	0	0	0	0	0	0	0	0	0	0	0	0	0	0	0	0	0	0	0	0	0	0	0	0
ASV_913	Bacteria	Bacillota	Clostridia	Lachnospirales	Lachnospiraceae	Dorea	0	0	0	0	0	0	0	0	0	0	0	0	0	0	0	0	0	0	0	0	0	0	0	0
ASV_914	Bacteria	Bacteroidota	Bacteroidia	Bacteroidales	Bacteroidaceae	Bacteroides	0	0	0	0	0	0	0	0	0	0	0	0	0	0	0	0	0	0	0	0	0	0	0	0
ASV_915	Bacteria	Pseudomonadota	Gammaproteobacteria	Burkholderiales	Burkholderiaceae	Ralstonia	0	0	0	0	0	0	0	0	0	0	0	0	0	0	0	0	0	0	0	0	0	0	0	0
ASV_916	Bacteria	Actinomycetota	Actinobacteria	Bifidobacteriales	Bifidobacteriaceae	Bifidobacterium	0	0	0	0	0	0	0	0	0	0	0	0	0	0	0	0	0	0	0	0	0	0	0	0
ASV_917	Bacteria	Bacillota	Bacilli	Lactobacillales	Carnobacteriaceae	Granulicatella	0	0	0	0	0	0	0	0	0	0	0	0	0	0	0	0	0	0	0	0	0	0	0	0
ASV_918	Bacteria	Actinomycetota	Coriobacteriia	Coriobacteriales	Coriobacteriaceae	Collinsella	0	0	0	0	0	0	0	0	0	0	0	0	0	0	0	0	0	0	0	0	0	0	0	0
ASV_919	Bacteria	Bacillota	Clostridia	Lachnospirales	Lachnospiraceae	Lachnospiraceae_unclassified	0	0	0	0	0	0	0	0	0	0	0	0	0	0	0	0	0	0	0	0	0	0	0	0
ASV_920	Bacteria	Pseudomonadota	Gammaproteobacteria	Enterobacterales	Enterobacteriaceae	Enterobacteriaceae_unclassified	0	0	0	0	0	0	0	0	0	0	0	0	0	0	0	0	0	0	0	0	0	0	0	0
ASV_921	Bacteria	Bacillota	Clostridia	Oscillospirales	Oscillospiraceae	Oscillospiraceae_unclassified	0.000355722	0	0	0	0.00043835	0	0	0	0	0	0.00029744	0	0	0.000439503	0	0.0001892	0	0	0	0	0	0	0	0
ASV_922	Bacteria	Pseudomonadota	Gammaproteobacteria	Enterobacterales	Enterobacteriaceae	Enterobacteriaceae_unclassified	0	0	0	0	0	0	0	0	0	0	0	0	0	0	0.000766871	0	0	0	0	0	0	0	0	0
ASV_923	Bacteria	Pseudomonadota	Gammaproteobacteria	Enterobacterales	Enterobacteriaceae	Enterobacteriaceae_unclassified	0	0	0	0	0	0	0	0	0	0	0	0	0	0	0	0	0	0	0	0	0	0	0	0
ASV_924	Bacteria	Bacillota	Clostridia	Lachnospirales	Lachnospiraceae	GCA-900066575	0	0	0	0	0	0	0	0	0	0	0	0	0	0	0	0	0	0	0	0	0	0	0.000235091	0
ASV_925	Bacteria	Bacteroidota	Bacteroidia	Bacteroidales	Prevotellaceae	Prevotellaceae_insertae_sedis_genus	0	0	0	0	0	0	0	0	0.000483081	0.000503897	0	0	0	0	0	8.69153e-05	0	0	0	0	0	0	0	0
ASV_926	Bacteria	Bacillota	Bacilli	Erysipelotrichales	Erysipelotrichaceae	Turicibacter	0	0	0	0	0	0	0	0	0	0	0	0	0	0	0.00011704	0	0	0	0	0	0	0	0	0
ASV_927	Bacteria	Bacteroidota	Bacteroidia	Bacteroidales	Bacteroidaceae	Bacteroides	0.0011955	0	0	0	0	0	0	0	0	0	0	0	0	0	0	0	0	0	0	0	0	0	0	0
ASV_928	Bacteria	Bacteroidota	Bacteroidia	Bacteroidales	Prevotellaceae	Segatella	0	0	0	0.000976333	0	0	0	0	0	0	0	0	0	0	0	0	0	0	0	0	0	0	0	0
ASV_929	Bacteria	Bacteroidota	Bacteroidia	Bacteroidales	Bacteroidaceae	Bacteroides	0	0	0	0	0.00136796	0	0	0	0	0	0	0	0	0	0	0	0	0	0	0	0	0	0	0
ASV_930	Bacteria	Bacteroidota	Bacteroidia	Bacteroidales	Bacteroidaceae	Bacteroides	0	0	0	0	0.00136796	0	0	0	0	0	0	0	0	0	0	0	0	0	0	0	0	0	0	0
ASV_931	Bacteria	Pseudomonadota	Gammaproteobacteria	Enterobacterales	Enterobacteriaceae	Escherichia-Shigella	0	0	0	0	0	0	0	0	0	0	0	0	0	0	0	0	0	0	0	0	0	0	0	0
ASV_932	Bacteria	Bacillota	Bacilli	Lactobacillales	Streptococcaceae	Streptococcus	0	0	0	0	0	0	0	0	0	0	0	0	0	0	0	0	0	0	0	0	0	0	0	0
ASV_933	Bacteria	Pseudomonadota	Gammaproteobacteria	Enterobacterales	Enterobacteriaceae	Enterobacteriaceae_unclassified	0	0	0	0	0	0	0	0	0	0	0	0	0	0	0	0	0	0	0	0	0	0	0	0
ASV_934	Bacteria	Actinomycetota	Actinobacteria	Bifidobacteriales	Bifidobacteriaceae	Bifidobacterium	0	0	0	0	0	0	0	0	0	0	0	0	0	0	0	0	0	0	0	0	0	0	0	0
ASV_935	Bacteria	Pseudomonadota	Alphaproteobacteria	Hyphomicrobiales	Xanthobacteraceae	Xanthobacteraceae_unclassified	0	0	0	0	0	0	0	0	0	0	0	0	0	0	0	0	0	0	0	0	0	0.000687642	0	0
ASV_936	Bacteria	Bacillota	Bacilli	Erysipelotrichales	Erysipelatoclostridiaceae	Erysipelotrichaceae_UCG-003	0	0	0	0	0	0	0	0	0	0	0	0	0	0	0	0	0	0	0	0	0	0	0	0
ASV_937	Bacteria	Bacillota	Negativicutes	Veillonellales-Selenomonadales	Veillonellaceae	Megasphaera	0	0	0	0	0	0	0	0	0	0.000988906	0	0	0	0	0	0	0	0	0	0	0	0	0	0
ASV_938	Bacteria	Bacillota	Thermoanaerobacteria	Thermoanaerobacterales	Family_III	Thermoanaerobacterium	0	0	0	0	0	0	0	0	0	0	0	0	0	0	0	0	0	0	0	0	0	0	0	0
ASV_939	Bacteria	Bacillota	Clostridia	Oscillospirales	Butyricicoccaceae	Agathobaculum	0	0	0	0	0	0	0	0	0	0	0	0	0	0	0	0	0	0	0	0	0	0	0	0
ASV_940	Bacteria	Pseudomonadota	Alphaproteobacteria	Caulobacterales	Caulobacteraceae	Caulobacteraceae_insertae_sedis_genus	0	0	0	0	0	0	0	0	0	0	0	0.00110538	0	0	0	0	0	0	0	0	0	0	0	0
ASV_941	Bacteria	Bacteroidota	Bacteroidia	Bacteroidales	Prevotellaceae	Segatella	0	0	0	0	0	0	0	0	0	0	0	0	0	0	0.000766025	0	0	0	0	0	0	0	0	0
ASV_942	Bacteria	Bacteroidota	Bacteroidia	Bacteroidales	Bacteroidaceae	Bacteroides	0	0	0	0	0.00134754	0	0	0	0	0	0	0	0	0	0	0	0	0	0	0	0	0	0	0
ASV_943	Bacteria	Pseudomonadota	Gammaproteobacteria	Enterobacterales	Enterobacteriaceae	Escherichia-Shigella	0	0	0	0	0	0	0	0	0	0	0	0	0	0	0	0	0	0	0	0	0	0	0	0
ASV_944	Bacteria	Bacteroidota	Bacteroidia	Chitinophagales	Chitinophagaceae	Chitinophagaceae_unclassified	0	0	0	0	0	0	0	0	0	0	0	0	0	0	0	0	0	0	0	0	0	0	0	0
ASV_945	Bacteria	Pseudomonadota	Gammaproteobacteria	Enterobacterales	Alteromonadaceae	Rheinheimera	0	0	0	0	0	0	0	0	0	0	0	0	0	0	0	0	0	0	0	0	0	0	0	0
ASV_946	Bacteria	Bacillota	Negativicutes	Veillonellales-Selenomonadales	Selenomonadaceae	Mitsuokella	0	0	0	0	0	0	0	0	0	0	0	0	0	0	0	0	0	0	0	0	0	0	0	0
ASV_947	Bacteria	Bacillota	Clostridia	Lachnospirales	Lachnospiraceae	Lachnospiraceae_unclassified	0	0	0	0	0	0	0	0	0	0	0	0	0	0	0	0	0	0	0	0	0	0	0	0
ASV_948	Bacteria	Actinomycetota	Actinobacteria	Mycobacteriales	Mycobacteriaceae	Mycobacterium	0	0	0	0	0	0	0	0	0	0	0	0	0	0	0	0	0	0	0	0	0	0	0	0
ASV_949	Bacteria	Bacillota	Clostridia	Oscillospirales	Butyricicoccaceae	Agathobaculum	0	0	0	0	0	0	0	0	0	0	0	0	0	0	0	0	0.000683567	0	0	0	0	0	0	0
ASV_950	Bacteria	Bacillota	Clostridia	Oscillospirales	Ruminococcaceae	Ruminococcaceae_insertae_sedis_genus	0.000145937	0.000228902	0	0	0	0	0.000121091	8.33003e-05	0	0	0	0	0.000355522	8.22461e-05	0	0	0	0	0.00014855	0.00018105	0	0	0	0
ASV_951	Bacteria	Bacillota	Clostridia	Lachnospirales	Lachnospiraceae	Agathobacter	0.00116677	0	0	0	0	0	0	0	0	0	0	0	0	0	0	0	0	0	0	0	0	0	0	0
ASV_952	Bacteria	Pseudomonadota	Gammaproteobacteria	Enterobacterales	Enterobacteriaceae	Escherichia-Shigella	0	0	0	0	0	0	0	0	0	0	0	0	0	0	0	0	0	0	0	0	0	0	0	0
ASV_953	Bacteria	Pseudomonadota	Alphaproteobacteria	Hyphomicrobiales	Rhizobiaceae	Rhizobiaceae_unclassified	0	0	0	0	0	0	0	0	0	0	0	0	0	0	0	0	0	0	0	0	0	0	0	0
ASV_954	Bacteria	Actinomycetota	Actinobacteria	Bifidobacteriales	Bifidobacteriaceae	Bifidobacterium	0	0	0	0	0	0	0	0	0	0	0	0	0	0	0	0	0	0	0	0	0	0	0	0
ASV_955	Bacteria	Bacillota	Clostridia	Oscillospirales	Oscillospiraceae	Oscillibacter	0	0.000154509	0	0	0	0	9.08183e-05	0	0	0	0	0	0	0	0	0	0	0	0.000214868	0.000244418	0	0	0	0
ASV_956	Bacteria	Bacillota	Bacilli	Lactobacillales	Lactobacillaceae	Weissella	0	0	0	0	0	0	0	0	0	0	0	0.000116814	0	0	0	0	0	0	0	0	0	0	0	0
ASV_957	Bacteria	Bacillota	Clostridia	Lachnospirales	Lachnospiraceae	Blautia	0	0	0	0	0	0	0	0	0	0	0	0	0	0	0	0	0	0	0	0	0	0	0	0
ASV_958	Bacteria	Pseudomonadota	Gammaproteobacteria	Enterobacterales	Enterobacteriaceae	Escherichia-Shigella	0	0	0	0	0	0	0	0	0	0	0	0	0	0	0	0	0	0	0	0	0	0	0	0
ASV_959	Bacteria	Bacillota	Clostridia	Lachnospirales	Lachnospiraceae	Blautia	0	0	0	0	0	0	0	0	0	0	0	0	0	0	0	0	0	0	0	0	0	0	0	0
ASV_960	Bacteria	Bacillota	Clostridia	Lachnospirales	Lachnospiraceae	Lachnospiraceae_unclassified	0	0	0	0	0	0	0	0	0	0	0	0	0	0	0	0	0	0	0	0	0	0	0	0
ASV_961	Bacteria	Bacillota	Bacilli	Bacillales	Bacillaceae	Bacillaceae_unclassified	0	0	0	0	0	0	0	0	0	0	0	0	0	0	0	0	0	0	0	0	0	0	0	0
ASV_962	Bacteria	Actinomycetota	Actinobacteria	Mycobacteriales	Corynebacteriaceae	Corynebacterium	0	0	0	0	0	0	0	0	0	0	0	0	0	0	0	0	0	0	0	0	0	0	0	0
ASV_964	Archaea	Thermoproteota	Thermoproteia	Thermoproteia_unclassified	Thermoproteia_unclassified	Thermoproteia_unclassified	0	0	0	0	0	0	0	0	0	0	0	0	0	0	0	0	0	0	0	0	0	0	0	0
ASV_965	Bacteria	Bacillota	Clostridia	Lachnospirales	Lachnospiraceae	Lachnospiraceae_unclassified	0	0	0	0	0.00133403	0	0	0	0	0	0	0	0	0	0	0	0	0	0	0	0	0	0	0
ASV_966	Bacteria	Pseudomonadota	Gammaproteobacteria	Enterobacterales	Enterobacteriaceae	Escherichia-Shigella	0	0	0	0	0	0	0	0	0	0	0	0	0	0	0	0	0	0	0	0	0	0	0	0
ASV_967	Bacteria	Bacillota	Clostridia	Christensenellales	Christensenellaceae	Christensenellaceae_R-7_group	0	0	0	0	0	0	0	0	0	0	0	0	0	0	0	0	0	0	0	0	0	0	0	0
ASV_968	Bacteria	Bacillota	Clostridia	Oscillospirales	Oscillospiraceae	Colidextribacter	0	0	0	0	0	0	0	0	0	0	0	0	0	0	0	0	0	0	0	0	0	0	0	0
ASV_969	Bacteria	Bacillota	Bacilli	Lactobacillales	Lactobacillaceae	Latilactobacillus	0	0	0	0	0	0	0	0	0	0	0	0	0	0	0	0	0	0	0	0	0	0	0	0
ASV_970	Bacteria	Bacillota	Clostridia	Lachnospirales	Lachnospiraceae	Fusicatenibacter	0	0	0	0	0	0	0	0	0	0	0	0	0	0	0	0	0	0	0	0	0	0	0	0
ASV_971	Bacteria	Bacillota	Negativicutes	Veillonellales-Selenomonadales	Veillonellaceae	Megasphaera	0	0	0	0	0	0	0	0	0	0	0	0	0	0	0	0	0	0	0	0	0	0	0	0
ASV_972	Bacteria	Bacteroidota	Bacteroidia	Bacteroidales	Prevotellaceae	Segatella	0	0	0	0.000903473	0	0	0	0	0	0	0	0	0	0	0	0	0	0	0	0	0	0	0	0
ASV_973	Bacteria	Pseudomonadota	Alphaproteobacteria	Hyphomicrobiales	Xanthobacteraceae	Xanthobacteraceae_unclassified	0	0	0	0	0	0	0	0	0	0	0	0	0	0	0	0	0	0	0	0	0	0	0	0
ASV_974	Bacteria	Pseudomonadota	Gammaproteobacteria	Enterobacterales	Enterobacteriaceae	Escherichia-Shigella	0	0	0	0	0	0	0	0	0	0	0	0	0	0	0	0	0	0	0	0	0	0	0	0
ASV_975	Bacteria	Bacillota	Clostridia	Lachnospirales	Lachnospiraceae	Lachnospiraceae_unclassified	0	0	0	0	0	0	0	0	0	0	0	0	0	0	0	0	0	0	0	0	0	0	0	0
ASV_976	Bacteria	Pseudomonadota	Gammaproteobacteria	Gammaproteobacteria_Incertae_Sedis	Unknown_Family	Acidibacter	0	0	0	0	0	0	0	0	0	0	0	0	0	0	0	0	0	0	0	0	0	0	0	0
ASV_977	Archaea	Methanobacteriota	Methanobacteria	Methanobacteriales	Methanobacteriaceae	Methanobrevibacter	0	0	0	0	0	0	0	0	0	0	0	0	0	0	0	0	0	0	0	0	0	0	0	0
ASV_978	Archaea	Methanobacteriota	Methanobacteria	Methanobacteriales	Methanobacteriaceae	Methanobrevibacter	0	0	0	0	0	0	0	0	0	0	0	0	0	0	0	0	0	0	0	0	0	0	0	0
ASV_979	Bacteria	Bacillota	Clostridia	Lachnospirales	Lachnospiraceae	Lachnospiraceae_ND3007_group	0	0	0	0	0	0	0	0	0	0	0	0	0	0	0	0	0	0	0	0	0	0	0	0
ASV_980	Bacteria	Bacillota	Bacilli	Lactobacillales	Listeriaceae	Listeria	0	0	0	0	0	0	0	0	0	0	0	0	0	0	0	0	0	0	0	0	0	0	0	0
ASV_981	Bacteria	Bacillota	Clostridia	Lachnospirales	Lachnospiraceae	Lachnospiraceae_unclassified	0	0	0	0	0	0	0	0	0	0	0	0	0	0	0	0	0	0	0	0	0	0	0	0
ASV_982	Bacteria	Bacillota	Clostridia	Lachnospirales	Lachnospiraceae	Anaerostipes	0	0	0	0	0	0	0	0	0	0	0	0	0	0	0	0	0	0	0	0	0	0	0	0
ASV_983	Bacteria	Pseudomonadota	Alphaproteobacteria	Hyphomicrobiales	Rhizobiaceae	Rhizobiaceae_unclassified	0	0	0	0	0	0	0	0	0	0	0	0	0	0	0	0	0	0	0	0	0	0	0	0
ASV_984	Bacteria	Bacillota	Bacilli	Lactobacillales	Streptococcaceae	Streptococcaceae_unclassified	0	0	0	0	0	0	0	0	0	0	0	0	0	0	0	0	0	0	0	0	0	0	0	0
ASV_985	Bacteria	Actinomycetota	Actinobacteria	Bifidobacteriales	Bifidobacteriaceae	Bifidobacterium	0	0	0	0	0	0	0	0	0	0	0	0	0	0	0.00146062	0	0	0	0	0	0	0	0	0
ASV_986	Bacteria	Bacillota	Clostridia	Lachnospirales	Lachnospiraceae	Agathobacter	0	0	0	0	0	0	0	0	0	0	0	0	0	0	0	0	0	0	0	0	0	0	0	0
ASV_987	Bacteria	Pseudomonadota	Alphaproteobacteria	Hyphomicrobiales	Rhizobiaceae	Rhizobiaceae_unclassified	0	0	0	0	0	0	0	0	0	0	0	0	0	0	0	0	0	0	0	0	0	0	0	0
ASV_988	Bacteria	Pseudomonadota	Gammaproteobacteria	Enterobacterales	Enterobacteriaceae	Escherichia-Shigella	0	0	0	0	0	0	0	0	0	0	0	0	0	0	0	0	0	0	0	0	0	0	0	0
ASV_989	Bacteria	Bacillota	Clostridia	Lachnospirales	Lachnospiraceae	Faecalicatena	0	0	0	0	0	0	0	0	0	0	0	0	0	0	0	0	0	0	0	0	0	0	0	0
ASV_990	Bacteria	Actinomycetota	Actinobacteria	Micrococcales	Micrococcaceae	Kocuria	0	0	0	0	0	0	0	0	0	0	0	0	0	0	0	0	0	0	0	0	0	0	0	0
ASV_991	Bacteria	Bacillota	Clostridia	Lachnospirales	Lachnospiraceae	Fusicatenibacter	0	0	0	0	0	0	0	0	0	0	0	0	0	0	0	0	0	0	0	0	0	0	0	0
ASV_992	Bacteria	Bacteroidota	Bacteroidia	Chitinophagales	Chitinophagaceae	Hydrotalea	0	0	0	0	0	0	0	0	0.000442824	0.00100779	0	0	0	0	0.000280895	8.69153e-05	0	0.000287943	0	0	0	0	0	0
ASV_993	Bacteria	Pseudomonadota	Gammaproteobacteria	Enterobacterales	Enterobacteriaceae	Escherichia-Shigella	0	0	0	0	0	0	0	0	0	0	0	0	0	0	0.000718336	0	0	0	0	0	0	0	0	0
ASV_994	Bacteria	Bacillota	Bacilli	Lactobacillales	Listeriaceae	Listeria	0	0	0	0	0	0	0	0	0	0	0	0	0	0	0	0	0	0	0	0	0	0	0	0
ASV_995	Bacteria	Pseudomonadota	Gammaproteobacteria	Enterobacterales	Enterobacteriaceae	Escherichia-Shigella	0	0	0	0	0	0	0	0	0	0	0	0	0	0	0	0	0	0	0	0	0	0	0	0
ASV_996	Bacteria	Bacillota	Bacilli	RF39	RF39_insertae_sedis_family	RF39_insertae_sedis_genus	0	7.7633e-05	0	0	0	0	0.000136895	7.06292e-05	0	0	0	0	0	5.57883e-05	0	0	0	0	0	3.68424e-05	0	0	0	0
ASV_997	Bacteria	Pseudomonadota	Alphaproteobacteria	Hyphomicrobiales	Rhizobiaceae	Rhizobiaceae_unclassified	0	0	0	0	0	0	0	0	0	0	0	0	0	0	0	0	0	0	0	0	0	0	0	0
ASV_998	Bacteria	Bacillota	Clostridia	Lachnospirales	Lachnospiraceae	[Ruminococcus]_gnavus_group	0	0	0	0	0	0	0	0	0	0	0	0	0	0	0	0	0	0	0	0	0	0	0	0
ASV_999	Bacteria	Bacillota	Clostridia	Lachnospirales	Lachnospiraceae	Fusicatenibacter	0	0	0	0	0	0	0	0	0	0	0	0	0	0	0	0	0	0	0	0	0	0	0	0
ASV_1000	Bacteria	Pseudomonadota	Gammaproteobacteria	Enterobacterales	Vibrionaceae	Salinivibrio	0	0	0	0	0	0	0	0	0	0	0	0	0	0	0	0	0	0	0	0	0	0	0	0
ASV_1001	Bacteria	Bacillota	Negativicutes	Veillonellales-Selenomonadales	Selenomonadaceae	Mitsuokella	0	0	0	0	0	0	0	0	0	0	0	0	0	0	0	0	0	0	0	0	0	0	0	0
ASV_1002	Bacteria	Bacillota	Bacilli	Lactobacillales	Listeriaceae	Listeria	0	0	0	0	0	0	0	0	0	0	0	0	0	0	0	0	0	0	0	0	0	0	0	0
ASV_1003	Bacteria	Bacteroidota	Bacteroidia	Bacteroidales	Bacteroidaceae	Bacteroides	0	0	0	0	0	0	0	0	0	0	0	0	0	0	0	0	0	0	0	0	0	0	0	0
ASV_1004	Bacteria	Bacteroidota	Bacteroidia	Bacteroidales	Marinifilaceae	Butyricimonas	0	0	0	0	0	0	0.000238307	0.000307378	0	0	0	0	0	0.000197267	0	0	0	0	0	0.000133615	0	0	0	0
ASV_1005	Bacteria	Bacillota	Clostridia	Lachnospirales	Lachnospiraceae	Catonella	0	0	0	0	0	0	0	0	0	0	0	0	0	0	0	0	0	0	0	0	0	0	0	0
ASV_1006	Bacteria	Verrucomicrobiota	Verrucomicrobiia	Chthoniobacterales	Chthoniobacteraceae	Chthoniobacter	0	0	0	0	0	0	0	0	0	0	0	0	0	0	0	0	0	0	0	0	0	0	0	0
ASV_1007	Bacteria	Bacillota	Clostridia	Clostridia_UCG-014	Clostridia_UCG-014_insertae_sedis_family	Clostridia_UCG-014_insertae_sedis_genus	0	0	0	0	0	0	0	0	0	0	0	0	0	0.000164492	0	0	0	0	0	0	0	0	0	0
ASV_1008	Bacteria	Bacillota	Clostridia	Lachnospirales	Lachnospiraceae	Agathobacter	0.00105907	0	0	0	0	0	0	0	0	0	0	0	0	0	0	0	0	0	0	0	0	0	0	0
ASV_1009	Bacteria	Bacteroidota	Bacteroidia	Bacteroidales	Bacteroidaceae	Bacteroides	0	0	0	0	0.00120462	0	0	0	0	0	0	0	0	0	0	0	0	0	0	0	0	0	0	0
ASV_1010	Bacteria	Pseudomonadota	Gammaproteobacteria	Pseudomonadales	Moraxellaceae	Acinetobacter	0	0	0	0	0	0	0	0	0	0	0	0	0	0	0	0	0	0	0	0	0	0	0	0
ASV_1011	Bacteria	Actinomycetota	Actinobacteria	Micrococcales	Dermacoccaceae	Dermacoccaceae_unclassified	0	0	0	0	0	0	0	0	0	0	0	0	0	0	0	0	0	0	0	0	0	0	0	0
ASV_1012	Bacteria	Pseudomonadota	Gammaproteobacteria	Enterobacterales	Enterobacteriaceae	Escherichia-Shigella	0	0	0	0	0	0	0	0	0	0	0	0	0	0	0	0	0	0	0	0	0	0	0	0
ASV_1013	Bacteria	Pseudomonadota	Gammaproteobacteria	Enterobacterales	Enterobacteriaceae	Enterobacteriaceae_unclassified	0	0	0	0	0	0	0	0	0	0	0	0	0	0	0	0	0	0	0	0	0	0	0	0
ASV_1014	Bacteria	Bacillota	Clostridia	Lachnospirales	Lachnospiraceae	Fusicatenibacter	0	0	0	0	0	0	0	0	0	0	0	0	0	0	0	0	0	0	0	0	0	0	0	0
ASV_1015	Bacteria	Bacillota	Bacilli	Bacillales	Bacillales_unclassified	Bacillales_unclassified	0	0	0	0	0	0	0	0	0	0	0	0	0	0	0	0	0	0	0	0	0	0	0	0
ASV_1016	Bacteria	Pseudomonadota	Gammaproteobacteria	Pseudomonadales	Pseudomonadaceae	Pseudomonas	0	0	0	0	0	0	0	0	0	0	0	0	0	0	0	0	0	0	0	0	0	0	0	0
ASV_1017	Bacteria	Pseudomonadota	Gammaproteobacteria	Pseudomonadales	Pseudomonadaceae	Pseudomonas	0	0	0	0	0	0	0	0	0	0	0	0	0	0	0	0	0	0	0	0	0	0	0	0
ASV_1019	Bacteria	Bacillota	Clostridia	Lachnospirales	Lachnospiraceae	Blautia	0	0	0	0	0	0	0	0	0	0	0	0	0	0	0	0	0	0	0	0	0	0	0	0
ASV_1020	Bacteria	Pseudomonadota	Alphaproteobacteria	Hyphomicrobiales	Rhizobiaceae	Rhizobiaceae_unclassified	0	0	0	0	0	0	0	0	0	0	0	0	0	0	0	0	0	0	0	0	0	0	0	0
ASV_1021	Bacteria	Bacillota	Clostridia	Oscillospirales	Oscillospiraceae	Intestinimonas	0	0	0	0	0	0	0	0	0	0	0	0.00020118	0	0	0	0	0	0.000489503	0	0	0	0	0	0
ASV_1022	Bacteria	Bacillota	Clostridia	Oscillospirales	Oscillospiraceae	Oscillospiraceae_unclassified	0	0	0	0	0	0	0	0	0	0.00106643	0	9.20031e-05	0	0	0	0	0.000267949	0	0	0	0	0	0.000221213	0
ASV_1023	Bacteria	Thermotogota	Thermotogae	Petrotogales	Petrotogaceae	Defluviitoga	0	0	0	0	0	0	0	0	0	0	0	0	0	0	0	0	0	0	0	0	0	0	0	0
ASV_1024	Bacteria	Bacillota	Clostridia	Lachnospirales	Lachnospiraceae	Agathobacter	0	0	0	0	0.00119131	0	0	0	0	0	0	0	0	0	0	0	0	0	0	0	0	0	0	0
ASV_1025	Bacteria	Pseudomonadota	Gammaproteobacteria	Pseudomonadales	Moraxellaceae	Acinetobacter	0	0	0	0	0	0	0	0	0	0	0	0	0	0	0	0	0	0	0	0	0	0	0	0
ASV_1026	Bacteria	Bacillota	Clostridia	Lachnospirales	Lachnospiraceae	Lachnospiraceae_unclassified	0	0	0	0	0	0	0	0	0	0	0	0	0	0	0	0	0	0	0	0	0	0	0	0
ASV_1027	Bacteria	Bacillota	Clostridia	Lachnospirales	Lachnospiraceae	Fusicatenibacter	0	0	0	0	0	0	0	0	0	0	0	0	0	0	0	0	0	0	0	0	0	0	0	0
ASV_1028	Bacteria	Bacillota	Negativicutes	Veillonellales-Selenomonadales	Selenomonadaceae	Megamonas	0	0	0	0	0	0	0	0	0	0	0	0	0	0	0	0	0	0	0	0	0	0	0	0
ASV_1029	unknown	unknown_unclassified	unknown_unclassified	unknown_unclassified	unknown_unclassified	unknown_unclassified	0	0	0	0	0	0	0	0	0	0	0	0	0	0	0	0	0	0	0	0	0	0	0	0
ASV_1030	Bacteria	Actinomycetota	Actinobacteria	Bifidobacteriales	Bifidobacteriaceae	Bifidobacterium	0	0	0	0	0	0	0	0	0	0	0	0	0	0	0.00136484	0	0	0	0	0	0	0	0	0
ASV_1031	Bacteria	Bacillota	Clostridia	Lachnospirales	Lachnospiraceae	CAG-56	0	0	0	0	0	0	0	0	0	0	0	0	0	0	0	0.000127954	0	0	0	0	0	0.000108588	0	0
ASV_1032	Bacteria	Bacteroidota	Bacteroidia	Bacteroidales	Prevotellaceae	Segatella	0	0	0.00245166	0	0	0	0	0	0	0	0	0	0	0	0	0	0	0	0	0	0	0	0	0
ASV_1033	Bacteria	Pseudomonadota	Gammaproteobacteria	Enterobacterales	Enterobacteriaceae	Enterobacteriaceae_unclassified	0	0	0	0	0	0	0	0	0	0	0	0	0	0	0	0	0	0	0	0	0	0	0	0
ASV_1034	Bacteria	Pseudomonadota	Gammaproteobacteria	Enterobacterales	Enterobacteriaceae	Escherichia-Shigella	0	0	0	0	0	0	0	0	0	0	0	0	0	0	0	0	0	0	0	0	0	0	0	0
ASV_1035	Bacteria	Pseudomonadota	Gammaproteobacteria	Enterobacterales	Enterobacteriaceae	Escherichia-Shigella	0	0	0	0	0	0	0	0	0	0	0	0	0	0	0	0	0	0	0	0	0	0	0	0
ASV_1036	Bacteria	Pseudomonadota	Gammaproteobacteria	Enterobacterales	Enterobacteriaceae	Escherichia-Shigella	0	0	0	0	0	0	0	0	0	0	0	0	0	0	0	0	0	0	0	0	0	0	0	0
ASV_1038	Bacteria	Bacillota	Clostridia	Oscillospirales	Oscillospiraceae	UCG-002	0	0	0	0	0	0	0	0	0	0	0	0	0	0	0	0	0	0	0	0	0	0	0	0
ASV_1039	Bacteria	Pseudomonadota	Gammaproteobacteria	Enterobacterales	Morganellaceae	Proteus	0	0	0	0	0	0	0	0	0	0	0	0	0	0	0	0	0	0	0	0	0	0	0	0
ASV_1040	Bacteria	Pseudomonadota	Gammaproteobacteria	Enterobacterales	Enterobacteriaceae	Escherichia-Shigella	0	0	0	0	0	0	0	0	0	0	0	0	0	0	0	0	0	0	0	0	0	0	0	0
ASV_1041	Bacteria	Bacillota	Clostridia	Lachnospirales	Lachnospiraceae	Lachnospiraceae_unclassified	0	0	0	0	0	0	0	0	0	0	0	0	0	0	0	0	0	0	0	0	0	0	0	0
ASV_1043	Bacteria	Pseudomonadota	Gammaproteobacteria	Burkholderiales	Burkholderiaceae	Burkholderia-Caballeronia-Paraburkholderia	0	0	0	0	0	0	0	0	0	0	0	0	0	0	0	0	0	0	0	0	0	0	0	0
ASV_1044	Bacteria	Pseudomonadota	Gammaproteobacteria	Lysobacterales	Rhodanobacteraceae	Rhodanobacteraceae_unclassified	0	0	0	0	0	0	0	0	0	0	0	0	0	0	0	0	0	0	0	0	0	0	0	0
ASV_1045	Bacteria	Bacillota	Bacilli	Erysipelotrichales	Erysipelatoclostridiaceae	Erysipelotrichaceae_UCG-003	0	0	0	0	0	0	0	0	0	0	0	0	0	0	0	0	0	0	0	0	0	0	0	0
ASV_1046	Bacteria	Bacillota	Negativicutes	Veillonellales-Selenomonadales	Veillonellaceae	Veillonella	0	0	0	0	0	0	0.000484061	0	0	0.000749546	0	0	0	0	0	0	0	0	0	0	0	0	0	0
ASV_1047	Bacteria	Bacteroidota	Bacteroidia	Bacteroidales	Prevotellaceae	Segatella	0	0	0	0	0	0	0	0	0	0	0	0	0	0	0	0	0	0	0	0	0	0	0	0
ASV_1049	Bacteria	Actinomycetota	Actinobacteria	Bifidobacteriales	Bifidobacteriaceae	Gardnerella	0	0	0	0	0	0	0	0	0	0	0	0.00030177	0	0	0	0	0	0	0	0	0	0	0	0
ASV_1050	Bacteria	Actinomycetota	Actinobacteria	Micrococcales	Micrococcaceae	Pseudarthrobacter	0	0	0	0	0	0	0	0	0	0	0	0.000210881	0	0	0	0	0	0	0	0	0	0	0	0
ASV_1051	Bacteria	Bacillota	Clostridia	Lachnospirales	Lachnospiraceae	Blautia	0.000903972	0	0	0	0	0	0	0	0	0	0	0	0	0	0	0	0	0	0	0	0	0	0	0
ASV_1052	Bacteria	Pseudomonadota	Gammaproteobacteria	Enterobacterales	Enterobacteriaceae	Escherichia-Shigella	0	0	0	0	0	0	0	0	0	0	0	0	0	0	0	0	0	0	0	0	0	0	0	0
ASV_1053	Bacteria	Pseudomonadota	Gammaproteobacteria	Enterobacterales	Enterobacteriaceae	Enterobacteriaceae_unclassified	0	0	0	0	0	0	0	0	0	0	0	0	0	0	0	0	0	0	0	0	0	0	0	0
ASV_1054	Bacteria	Bacillota	Clostridia	Lachnospirales	Lachnospiraceae	Lachnospiraceae_unclassified	0	0	0	0	0	0	0	0	0	0	0	0	0	0	0	0	0	0	0	0	0	0	0	0
ASV_1055	Bacteria	Bacillota	Clostridia	Lachnospirales	Lachnospiraceae	Lachnospiraceae_unclassified	0	0.000261231	0	0	0	0	0.000107484	0	0	0	0	0	0	0	0	0	0	0	0	8.26485e-05	0	0	0	0
ASV_1056	Bacteria	Bacillota	Bacilli	Erysipelotrichales	Erysipelotrichaceae	Holdemanella	0	0	0	0	0	0	0	0	0	0	0	0	0	0	0	0	0	0	0	0	0	0	0	0
ASV_1057	Bacteria	Bacillota	Clostridia	Lachnospirales	Lachnospiraceae	Lachnospiraceae_unclassified	0	0	0	0	0	0	0	0	0	0	0	0	0	0	0	0	0	0	0	0	0	0	0	0
ASV_1058	Bacteria	Bacillota	Clostridia	Lachnospirales	Lachnospiraceae	Blautia	0	0	0	0	0	0	0	0	0	0	0	0	0	0	0	0	0	0	0	0	0	0	0	0
ASV_1059	Bacteria	Actinomycetota	Actinobacteria	Pseudonocardiales	Pseudonocardiaceae	Pseudonocardia	0	0	0	0	0	0	0	0	0	0	0	0	0	0	0	0	0	0	0	0	0	0	0	0
ASV_1060	Bacteria	Bacillota	Clostridia	Lachnospirales	Lachnospiraceae	Agathobacter	0.000987267	0	0	0	0	0	0	0	0	0	0	0	0	0	0	0	0	0	0	0	0	0	0	0
ASV_1061	Bacteria	Bacillota	Bacilli	Bacillales	Bacillaceae	Bacillaceae_unclassified	0	0	0	0	0	0	0	0	0	0	0	0	0	0	0	0	0	0	0	0	0	0	0	0
ASV_1062	Bacteria	Pseudomonadota	Gammaproteobacteria	Enterobacterales	Enterobacteriaceae	Escherichia-Shigella	0	0	0	0	0	0	0	0	0	0	0	0	0	0	0	0	0	0	0	0	0	0	0	0
ASV_1063	Bacteria	Pseudomonadota	Gammaproteobacteria	Enterobacterales	Enterobacteriaceae	Escherichia-Shigella	0	0	0	0	0	0	0	0	0	0	0	0	0	0	0	0	0	0	0	0	0	0	0	0
ASV_1064	Bacteria	Bacillota	Clostridia	Lachnospirales	Lachnospiraceae	Blautia	0	0	0	0	0	0	0	0	0	0	0	0	0	0	0	0	0	0	0	0	0	0	0	0
ASV_1065	Bacteria	Bacillota	Clostridia	Oscillospirales	Ruminococcaceae	Faecalibacterium	0	0	0	0	0	0	0	0	0	0	0	0	0	0	0	0	0	0	0	0	0	0	0	0
ASV_1066	Bacteria	Pseudomonadota	Gammaproteobacteria	Burkholderiales	Comamonadaceae	Comamonadaceae_unclassified	0	0	0	0	0	0	0	0	0	0	0	0	0	0	0	0	0	0	0	0	0	0	0	0
ASV_1067	Bacteria	Bacillota	Bacilli	Erysipelotrichales	Erysipelotrichaceae	Holdemanella	0	0	0	0	0	0	0	0	0	0	0	0	0	0	0	0	0	0	0	0	0	0	0	0
ASV_1068	Bacteria	Bacteroidota	Bacteroidia	Chitinophagales	37-13	37-13_insertae_sedis_genus	0	0	0	0	0	0	0	0	0	0	0	0	0	0	0	0	0	0	0	0	0	0	0	0
ASV_1069	Bacteria	Pseudomonadota	Alphaproteobacteria	Hyphomicrobiales	Rhizobiaceae	Rhizobiaceae_unclassified	0	0	0	0	0	0	0	0	0	0	0	0	0	0	0	0	0	0	0	0	0	0	0	0
ASV_1070	Bacteria	Bacillota	Bacilli	Erysipelotrichales	Erysipelatoclostridiaceae	Erysipelotrichaceae_UCG-003	0	0	0	0	0	0	0	0	0	0	0	0	0	0	0	0	0	0	0	0	0	0	0	0
ASV_1071	Bacteria	Bacillota	Clostridia	Lachnospirales	Lachnospiraceae	Blautia	0	0	0	0	0	0	0	0	0	0	0	0	0	0	0	0	0	0	0	0	0	0	0	0
ASV_1072	Bacteria	Bacteroidota	Bacteroidia	Flavobacteriales	Flavobacteriaceae	Flavobacterium	0	0	0	0	0	0	0	0	0	0	0	0	0	0	0	0	0	0	0	0	0	0	0	0
ASV_1073	Bacteria	Bacteroidota	Bacteroidia	Bacteroidales	Bacteroidaceae	Bacteroides	0	0	0	0	0.00110254	0	0	0	0	0	0	0	0	0	0	0	0	0	0	0	0	0	0	0
ASV_1074	Bacteria	Bacillota	Bacilli	Lactobacillales	Listeriaceae	Listeria	0	0	0	0	0	0	0	0	0	0	0	0	0	0	0	0	0	0	0	0	0	0	0	0
ASV_1075	Bacteria	Bacillota	Clostridia	Monoglobales	Monoglobaceae	Monoglobus	0	0	0	0	0	0	0	0	0	0	0	0	0	0	0	0	0	0	0	0	0	0	0	0
ASV_1076	Bacteria	Bacillota	Clostridia	Christensenellales	Christensenellaceae	Christensenellaceae_R-7_group	0	0	0	0	0	0	0	0	0	0	0	0	0	0	0	0	0	0	0	0	0	0	0	0
ASV_1077	Bacteria	Bacillota	Clostridia	Clostridia_UCG-014	Clostridia_UCG-014_insertae_sedis_family	Clostridia_UCG-014_insertae_sedis_genus	0	0.000206011	0	0	0	0	0	0	0	0	0	0	0	0	0	0	0	0	0	0	0	0	0	0
ASV_1078	Bacteria	Bacillota	Bacilli	Lactobacillales	Listeriaceae	Listeria	0	0	0	0	0	0	0	0	0	0	0	0	0	0	0	0	0	0	0	0	0	0	0	0
ASV_1079	Bacteria	Pseudomonadota	Gammaproteobacteria	Lysobacterales	Lysobacteraceae	Stenotrophomonas	0	0	0	0	0	0	0	0	0	0	0	0	0	0	0	0	0	0	0	0	0	0	0	0
ASV_1080	Bacteria	Bacillota	Clostridia	Lachnospirales	Lachnospiraceae	Mediterraneibacter	0	0	0	0	0	0	0	0	0	0	0	0	0	0	0	0	0	0	0	0	0	0	0	0
ASV_1081	Bacteria	Bacillota	Clostridia	Lachnospirales	Lachnospiraceae	Oribacterium	0	0	0	0	0	0	0	0	0	0	0	0	0	0	0	0	0	0	0	0	0	0	0	0
ASV_1082	Bacteria	Pseudomonadota	Gammaproteobacteria	Lysobacterales	Lysobacteraceae	Stenotrophomonas	0	0	0	0	0	0	0	0	0	0	0	0	0	0	0	0	0	0	0	0	0	0	0	0
ASV_1083	Bacteria	Bacillota	Clostridia	Lachnospirales	Lachnospiraceae	Blautia	0	0	0	0	0	0	0	0	0	0	0	0	0	0	0	0	0	0	0	0	0	0	0	0
ASV_1084	Bacteria	Bacillota	Clostridia	Lachnospirales	Lachnospiraceae	Blautia	0	0	0	0	0	0	0	0	0	0	0	0	0	0	0	0	0	0	0	0	0	0	0	0
ASV_1085	Bacteria	Bacteroidota	Bacteroidia	Sphingobacteriales	Sphingobacteriaceae	Albibacterium	0	0	0	0	0	0	0	0	0	0	0	0	0	0	0	0	0	0	0	0	0	0	0	0
ASV_1086	Bacteria	Bacillota	Clostridia	Oscillospirales	Ruminococcaceae	Faecalibacterium	0	0.000746105	0	0	0	0	0	0	0	0	0	0	0	0	0	0	0	0	0	0	0	0	0	0
ASV_1087	Bacteria	Bacillota	Clostridia	Lachnospirales	Lachnospiraceae	Coprococcus	0	0	0.00328264	0	0	0	0	0	0	0	0	0	0	0	0	0	0	0	0	0	0	0	0	0
ASV_1088	Bacteria	Bacteroidota	Bacteroidia	Bacteroidales	Bacteroidaceae	Bacteroides	0	0	0	0	0.00108212	0	0	0	0	0	0	0	0	0	0	0	0	0	0	0	0	0	0	0
ASV_1090	Bacteria	Bacillota	Clostridia	Lachnospirales	Lachnospiraceae	Lachnospiraceae_ND3007_group	0	0	0	0	0	0	0	0	0	0	0	0	0	0	0	0	0	0	0	0	0	0	0	0
ASV_1091	Bacteria	Pseudomonadota	Gammaproteobacteria	Enterobacterales	Enterobacteriaceae	Escherichia-Shigella	0	0	0	0	0	0	0	0	0	0	0	0	0	0	0	0	0	0	0	0	0	0	0	0
ASV_1092	Bacteria	Pseudomonadota	Gammaproteobacteria	Enterobacterales	Enterobacteriaceae	Escherichia-Shigella	0	0	0	0	0	0	0	0	0	0	0	0	0	0	0	0	0	0	0	0	0	0	0	0
ASV_1093	Bacteria	Bacillota	Bacilli	Bacillales	Bacillaceae	Polygonibacillus	0	0	0	0	0	0	0	0	0	0	0	0	0	0	0	0	0	0	0	0	0	0	0	0
ASV_1094	Bacteria	Bacillota	Bacilli	RF39	RF39_insertae_sedis_family	RF39_insertae_sedis_genus	0	0	0	0	0	0	0	0	0	0	0	0	0	0	0	0	0	0	0	0	0	0	0	0
ASV_1095	Bacteria	Bacillota	Clostridia	Lachnospirales	Lachnospiraceae	Lachnospiraceae_FCS020_group	0	0	0	0	0	0	0	0	0	0	0	0	0	0	0	0	0	0	0	0	0	0	0	0
ASV_1096	Bacteria	Bacillota	Clostridia	Lachnospirales	Lachnospiraceae	Blautia	0	0	0	0	0	0	0	0	0	0	0	0	0	0	0	0	0	0	0	0	0	0	0	0
ASV_1097	Bacteria	Bacillota	Negativicutes	Veillonellales-Selenomonadales	Veillonellaceae	Dialister	0	0	0	0	0	0	0	0	0	0	0	0	0	0	0	0	0	0	0	0	0	0	0	0
ASV_1098	Bacteria	Pseudomonadota	Alphaproteobacteria	Caulobacterales	Caulobacteraceae	Brevundimonas	0	0	0	0	0	0	0	0	0	0	0	0	0	0	0	0	0	0	0	0	0	0	0	0
ASV_1099	Bacteria	Bacillota	Clostridia	Oscillospirales	Butyricicoccaceae	Agathobaculum	0	0	0	0	0	0	0	0	0	0	0	0	0	0	0	0	0	0	0	0	0	0	0	0
ASV_1100	Bacteria	Bacillota	Clostridia	Oscillospirales	Ruminococcaceae	Ruminococcaceae_unclassified	0	0	0	0	0	0	0	0	0	0	0.000528782	0.000272602	0	0	0	0	0.000211713	0	0	0	0	0	0.000252815	0
ASV_1101	Bacteria	Pseudomonadota	Gammaproteobacteria	Enterobacterales	Enterobacteriaceae	Escherichia-Shigella	0	0	0	0	0	0	0	0	0	0	0	0.000446747	0	0	0	0	0	0	0	0	0	0	0	0
ASV_1102	Bacteria	Bacillota	Clostridia	Lachnospirales	Lachnospiraceae	Lachnospiraceae_unclassified	0	0	0	0	0.000296451	0	0	0	0	0	0	0	0	0	0	0	0	0.000545013	0	0	0	0	0.000235091	0
ASV_1103	Bacteria	Bacteroidota	Bacteroidia	Bacteroidales	Tannerellaceae	Parabacteroides	0	0	0	0	0.000810373	0	0	0	0	0	0	0	0	0	0	0	0	0	0	0	0	0	0	0
ASV_1104	Bacteria	Bacteroidota	Bacteroidia	Bacteroidales	Bacteroidaceae	Bacteroides	0	0	0	0	0.0010617	0	0	0	0	0	0	0	0	0	0	0	0	0	0	0	0	0	0	0
ASV_1105	Bacteria	Bacteroidota	Bacteroidia	Bacteroidales	Tannerellaceae	Parabacteroides	0	0	0	0	0.000810373	0	0	0	0	0	0	0	0	0	0	0	0	0	0	0	0	0	0	0
ASV_1106	Bacteria	Bacillota	Clostridia	Lachnospirales	Lachnospiraceae	Lachnospiraceae_unclassified	0	0	0	0	0.0011011	0	0	0	0	0	0	0	0	0	0	0	0	0	0	0	0	0	0	0
ASV_1107	Bacteria	Bacillota	Clostridia	Lachnospirales	Lachnospiraceae	Lachnospiraceae_unclassified	0	0	0	0	0	0	0	0	0	0	0	0	0	0	0	0	0	0	0	0	0	0	0	0
ASV_1108	Bacteria	Bacillota	Clostridia	Christensenellales	Christensenellaceae	Christensenellaceae_R-7_group	0	0	0	0	0	0	0	0	0	0	0	0	0	0	0	0	0	0	0	0	0	0	0	0
ASV_1109	Bacteria	Bacillota	Clostridia	Lachnospirales	Lachnospiraceae	Fusicatenibacter	0	0	0	0	0	0	0	0	0	0	0	0	0	0	0	0	0	0	0	0	0	0	0	0
ASV_1110	Bacteria	Pseudomonadota	Alphaproteobacteria	Hyphomicrobiales	Hyphomicrobiales_unclassified	Hyphomicrobiales_unclassified	0	0	0	0	0	0	0	0	0	0	0	0	0	0	0	0	0	0	0	0	0	0	0	0
ASV_1111	Bacteria	Pseudomonadota	Gammaproteobacteria	Lysobacterales	Lysobacteraceae	Stenotrophomonas	0	0	0	0	0	0	0	0	0	0	0	0	0	0	0	0	0	0	0	0	0	0	0	0
ASV_1112	Bacteria	Pseudomonadota	Gammaproteobacteria	Burkholderiales	Comamonadaceae	Comamonadaceae_unclassified	0	0	0	0	0	0	0	0	0	0	0	0	0	0	0	0	0	0	0	0	0	0	0	0
ASV_1113	Bacteria	Bacillota	Clostridia	Lachnospirales	Lachnospiraceae	Blautia	0	0	0	0	0	0	0	0	0	0	0	0	0	0	0	0	0	0	0	0	0	0	0	0
ASV_1114	Bacteria	Bacillota	Clostridia	Lachnospirales	Lachnospiraceae	Enterocloster	0	0	0	0	0	0	0	0	0	0	0	0	0	0	0	0	0	0	0	0	0	0	0	0
ASV_1115	Bacteria	Pseudomonadota	Gammaproteobacteria	Enterobacterales	Enterobacteriaceae	Enterobacteriaceae_unclassified	0	0	0	0	0	0	0	0	0.00015516	0.000310204	0	0	0	0	0.00018044	0	0	0	0	0	0	0	0	0
ASV_1116	Bacteria	Myxococcota	Polyangiia	Polyangiales	BIrii41	BIrii41_insertae_sedis_genus	0	0	0	0	0	0	0	0	0	0	0	0	0	0	0	0	0	0	0	0	0	0	0	0
ASV_1117	Bacteria	Bacteroidota	Bacteroidia	Bacteroidales	Rikenellaceae	Alistipes	0	0	0	0	0.000548393	0	0	0	0	0	0	0	0	0	0	0	0	0.000285147	0	0	0	0	0.000956032	0.000311709
ASV_1118	Bacteria	Pseudomonadota	Gammaproteobacteria	Enterobacterales	Enterobacteriaceae	Enterobacteriaceae_unclassified	0	0	0	0	0	0	0	0	0	0	0	0	0	0	0	0	0	0	0	0	0	0	0	0
ASV_1119	Bacteria	Bacteroidota	Bacteroidia	Bacteroidales	Muribaculaceae	Muribaculaceae_insertae_sedis_genus	0	0	0	0	0	0	0	0	0	0	0	0	0	0	0	0	0	0	0	0	0	0	0	0
ASV_1120	Bacteria	Bacillota	Clostridia	Lachnospirales	Lachnospiraceae	Anaerobutyricum	0	0	0	0	0	0	0	0	0	0	0	0	0	0	0	0	0	0	0	0	0	0	0	0
ASV_1121	Bacteria	Pseudomonadota	Gammaproteobacteria	Burkholderiales	Sutterellaceae	Parasutterella	0	0	0	0	0	0	0	0	0	0	0	0	0	0	0	0	0	0	0	0	0	0	0	0
ASV_1122	Bacteria	Pseudomonadota	Gammaproteobacteria	Burkholderiales	Comamonadaceae	Comamonadaceae_unclassified	0	0	0	0	0	0	0	0	0	0	0	0	0	0	0	0	0	0	0	0	0	0	0	0
ASV_1123	Bacteria	Pseudomonadota	Gammaproteobacteria	Lysobacterales	Lysobacteraceae	Stenotrophomonas	0	0	0	0	0	0	0	0	0	0	0	0	0	0	0	0	0	0	0	0	0	0	0	0
ASV_1124	Bacteria	Bacillota	Clostridia	Lachnospirales	Lachnospiraceae	Agathobacter	0	0	0	0	0	0	0	0	0	0	0	0	0	0	0	0	0	0	0	0	0	0	0	0
ASV_1125	Bacteria	Bacillota	Bacilli	Lactobacillales	Enterococcaceae	Enterococcaceae_unclassified	0	0	0	0	0	0	0	0	0	0	0	0	0	0	0	0	0	0	0	0	0	0	0	0
ASV_1126	Bacteria	Pseudomonadota	Alphaproteobacteria	Sphingomonadales	Sphingomonadaceae	Sphingomonadaceae_unclassified	0	0	0	0	0	0	0	0	0	0	0	0	0	0	0	0	0	0	0	0	0	0	0	0
ASV_1127	Bacteria	Pseudomonadota	Gammaproteobacteria	Enterobacterales	Vibrionaceae	Salinivibrio	0	0	0	0	0	0	0	0	0	0	0	0	0	0	0	0	0	0	0	0	0	0	0	0
ASV_1128	Bacteria	Bacillota	Negativicutes	Veillonellales-Selenomonadales	Veillonellaceae	Dialister	0	0	0	0	0	0	0	0	0	0	0	0	0	0	0	0	0	0	0	0	0	0	0	0
ASV_1129	Bacteria	Bacillota	Bacilli	Lactobacillales	Lactobacillaceae	Ligilactobacillus	0	0	0	0	0	0	0	0	0	0	0	0	0	0	0	0	0	0	0	0	0	0	0	0
ASV_1130	Bacteria	Bacillota	Clostridia	Oscillospirales	Ruminococcaceae	Faecalibacterium	0.000747929	0	0	0	0	0	0	0	0	0	0	0	0	0	0	0	0	0	0	0	0	0	0	0
ASV_1131	Bacteria	Bacillota	Clostridia	Lachnospirales	Lachnospiraceae	Blautia	0	0	0	0	0.000923553	0	0	0	0	0	0	0	0	0	0	0	0	0	0	0	0	0	0	0
ASV_1132	Bacteria	Pseudomonadota	Alphaproteobacteria	Hyphomicrobiales	Rhizobiaceae	Rhizobiaceae_unclassified	0	0	0	0	0	0	0	0	0	0	0	0	0	0	0	0	0	0	0	0	0	0	0	0
ASV_1133	Bacteria	Pseudomonadota	Gammaproteobacteria	Enterobacterales	Enterobacteriaceae	Enterobacteriaceae_unclassified	0	0	0	0	0	0	0	0	0	0	0	0	0	0	0	0	0	0	0	0	0	0	0	0
ASV_1134	Bacteria	Bacillota	Clostridia	Lachnospirales	Lachnospiraceae	Lachnospiraceae_UCG-004	0	0	0	0	0.000296451	0	0	0	0	0	0	0	0	0	0	0	0	0	0	0	0	0	0	0
ASV_1135	Bacteria	Bacillota	Negativicutes	Veillonellales-Selenomonadales	Veillonellaceae	Veillonella	0	0	0	0	0	0	0	0.0003458	0	0	0	0	0	0	0	0	0	0	0.000156615	0	0	0	0	0
ASV_1136	Bacteria	Pseudomonadota	Alphaproteobacteria	Hyphomicrobiales	Rhizobiaceae	Rhizobiaceae_unclassified	0	0	0	0	0	0	0	0	0	0	0	0	0	0	0	0	0	0	0	0	0	0	0	0
ASV_1137	Bacteria	Pseudomonadota	Gammaproteobacteria	Enterobacterales	Hafniaceae	Hafnia-Obesumbacterium	0	0	0	0	0	0	0	0	0	0	0	0	0	0	0.000201586	0	0	0	0	0	0	0.000230988	0	0
ASV_1138	Bacteria	Bacillota	Clostridia	Oscillospirales	Ruminococcaceae	Ruminococcaceae_unclassified	0	0	0	0	0	0	0	0	0	0	0	0	0	0	0.000271761	0.000504533	0	0	0	0	0	0	0	0
ASV_1139	Bacteria	Pseudomonadota	Gammaproteobacteria	Gammaproteobacteria_Incertae_Sedis	Unknown_Family	Acidibacter	0	0	0	0	0	0	0	0	0	0	0	0	0	0	0	0	0	0	0	0	0	0	0	0
ASV_1140	Bacteria	Bacillota	Clostridia	Lachnospirales	Lachnospiraceae	Blautia	0	0	0	0	0	0	0	0	0	0	0	0	0	0	0	0	0	0	0	0	0	0	0	0
ASV_1141	Bacteria	Thermodesulfobacteriota	Desulfovibrionia	Desulfovibrionales	Desulfovibrionaceae	Bilophila	0	0	0	0	0	0	0	0	0	0	0	0	0	0	0	0	0	0	0	0	0	0	0	0
ASV_1142	Bacteria	Actinomycetota	Actinobacteria	Kitasatosporales	Streptomycetaceae	Streptomyces	0	0	0	0	0	0	0	0	0	0	0	0	0	0	0	0	0	0	0	0	0	0	0	0
ASV_1143	Bacteria	Bacteroidota	Bacteroidia	Bacteroidales	Rikenellaceae	Alistipes	0	0	0	0	0	0	0	0	0	0	0.000841945	0.000488301	0	0	0	0	0	0.000285147	0	0	0	0	0.000553492	0.000311709
ASV_1144	Bacteria	Bacteroidota	Bacteroidia	Bacteroidales	Bacteroidaceae	Bacteroides	0.000874319	0	0	0	0	0	0	0	0	0	0	0	0	0	0	0	0	0	0	0	0	0	0	0
ASV_1145	Bacteria	Bacteroidota	Bacteroidia	Bacteroidales	Prevotellaceae	Segatella	0	0	0.00210757	0	0	0	0	0	0	0	0	0	0	0	0	0	0	0	0	0	0	0	0	0
ASV_1146	Bacteria	Bacillota	Clostridia	Lachnospirales	Lachnospiraceae	Fusicatenibacter	0	0	0	0	0.00103758	0	0	0	0	0	0	0	0	0	0	0	0	0	0	0	0	0	0	0
ASV_1148	Bacteria	Bacillota	Bacilli	Lactobacillales	Streptococcaceae	Streptococcus	0	0	0	0	0	0	0	0	0	0	0	0	0	0	0	0	0	0	0	0	0	0	0	0
ASV_1149	Bacteria	Bacillota	Clostridia	Lachnospirales	Lachnospiraceae	Fusicatenibacter	0	0	0	0	0	0	0	0	0	0	0	0	0	0	0	0	0	0	0	0	0	0	0	0
ASV_1150	Bacteria	Bdellovibrionota	Oligoflexia	0319-6G20	0319-6G20_insertae_sedis_family	0319-6G20_insertae_sedis_genus	0	0	0	0	0	0	0	0	0	0	0	0	0	0	0	0	0	0	0	0	0	0	0	0
ASV_1151	Bacteria	Bacillota	Negativicutes	Veillonellales-Selenomonadales	Veillonellaceae	Megasphaera	0	0	0	0	0	0	0	0	0	0	0	0	0	0	0	0	0	0	0	0	0	0	0	0
ASV_1152	Bacteria	Bacillota	Clostridia	Lachnospirales	Lachnospiraceae	Agathobacter	0	0	0	0	0	0	0	0	0	0	0	0	0	0	0	0	0	0	0	0	0	0	0	0
ASV_1153	Bacteria	Bacillota	Clostridia	Lachnospirales	Lachnospiraceae	Blautia	0	0	0	0	0	0	0	0	0	0	0	0	0	0	0	0	0	0	0	0	0	0	0	0
ASV_1154	Bacteria	Bacteroidota	Bacteroidia	Bacteroidales	Porphyromonadaceae	Porphyromonas	0	0	0	0	0	0	0	0	0	0	0	0	0	0	0	0	0	0	0	0	0	0	0	0
ASV_1155	Bacteria	Bacillota	Negativicutes	Veillonellales-Selenomonadales	Veillonellaceae	Dialister	0	0	0	0	0	0	0	0	0	0	0	0	0	0	0	0	0	0	0	0	0	0	0	0
ASV_1156	Bacteria	Bacteroidota	Bacteroidia	Bacteroidales	Bacteroidaceae	Bacteroides	0	0	0	0	0.000980031	0	0	0	0	0	0	0	0	0	0	0	0	0	0	0	0	0	0	0
ASV_1157	Bacteria	Pseudomonadota	Gammaproteobacteria	Lysobacterales	Lysobacteraceae	Stenotrophomonas	0	0	0	0	0	0	0	0	0	0	0	0	0	0	0	0	0	0	0	0	0	0	0	0
ASV_1158	Bacteria	Actinomycetota	Acidimicrobiia	Microtrichales	Ilumatobacteraceae	Ilumatobacter	0	0	0	0	0	0	0	0	0	0	0	0	0	0	0	0	0	0	0	0	0	0	0	0
ASV_1159	Bacteria	Bacillota	Clostridia	Lachnospirales	Lachnospiraceae	Roseburia	0	0	0	0	0	0	0	0	0	0	0	0	0	0	0	0	0	0	0	0	0	0	0	0
ASV_1160	Bacteria	Bacillota	Clostridia	Lachnospirales	Lachnospiraceae	Lachnospiraceae_unclassified	0	0	0	0	0	0	0	0	0	0	0	0	0	0	0	0	0	0	0	0	0	0	0	0
ASV_1161	Bacteria	Bacillota	Clostridia	Oscillospirales	Oscillospiraceae	UCG-003	0	0	0	0	0	0	0	0	0	0	0	0	0	0	0	0	0	0	0	0	0	0	0	0
ASV_1162	Bacteria	Bacillota	Negativicutes	Veillonellales-Selenomonadales	Selenomonadaceae	Mitsuokella	0	0	0	0	0	0	0	0	0	0	0	0	0	0	0	0	0	0	0	0	0	0	0	0
ASV_1163	Bacteria	Bacillota	Negativicutes	Veillonellales-Selenomonadales	Selenomonadaceae	Mitsuokella	0	0	0	0	0	0	0	0	0	0	0	0	0	0	0	0	0	0	0	0	0	0	0	0
ASV_1164	Bacteria	Bacillota	Clostridia	Lachnospirales	Lachnospiraceae	Lachnospiraceae_unclassified	0	0	0	0	0	0	0	0	0	0	0	0	0	0	0	0	0	0	0	0	0	0	0	0
ASV_1165	Bacteria	Bacillota	Clostridia	Lachnospirales	Lachnospiraceae	Lachnospiraceae_unclassified	0	0	0	0	0	0	0	0	0	0	0	0	0	0	0	0	0	0	0	0	0	0	0	0
ASV_1166	Bacteria	Bacillota	Bacilli	Lactobacillales	Enterococcaceae	Enterococcaceae_unclassified	0	0	0	0	0	0	0	0	0	0	0	0	0	0	0	0	0	0	0	0	0	0	0	0
ASV_1167	Bacteria	Bacteroidota	Bacteroidia	Bacteroidales	Bacteroidaceae	Bacteroides	0	0	0	0	0	0	0	0	0	0	0	0	0	0	0	0	0	0	0	0	0	0	0	0
ASV_1168	Bacteria	Bacillota	Clostridia	Peptostreptococcales-Tissierellales	Peptostreptococcaceae	Peptostreptococcus	0	0	0	0	0	0	0	0	0	0	0	0	0	0	0	0	0.000214835	0	0	0	0	0	0	0
ASV_1169	Bacteria	Bacillota	Clostridia	Oscillospirales	Oscillospiraceae	Intestinimonas	0	0	0	0	0.000616195	0	0	0	0	0	0	0	0	0	0	0	0.000244131	0.000734254	0	0	0	0	0	0.00032106
ASV_1170	Bacteria	Bacillota	Clostridia	Lachnospirales	Lachnospiraceae	Blautia	0	0	0	0	0.00086814	0	0	0	0	0	0	0	0	0	0	0	0	0	0	0	0	0	0	0
ASV_1171	Bacteria	Bacteroidota	Bacteroidia	Bacteroidales	Bacteroidaceae	Bacteroides	0	0	0	0	0.000959614	0	0	0	0	0	0	0	0	0	0	0	0	0	0	0	0	0	0	0
ASV_1172	Bacteria	Pseudomonadota	Alphaproteobacteria	Hyphomicrobiales	Rhizobiaceae	Rhizobiaceae_unclassified	0	0	0	0	0	0	0	0	0	0	0	0	0	0	0	0	0	0	0	0	0	0	0	0
ASV_1173	Bacteria	Pseudomonadota	Gammaproteobacteria	Enterobacterales	Enterobacteriaceae	Escherichia-Shigella	0	0	0	0	0	0	0	0	0	0	0	0	0	0	0	0	0	0	0	0	0	0	0	0
ASV_1174	Bacteria	Bacillota	Clostridia	Lachnospirales	Lachnospiraceae	Blautia	0	0	0	0	0	0	0	0	0	0	0	0	0	0	0	0	0	0	0	0	0	0	0	0
ASV_1175	Bacteria	Chlamydiota	Chlamydiia	Chlamydiales	Chlamydiales_unclassified	Chlamydiales_unclassified	0	0	0	0	0	0	0	0	0	0	0	0	0	0	0	0	0	0	0	0	0	0	0	0
ASV_1176	Bacteria	Pseudomonadota	Alphaproteobacteria	Hyphomicrobiales	Hyphomicrobiales_unclassified	Hyphomicrobiales_unclassified	0	0	0	0	0	0	0	0	0	0	0	0	0	0	0	0	0	0	0	0	0	0	0	0
ASV_1177	Bacteria	Bacillota	Clostridia	Lachnospirales	Lachnospiraceae	[Eubacterium]_eligens_group	0	0	0	0	0	0	0	0	0	0	0	0	0	0	0	0	0	0	0	0	0	0	0	0
ASV_1178	Bacteria	Pseudomonadota	Gammaproteobacteria	Enterobacterales	Enterobacteriaceae	Escherichia-Shigella	0	0	0	0	0	0	0	0	0	0	0	0	0	0	0	0	0	0	0	0	0	0	0	0
ASV_1179	Bacteria	Pseudomonadota	Alphaproteobacteria	Hyphomicrobiales	Beijerinckiaceae	Methylorubrum	0	0	0	0	0	0	0	0	0	0	0	0	0	0	0	0	0	0	0	0	0	0	0	0
ASV_1181	Bacteria	Pseudomonadota	Gammaproteobacteria	Pseudomonadales	Pseudomonadaceae	Pseudomonas	0	0	0	0	0	0	0	0	0	0	0	0	0	0	0	0	0	0	0	0	0	0	0	0
ASV_1182	Bacteria	Bacteroidota	Bacteroidia	Bacteroidales	Prevotellaceae	Segatella	0	0	0	0	0	0	0	0	0	0	0	0	0	0	0	0	0	0	0	0	0	0	0	0
ASV_1183	Bacteria	Pseudomonadota	Alphaproteobacteria	Hyphomicrobiales	Rhizobiaceae	Rhizobiaceae_unclassified	0	0	0	0	0	0	0	0	0	0	0	0	0	0	0	0	0	0	0	0	0	0	0	0
ASV_1184	Bacteria	Pseudomonadota	Alphaproteobacteria	Hyphomicrobiales	Rhizobiaceae	Rhizobiaceae_unclassified	0	0	0	0	0	0	0	0	0	0	0	0	0	0	0	0	0	0	0	0	0	0	0	0
ASV_1185	Bacteria	Bacillota	Clostridia	Lachnospirales	Lachnospiraceae	Lachnospiraceae_unclassified	0	0	0	0	0	0	0	0	0	0	0	0	0	0	0	0	0	0	0	0	0	0	0	0
ASV_1186	Bacteria	Bacillota	Bacilli	Lactobacillales	Listeriaceae	Listeria	0	0	0	0	0	0	0	0	0	0	0	0	0	0	0	0	0	0	0	0	0	0	0	0
ASV_1187	Bacteria	Bacteroidota	Bacteroidia	Bacteroidales	Bacteroidaceae	Bacteroides	0	0	0	0	0	0	0	0	0	0	0	0	0	0	0	0	0	0	0	0	0	0	0	0
ASV_1188	Bacteria	Thermodesulfobacteriota	Desulfovibrionia	Desulfovibrionales	Desulfovibrionaceae	Bilophila	0	0	0	0	0	0	0	0	0	0	0	0	0	0	0	0	0	0	0	0	0	0	0	0
ASV_1189	Bacteria	Bacillota	Negativicutes	Veillonellales-Selenomonadales	Selenomonadaceae	Mitsuokella	0	0	0	0.00110695	0	0	0	0	0	0	0	0	0	0	0	0	0	0	0	0	0	0	0	0
ASV_1190	Bacteria	Pseudomonadota	Gammaproteobacteria	Enterobacterales	Enterobacteriaceae	Escherichia-Shigella	0	0	0	0	0.000676814	0	0	0	0	0	0	0	0	0	0	0	0	0	0	0	0	0	0	0
ASV_1191	Bacteria	Bacteroidota	Bacteroidia	Bacteroidales	Bacteroidaceae	Bacteroides	0	0	0	0	0	0.0141942	0	0	0	0	0	0	0	0	0	0	0	0	0	0	0	0	0	0
ASV_1192	Bacteria	Bacillota	Bacilli	Lactobacillales	Lactobacillaceae	Lactobacillus	0	0	0	0	0	0	0	0	0	0	0	0	0	0	0	0	0	0	0	0	0	0	0	0
ASV_1193	Bacteria	Pseudomonadota	Gammaproteobacteria	Lysobacterales	Lysobacteraceae	Stenotrophomonas	0	0	0	0	0	0	0	0	0	0	0	0	0	0	0	0	0	0	0	0	0	0	0	0
ASV_1194	Bacteria	Pseudomonadota	Gammaproteobacteria	Enterobacterales	Enterobacteriaceae	Escherichia-Shigella	0	0	0	0	0	0	0	0	0	0	0	0	0	0	0	0	0	0	0	0	0	0	0	0
ASV_1195	Bacteria	Bacillota	Clostridia	Lachnospirales	Lachnospiraceae	Lachnospiraceae_UCG-004	0	0	0	0	0	0	0	0	0	0	0	0	0	0	0	0	0	0	0	0	0	0	0	0
ASV_1196	Bacteria	Pseudomonadota	Gammaproteobacteria	Enterobacterales	Enterobacteriaceae	Escherichia-Shigella	0	0	0	0	0	0	0	0	0	0	0	0	0	0	0	0	0	0	0	0	0	0	0	0
ASV_1197	Bacteria	Pseudomonadota	Alphaproteobacteria	Hyphomicrobiales	Rhizobiaceae	Rhizobiaceae_unclassified	0	0	0	0	0	0	0	0	0	0	0	0	0	0	0	0	0	0	0	0	0	0	0	0
ASV_1198	Bacteria	Actinomycetota	Actinobacteria	Bifidobacteriales	Bifidobacteriaceae	Bifidobacterium	0	0	0	0	0	0	0	0	0	0	0	0	0	0	0	0	0	0	0	0	0	0	0	0
ASV_1199	Bacteria	Pseudomonadota	Gammaproteobacteria	Burkholderiales	Comamonadaceae	Comamonadaceae_unclassified	0	0	0	0	0	0	0	0	0	0	0	0	0	0	0	0	0	0	0	0	0	0	0	0
ASV_1200	Bacteria	Pseudomonadota	Gammaproteobacteria	Burkholderiales	Comamonadaceae	Delftia	0	0	0	0	0	0	0	0	0	0	0	0	0	0	0	0	0	0	0	0	0	0	0	0
ASV_1201	Bacteria	Bacillota	Clostridia	Lachnospirales	Lachnospiraceae	Blautia	0	0	0	0	0	0	0	0	0	0	0	0	0	0	0	0	0	0	0	0	0	0	0	0
ASV_1202	Bacteria	Bacillota	Negativicutes	Veillonellales-Selenomonadales	Veillonellaceae	Megasphaera	0	0	0	0	0	0	0	0	0	0	0	0	0	0	0	0	0	0	0	0	0	0	0	0
ASV_1203	Bacteria	Pseudomonadota	Alphaproteobacteria	Hyphomicrobiales	Rhizobiaceae	Rhizobiaceae_unclassified	0	0	0	0	0	0	0	0	0	0	0	0	0	0	0	0	0	0	0	0	0	0	0	0
ASV_1204	Bacteria	Bacillota	Negativicutes	Acidaminococcales	Acidaminococcaceae	Acidaminococcus	0	0	0	0	0	0	0	0	0	0	0	0	0	0	0	0	0	0	0	0	0	0	0	0
ASV_1205	Bacteria	Pseudomonadota	Alphaproteobacteria	Hyphomicrobiales	Rhizobiaceae	Rhizobiaceae_unclassified	0	0	0	0	0	0	0	0	0	0	0	0	0	0	0	0	0	0	0	0	0	0	0	0
ASV_1207	Bacteria	Bacillota	Clostridia	Lachnospirales	Lachnospiraceae	Lachnospiraceae_unclassified	0	0	0	0	0	0	0	0	0	0	0	0	0	0	0	0	0	0	0	0	0	0	0	0
ASV_1208	Bacteria	Bacillota	Clostridia	Lachnospirales	Lachnospiraceae	Lachnospiraceae_unclassified	0	0	0	0	0	0	0	0	0	0	0	0	0	0	0	0	0	0	0	0	0	0	0	0
ASV_1209	Bacteria	Pseudomonadota	Gammaproteobacteria	Enterobacterales	Pasteurellaceae	Pasteurellaceae_unclassified	0	0	0	0	0	0	0	5.27235e-05	0	0.000239992	0	0	0	0.000104113	0	0	0	0	0	0	0	0	0	0
ASV_1210	Eukaryota	Eukaryota_unclassified	Eukaryota_unclassified	Eukaryota_unclassified	Eukaryota_unclassified	Eukaryota_unclassified	0	0	0	0	0	0	0	0	0	0	0	0	0	0	0	0	0	0	0	0	0	0	0	0
ASV_1211	Bacteria	Actinomycetota	Actinobacteria	Bifidobacteriales	Bifidobacteriaceae	Bifidobacterium	0	0	0	0	0	0	0	0	0	0	0	0	0	0	0	0	0	0	0	0	0	0	0	0
ASV_1212	Bacteria	Pseudomonadota	Gammaproteobacteria	Burkholderiales	Comamonadaceae	Comamonadaceae_unclassified	0	0	0	0	0	0	0	0	0	0	0	0	0	0	0	0	0	0	0	0	0	0	0	0
ASV_1213	Bacteria	Actinomycetota	Coriobacteriia	Coriobacteriales	Eggerthellaceae	Adlercreutzia	0	0	0	0	0	0	0	0	0	0	0	0	0	0	0	0	0	0	0	0	0	0	0	0
ASV_1215	Bacteria	Pseudomonadota	Gammaproteobacteria	Gammaproteobacteria_Incertae_Sedis	Unknown_Family	Acidibacter	0	0	0	0	0	0	0	0	0	0	0	0.000212889	0	0	0	0	0	0	0	0	0	0	0	0
ASV_1216	Bacteria	Bacillota	Clostridia	Peptostreptococcales-Tissierellales	Family_XI	Peptoniphilus	0	0	0	0	0	0	0	0	0	0	0	0	0	0	0	0	0	0	0	0	0	0	0	0
ASV_1217	Bacteria	Bacillota	Clostridia	Lachnospirales	Lachnospiraceae	Lachnospiraceae_unclassified	0	0	0	0	0.000952879	0	0	0	0	0	0	0	0	0	0	0	0	0	0	0	0	0	0	0
ASV_1218	Bacteria	Bacillota	Clostridia	Oscillospirales	Ruminococcaceae	Faecalibacterium	0	0	0	0	0	0.0116408	0	0	0	0	0	0	0	0	0	0	0	0	0	0	0	0	0	0
ASV_1219	Bacteria	Bacillota	Clostridia	Lachnospirales	Lachnospiraceae	Agathobacter	0	0	0	0	0	0	0	0	0	0	0	0	0	0	0	0	0	0	0	0	0	0	0	0
ASV_1220	Bacteria	Bacillota	Bacilli	Bacillales	Bacillaceae	Bacillaceae_unclassified	0	0	0	0	0	0	0	0	0	0	0	0	0	0	0	0	0	0	0	0	0	0	0	0
ASV_1221	Bacteria	Pseudomonadota	Gammaproteobacteria	Burkholderiales	Comamonadaceae	Comamonadaceae_unclassified	0	0	0	0	0	0	0	0	0	0	0	0	0	0	0	0	0	0	0	0	0	0	0	0
ASV_1223	Bacteria	Bacteroidota	Bacteroidia	Sphingobacteriales	Lentimicrobiaceae	Lentimicrobiaceae_insertae_sedis_genus	0	0	0	0	0	0	0	0	0	0	0	0	0	0	0	0	0	0	0	0	0	0	0	0
ASV_1224	Bacteria	Pseudomonadota	Gammaproteobacteria	Pseudomonadales	Pseudomonadaceae	Pseudomonas	0	0	0	0	0	0	0	0	0	0	0	0	0	0	0	0	0	0	0	0	0	0	0	0
ASV_1225	Bacteria	Bacillota	Clostridia	Lachnospirales	Lachnospiraceae	Blautia	0	0	0	0	0	0	0	0	0	0	0	0	0	0	0	0	0	0	0	0	0	0	0	0
ASV_1226	Bacteria	Actinomycetota	Actinobacteria	Mycobacteriales	Corynebacteriaceae	Corynebacterium	0	0	0	0	0	0	0	0	0	0	0	0	0	0	0	0	0	0	0	0	0	0	0	0
ASV_1227	Bacteria	Pseudomonadota	Gammaproteobacteria	Pseudomonadales	Pseudomonadaceae	Pseudomonas	0	0	0	0	0	0	0	0	0	0	0	0	0	0	0	0	0	0	0	0	0	0	0	0
ASV_1228	Bacteria	Bacillota	Negativicutes	Veillonellales-Selenomonadales	Veillonellaceae	Megasphaera	0	0	0	0	0	0	0	0	0	0	0	0	0	0	0	0	0	0	0	0	0	0	0	0
ASV_1229	Bacteria	Bacillota	Bacilli	Erysipelotrichales	Erysipelotrichaceae	Turicibacter	0	0	0	0	0	0	0	0	0	0	0	0	0	0	0	0	0	0	0	0	0	0	0	0
ASV_1230	Bacteria	Bacillota	Bacilli	Lactobacillales	Listeriaceae	Listeria	0	0	0	0	0	0	0	0	0	0	0	0	0	0	0	0	0	0	0	0	0	0	0	0
ASV_1231	Bacteria	Pseudomonadota	Gammaproteobacteria	Enterobacterales	Vibrionaceae	Salinivibrio	0	0	0	0	0	0	0	0	0	0	0	0	0	0	0	0	0	0	0	0	0	0	0	0
ASV_1232	Bacteria	Bacillota	Clostridia	Lachnospirales	Lachnospiraceae	Enterocloster	0	0	0	0	0	0	0	0	0	0	0	0	0	0	0	0	0	0	0	0	0	0	0	0
ASV_1233	Bacteria	Bacillota	Clostridia	Lachnospirales	Lachnospiraceae	Fusicatenibacter	0	0	0	0.000951846	0	0	0	0	0	0	0	0	0	0	0	0	0	0	0	0	0	0	0	0
ASV_1234	Bacteria	Bacteroidota	Bacteroidia	Bacteroidales	Bacteroidaceae	Bacteroides	0	0	0	0	0.000898362	0	0	0	0	0	0	0	0	0	0	0	0	0	0	0	0	0	0	0
ASV_1235	Bacteria	Bacteroidota	Bacteroidia	Bacteroidales	Bacteroidaceae	Bacteroides	0	0	0	0	0	0.0135771	0	0	0	0	0	0	0	0	0	0	0	0	0	0	0	0	0	0
ASV_1236	Bacteria	Pseudomonadota	Gammaproteobacteria	Enterobacterales	Enterobacterales_unclassified	Enterobacterales_unclassified	0	0	0	0	0	0	0	0	0	0	0	0	0	0	0	0	0	0	0	0	0	0	0	0
ASV_1237	Bacteria	Bacteroidota	Bacteroidia	Bacteroidales	Porphyromonadaceae	Porphyromonas	0	0	0	0	0	0	0	0	0	0	0	0	0	0	0	0	0	0	0	0	0	0	0	0
ASV_1238	Bacteria	Actinomycetota	Actinobacteria	Micrococcales	Cellulomonadaceae	Actinotalea	0	0	0	0	0	0	0	0	0	0	0	0	0	0	0	0	0	0	0	0	0	0	0	0
ASV_1239	Bacteria	Bacillota	Clostridia	Lachnospirales	Lachnospiraceae	Blautia	0	0	0	0	0	0	0	0	0	0	0	0	0	0	0	0	0	0	0	0	0	0	0	0
ASV_1240	Bacteria	Bacillota	Clostridia	Clostridia_UCG-014	Clostridia_UCG-014_insertae_sedis_family	Clostridia_UCG-014_insertae_sedis_genus	0	0	0	0	0	0	0	0	0	0	0	0	0	0	0	0	0	0	0	0	0	0	0	0
ASV_1241	Bacteria	Bdellovibrionota	Oligoflexia	0319-6G20	0319-6G20_insertae_sedis_family	0319-6G20_insertae_sedis_genus	0	0	0	0	0	0	0	0	0	0	0	0	0	0	0	0	0	0	0	0	0	0	0	0
ASV_1242	Bacteria	Pseudomonadota	Alphaproteobacteria	Hyphomicrobiales	Hyphomicrobiales_unclassified	Hyphomicrobiales_unclassified	0	0	0	0	0	0	0	0	0	0	0	0	0	0	0	0	0	0	0	0	0	0	0	0
ASV_1243	Bacteria	Bacillota	Bacilli	Bacillales	Bacillaceae	Bacillaceae_unclassified	0	0	0	0	0	0	0	0	0	0	0	0	0	0	0	0	0	0	0	0	0	0	0	0
ASV_1244	Bacteria	Bacillota	Bacilli	Staphylococcales	Staphylococcaceae	Staphylococcus	0	0	0	0	0	0	0	0	0	0	0	0	0	0	0	0	0	0	0	0	0	0	0	0
ASV_1245	Bacteria	Pseudomonadota	Gammaproteobacteria	Lysobacterales	Lysobacteraceae	Stenotrophomonas	0	0	0	0	0	0	0	0	0	0	0	0	0	0	0	0	0	0	0	0	0	0	0	0
ASV_1246	Bacteria	Pseudomonadota	Alphaproteobacteria	Caulobacterales	Caulobacteraceae	Caulobacteraceae_insertae_sedis_genus	0	0	0	0	0	0	0	0	0	0	0	0	0	0	0	0	0	0	0	0	0	0	0	0
ASV_1247	Bacteria	Bacillota	Bacilli	Lactobacillales	Listeriaceae	Listeria	0	0	0	0	0	0	0	0	0	0	0	0	0	0	0	0	0	0	0	0	0	0	0	0
ASV_1248	Bacteria	Bacteroidota	Bacteroidia	Flavobacteriales	Flavobacteriaceae	Flavobacterium	0	0	0	0	0	0	0	0	0	0	0	0	0	0	0	0	0	0	0	0	0	0	0	0
ASV_1249	Bacteria	Pseudomonadota	Gammaproteobacteria	Burkholderiales	Burkholderiaceae	Ralstonia	0	0	0	0	0	0	0	0	0	0	0	0	0	0	0	0	0	0	0	0	0	0	0	0
ASV_1250	Bacteria	Bacillota	Bacilli	Erysipelotrichales	Erysipelatoclostridiaceae	Erysipelatoclostridiaceae_unclassified	7.40001e-05	0.000208923	0	0	0	0	0	2.71535e-05	0	0	0	0	0	0	0	0	0	0	0	1.57379e-05	0	0	0	0
ASV_1251	Bacteria	Bacillota	Negativicutes	Veillonellales-Selenomonadales	Selenomonadaceae	Mitsuokella	0	0	0	0	0	0	0	0	0	0	0	0	0	0	0	0	0	0	0	0	0	0	0	0
ASV_1252	Bacteria	Pseudomonadota	Gammaproteobacteria	Pseudomonadales	Pseudomonadaceae	Pseudomonas	0	0	0	0	0	0	0	0	0	0	0	0	0	0	0	0	0	0	0	0	0	0	0	0
ASV_1253	Bacteria	Bacillota	Clostridia	Oscillospirales	Ruminococcaceae	Faecalibacterium	0.000643219	0	0	0	0	0	0	0	0	0	0	0	0	0	0	0	0	0	0	0	0	0	0	0
ASV_1254	Bacteria	Bacillota	Clostridia	Oscillospirales	Ruminococcaceae	Faecalibacterium	0	0.00060533	0	0	0	0	0	0	0	0	0	0	0	0	0	0	0	0	0	0	0	0	0	0
ASV_1255	Bacteria	Bacillota	Clostridia	Lachnospirales	Lachnospiraceae	Lachnospiraceae_unclassified	0	0	0	0	0.000910528	0	0	0	0	0	0	0	0	0	0	0	0	0	0	0	0	0	0	0
ASV_1256	Bacteria	Bacillota	Clostridia	Lachnospirales	Lachnospiraceae	Lachnospiraceae_unclassified	0	0	0	0	0.000910528	0	0	0	0	0	0	0	0	0	0	0	0	0	0	0	0	0	0	0
ASV_1257	Bacteria	Bacteroidota	Bacteroidia	Bacteroidales	Bacteroidaceae	Bacteroides	0	0	0	0	0.000877945	0	0	0	0	0	0	0	0	0	0	0	0	0	0	0	0	0	0	0
ASV_1258	Bacteria	Bacteroidota	Bacteroidia	Bacteroidales	Tannerellaceae	Parabacteroides	0	0	0	0	0.000670116	0	0	0	0	0	0	0	0	0	0	0	0	0	0	0	0	0	0	0
ASV_1259	Bacteria	Actinomycetota	Actinobacteria	Pseudonocardiales	Pseudonocardiaceae	Lentzea	0	0	0	0	0	0	0	0	0	0	0	0	0	0	0	0	0	0	0	0	0	0	0	0
ASV_1260	Bacteria	Bacillota	Clostridia	Oscillospirales	Ruminococcaceae	Ruminococcus	0	0	0	0	0	0	0	0	0	0	0	0	0	0	0	0	0	0	0	0	0	0	0	0
ASV_1261	Bacteria	Actinomycetota	Actinobacteria	Mycobacteriales	Corynebacteriaceae	Corynebacterium	0	0	0	0	0	0	0	0	0	0	0	0	0	0	0	0	0	0	0	0	0	0	0	0
ASV_1262	Bacteria	Pseudomonadota	Gammaproteobacteria	Enterobacterales	Enterobacteriaceae	Escherichia-Shigella	0	0	0	0	0	0	0	0	0	0	0	0	0	0	0	0	0	0	0	0	0	0	0	0
ASV_1263	Bacteria	Pseudomonadota	Gammaproteobacteria	Enterobacterales	Enterobacteriaceae	Escherichia-Shigella	0	0	0	0	0	0	0	0	0	0	0	0	0	0	0	0	0	0	0	0	0	0	0	0
ASV_1264	Bacteria	Pseudomonadota	Gammaproteobacteria	Enterobacterales	Enterobacteriaceae	Enterobacteriaceae_unclassified	0	0	0	0	0	0	0	0	0	0	0	0	0	0	0	0	0	0	0	0	0	0	0	0
ASV_1265	Bacteria	Actinomycetota	Actinobacteria	Propionibacteriales	Propionibacteriaceae	Propionibacteriaceae_unclassified	0	0	0	0	0	0	0	0	0	0	0	0	0	0	0	0	0	0	0	0	0	0	0	0
ASV_1266	Bacteria	Bacillota	Clostridia	Lachnospirales	Lachnospiraceae	Lachnospiraceae_unclassified	0	0	0	0	0	0	0	0	0	0	0	0	0	0	0	0	0	0	0	0	0	0	0	0
ASV_1267	Bacteria	Pseudomonadota	Gammaproteobacteria	Salinisphaerales	Nevskiaceae	Nevskia	0	0	0	0	0	0	0	0	0	0	0	0	0	0	0	0	0	0	0	0	0	0	0	0
ASV_1268	Bacteria	Bacillota	Bacilli	Bacillales	Bacillales_unclassified	Bacillales_unclassified	0	0	0	0	0	0	0	0	0	0	0	0	0	0	0	0	0	0	0	0	0	0	0	0
ASV_1269	Bacteria	Bacillota	Clostridia	Lachnospirales	Lachnospiraceae	Lachnospiraceae_unclassified	0	0	0	0	0	0	0	0	0	0	0	0	0	0	0	0	0	0	0	0	0	0	0	0
ASV_1270	Bacteria	Pseudomonadota	Gammaproteobacteria	Lysobacterales	Lysobacteraceae	Stenotrophomonas	0	0	0	0	0	0	0	0	0	0	0	0	0	0	0	0	0	0	0	0	0	0	0	0
ASV_1271	Bacteria	Pseudomonadota	Gammaproteobacteria	Burkholderiales	Neisseriaceae	Neisseriaceae_unclassified	0	0	0	0	0	0	0	0	0	0	0	0	0	0	0	0	0	0	0	0	0	0	0	0
ASV_1272	Bacteria	Bacillota	Negativicutes	Acidaminococcales	Acidaminococcaceae	Phascolarctobacterium	0	0.000709503	0	0	0	0	0	0	0	0	0	0	0	0	0	0	0	0	0	0	0	0	0	0
ASV_1273	Bacteria	Bacteroidota	Bacteroidia	Bacteroidales	Barnesiellaceae	Barnesiella	0	0	0	0	0.000862673	0	0	0	0	0	0	0	0	0	0	0	0	0	0	0	0	0	0	0
ASV_1274	Bacteria	Pseudomonadota	Gammaproteobacteria	Enterobacterales	Enterobacteriaceae	Enterobacteriaceae_unclassified	0	0	0	0	0	0.00879737	0	0	0	0	0	0	0	0	0	0	0	0	0	0	0	0	0	0
ASV_1275	Bacteria	Pseudomonadota	Gammaproteobacteria	Enterobacterales	Enterobacteriaceae	Enterobacteriaceae_unclassified	0	0	0	0	0	0	0	0	0	0	0	0	0	0	0	0	0	0	0	0	0	0	0	0
ASV_1276	Bacteria	Bacteroidota	Bacteroidia	Bacteroidales	Bacteroidaceae	Bacteroides	0	0	0	0	0	0	0	0	0	0	0	0	0	0	0	0	0	0	0	0	0	0	0	0
ASV_1277	Bacteria	Pseudomonadota	Alphaproteobacteria	Rickettsiales	Mitochondria	Mitochondria_insertae_sedis_genus	0	0	0	0	0	0	0	0	0	0	0	0	0	0	0	0	0	0	0	0	0	0	0	0
ASV_1278	Bacteria	Pseudomonadota	Pseudomonadota_unclassified	Pseudomonadota_unclassified	Pseudomonadota_unclassified	Pseudomonadota_unclassified	0	0	0	0	0	0	0	0	0	0	0	0	0	0	0	0	0	0	0	0	0	0	0	0
ASV_1279	Bacteria	Pseudomonadota	Gammaproteobacteria	Lysobacterales	Lysobacteraceae	Stenotrophomonas	0	0	0	0	0	0	0	0	0	0	0	0	0	0	0	0	0	0	0	0	0	0	0	0
ASV_1280	Bacteria	Actinomycetota	Actinobacteria	Micrococcales	Micrococcaceae	Micrococcus	0	0	0	0	0	0	0	0	0	0	0	0	0	0	0	0	0	0	0	0	0	0	0	0
ASV_1281	Bacteria	Pseudomonadota	Gammaproteobacteria	Enterobacterales	Pasteurellaceae	Avibacterium	0	0	0	0	0	0	0	0	0	0	0	0	0	0	0	0	0	0	0	0	0	0	0	0
ASV_1282	Bacteria	Bacteroidota	Bacteroidia	Bacteroidales	Bacteroidaceae	Bacteroides	0	0	0	0	0	0	0	0	0	0	0	0	0	0	0	0	0	0	0	0	0	0	0	0
ASV_1284	Bacteria	Bacteroidota	Bacteroidia	Bacteroidales	Bacteroidaceae	Bacteroides	0	0	0	0	0	0	0	0	0	0	0	0	0	0	0	0	0	0	0	0	0	0	0	0
ASV_1285	Bacteria	Pseudomonadota	Gammaproteobacteria	Enterobacterales	Enterobacteriaceae	Enterobacteriaceae_unclassified	0	0	0	0	0	0	0	0	0	0	0	0	0	0	0	0	0	0	0	0	0	0	0	0
ASV_1287	Bacteria	Bacillota	Clostridia	Clostridia_vadinBB60_group	Clostridia_vadinBB60_group_insertae_sedis_family	Clostridia_vadinBB60_group_insertae_sedis_genus	0	0.000137341	0	0	0.000333981	0	0	0	0	0	0	0	0	0	0	0	0.000105856	0	0	0	0	0	0.000196634	0
ASV_1288	Bacteria	Bacillota	Clostridia	Oscillospirales	Butyricicoccaceae	Agathobaculum	0	0	0	0	0	0	0	0	0	0	0	0	0	0	0	0	0	0	0	0.000445384	0	0	0	0
ASV_1289	Bacteria	Bacteroidota	Bacteroidia	Flavobacteriales	Weeksellaceae	Cloacibacterium	0	0	0	0	0	0	0	0	0	0	0	0	0	0	0	0	0	0	0	0	0	0.000175551	0	0
ASV_1290	Bacteria	Bacillota	Clostridia	Oscillospirales	Oscillospiraceae	Oscillibacter	0	0	0	0	0.00128374	0	0	0	0	0	0	0	0	0	0	0	0	0	0	0	0	0	0	0
ASV_1291	Bacteria	Bacteroidota	Bacteroidia	Bacteroidia_unclassified	Bacteroidia_unclassified	Bacteroidia_unclassified	0	0	0	0	0.00115361	0	0	0	0	0	0	0	0	0	0	0	0	0	0	0	0	0	0	0
ASV_1292	Bacteria	Actinomycetota	Actinobacteria	Bifidobacteriales	Bifidobacteriaceae	Bifidobacteriaceae_unclassified	0	0	0	0	0	0.027668	0	0	0	0	0	0	0	0	0	0	0	0	0	0	0	0	0	0
ASV_1293	Bacteria	Bacillota	Clostridia	Lachnospirales	Lachnospiraceae	Lachnospiraceae_unclassified	0	0	0	0	0	0	0	0	0	0	0	0	0	0	0	0	0	0	0	0	0	0	0	0
ASV_1294	Bacteria	Pseudomonadota	Gammaproteobacteria	Burkholderiales	Comamonadaceae	Comamonadaceae_unclassified	0	0	0	0	0	0	0	0	0	0	0	0	0	0	0	0	0	0	0	0	0	0	0	0
ASV_1295	Bacteria	Bacillota	Negativicutes	Veillonellales-Selenomonadales	Selenomonadaceae	Mitsuokella	0	0	0	0	0	0	0	0	0	0	0	0	0	0	0	0	0	0	0	0	0	0	0	0
ASV_1296	Bacteria	Bacteroidota	Bacteroidia	Bacteroidales	Bacteroidaceae	Bacteroides	0	0	0	0	0	0	0	0	0	0	0	0	0	0	0	0	0	0	0	0	0	0	0	0
ASV_1297	Bacteria	Pseudomonadota	Gammaproteobacteria	Enterobacterales	Enterobacteriaceae	Escherichia-Shigella	0	0	0	0	0	0	0	0	0	0	0	0	0	0	0	0	0	0	0	0	0	0	0	0
ASV_1298	Bacteria	Pseudomonadota	Gammaproteobacteria	Enterobacterales	Enterobacteriaceae	Escherichia-Shigella	0	0	0	0	0	0	0	0	0	0	0	0	0	0	0	0	0	0	0	0	0	0	0	0
ASV_1299	Bacteria	Bacillota	Clostridia	Lachnospirales	Lachnospiraceae	Lachnospiraceae_unclassified	0	0	0	0	0	0	0	0	0	0	0	0	0	0	0	0	0	0	0	0	0	0	0	0
ASV_1300	Bacteria	Pseudomonadota	Gammaproteobacteria	Lysobacterales	Lysobacteraceae	Stenotrophomonas	0	0	0	0	0	0	0	0	0	0	0	0	0	0	0	0	0	0	0	0	0	0	0	0
ASV_1301	Bacteria	Bacillota	Bacilli	Staphylococcales	Gemellaceae	Gemella	0	0	0	0	0	0	0	0	0.000143717	0	0	0	0	0	8.35664e-05	0	0	0	0	0	0	0	0	0
ASV_1302	Bacteria	Bacillota	Clostridia	Lachnospirales	Lachnospiraceae	Blautia	0	0	0	0	0	0	0	0	0	0	0	0	0	0	0	0	0	0	0	0	0	0	0	0
ASV_1303	Bacteria	Pseudomonadota	Gammaproteobacteria	Pseudomonadales	Pseudomonadaceae	Pseudomonas	0	0	0	0	0	0	0	0	0	0	0	0	0	0	0	0	0	0	0	0	0	0	0	0
ASV_1304	Bacteria	Bacillota	Bacilli	Bacillales	Bacillaceae	Bacillaceae_unclassified	0	0	0	0	0	0	0	0	0	0	0	0	0	0	0	0	0	0	0	0	0	0	0	0
ASV_1305	Bacteria	Bacillota	Clostridia	Lachnospirales	Lachnospiraceae	Blautia	0	0	0	0	0	0	0	0	0	0	0	0	0	0	0	0	0	0	0	0	0	0	0	0
ASV_1306	Bacteria	Campylobacterota	Campylobacteria	Campylobacterales	Arcobacteraceae	Arcobacter	0	0	0	0	0	0	0	0	0	0	0	0	0	0	0	0	0	0	0	0	0	0	0	0
ASV_1307	Bacteria	Pseudomonadota	Gammaproteobacteria	Lysobacterales	Lysobacteraceae	Stenotrophomonas	0	0	0	0	0	0	0	0	0	0	0	0	0	0	0	0	0	0	0	0	0	0	0	0
ASV_1308	Bacteria	Pseudomonadota	Alphaproteobacteria	Rhodospirillales	Rhodospirillales_insertae_sedis_family	Rhodospirillales_insertae_sedis_genus	0.000289521	0	0	0	0	0	0.000160153	0	0	0	0	0	0.000156735	0.000244748	0	0	0	0	0.000168403	0	0	0	0	0
ASV_1309	Bacteria	Bacillota	Bacilli	Erysipelotrichales	Erysipelatoclostridiaceae	Catenibacterium	0	0	0	0	0	0	0	0	0	0	0	0	0	0	0	0	0	0	0	0	0	0	0	0
ASV_1310	Bacteria	Pseudomonadota	Gammaproteobacteria	Pseudomonadales	Pseudomonadaceae	Pseudomonas	0	0	0	0	0	0	0	0	0	0	0	0	0	0	0	0	0	0	0	0	0	0	0	0
ASV_1311	Bacteria	Actinomycetota	Actinobacteria	Micrococcales	Dermabacteraceae	Brachybacterium	0	0	0	0	0	0	0	0	0	0	0	0	0	0	0	0	0	0	0	0	0	0	0	0
ASV_1312	Bacteria	Bacteroidota	Bacteroidia	Cytophagales	Microscillaceae	Microscillaceae_unclassified	0	0	0	0	0	0	0	0	0	0	0	0	0	0	0	0	0	0	0	0	0	0	0	0
ASV_1313	Bacteria	Actinomycetota	Actinobacteria	Micrococcales	Micrococcaceae	Glutamicibacter	0	0	0	0	0	0	0	0	0	0	0	0	0	0	0	0	3.36153e-05	0	0	0	0	0	0	0
ASV_1314	Bacteria	Bacillota	Clostridia	Lachnospirales	Lachnospiraceae	Lachnospiraceae_unclassified	0.000740219	0	0	0	0	0	0	0	0	0	0	0	0	0	0	0	0	0	0	0	0	0	0	0
ASV_1315	Bacteria	Bacteroidota	Bacteroidia	Bacteroidales	Prevotellaceae	Segatella	0	0	0	0.000582886	0	0	0	0	0	0	0	0	0	0	0	0	0	0	0	0	0	0	0	0
ASV_1316	Bacteria	Bacillota	Clostridia	Oscillospirales	Ruminococcaceae	Faecalibacterium	0	0	0	0	0.000684661	0	0	0	0	0	0	0	0	0	0	0	0	0	0	0	0	0	0	0
ASV_1317	Bacteria	Pseudomonadota	Gammaproteobacteria	Burkholderiales	Sutterellaceae	Sutterella	0	0	0	0	0.000648968	0	0	0	0	0	0	0	0	0	0	0	0	0	0	0	0	0	0	0
ASV_1318	Bacteria	Bacteroidota	Bacteroidia	Bacteroidales	Bacteroidaceae	Bacteroides	0	0	0	0	0	0.0123428	0	0	0	0	0	0	0	0	0	0	0	0	0	0	0	0	0	0
ASV_1319	Bacteria	Pseudomonadota	Gammaproteobacteria	Pseudomonadales	Moraxellaceae	Acinetobacter	0	0	0	0	0	0	0	0	0	0	0	0	0	0	0	0	0	0	0	0	0	0	0	0
ASV_1320	Bacteria	Pseudomonadota	Alphaproteobacteria	Acetobacterales	Acetobacteraceae	Acetobacteraceae_unclassified	0	0	0	0	0	0	0	0	0	0	0	0	0	0	0	0	0	0	0	0	0	0	0	0
ASV_1321	Bacteria	Pseudomonadota	Gammaproteobacteria	Enterobacterales	Enterobacteriaceae	Enterobacteriaceae_unclassified	0	0	0	0	0	0	0	0	0	0	0	0	0	0	0	0	0	0	0	0	0	0	0	0
ASV_1322	Bacteria	Actinomycetota	Actinobacteria	Bifidobacteriales	Bifidobacteriaceae	Bifidobacterium	0	0	0	0	0	0	0	0	0	0	0	0	0	0	0	0	0	0	0	0	0	0	0	0
ASV_1323	Bacteria	Bacillota	Clostridia	Oscillospirales	Oscillospirales_insertae_sedis_family	Oscillospirales_insertae_sedis_genus	0	0	0	0	0	0	0	0	0	0	0	0	0	0	0	0	0	0	0	0	0	0	0	0
ASV_1324	Bacteria	Bacillota	Bacilli	Erysipelotrichales	Erysipelatoclostridiaceae	Erysipelotrichaceae_UCG-003	0	0	0	0	0	0	0	0	0	0	0	0	0	0	0	0	0	0	0	0	0	0	0	0
ASV_1325	Bacteria	Bacillota	Clostridia	Lachnospirales	Lachnospiraceae	Lachnospiraceae_unclassified	0	0	0	0	0	0	0	0	0	0	0	0	0	0	0	0	0	0	0	0	0	0	0	0
ASV_1326	Bacteria	Pseudomonadota	Gammaproteobacteria	Burkholderiales	Oxalobacteraceae	Oxalobacteraceae_unclassified	0	0	0	0	0	0	0	0	0	0	0	0	0	0	0	0	0	0	0	0	0	0	0	0
ASV_1327	Bacteria	Bacillota	Negativicutes	Veillonellales-Selenomonadales	Selenomonadaceae	Mitsuokella	0	0	0	0	0	0	0	0	0	0	0	0	0	0	0	0	0	0	0	0	0	0	0	0
ASV_1328	Bacteria	Bacillota	Clostridia	Lachnospirales	Lachnospiraceae	Roseburia	0	0	0	0	0	0	0	0	0	0	0	0	0	0	0	0	0	0	0	0	0	0	0	0
ASV_1329	Bacteria	Bacteroidota	Bacteroidia	Flavobacteriales	Flavobacteriaceae	Flavobacterium	0	0	0	0	0	0	0	0	0	0	0	0	0	0	0	0	0	0	0	0	0	0	0	0
ASV_1330	Bacteria	Bacillota	Negativicutes	Veillonellales-Selenomonadales	Selenomonadaceae	Mitsuokella	0	0	0	0	0	0	0	0	0	0	0	0	0	0	0	0	0	0	0	0	0	0	0	0
ASV_1331	Bacteria	Bacillota	Clostridia	Lachnospirales	Lachnospiraceae	Lachnospiraceae_UCG-004	0	0	0	0	0	0	0	0	0	0	0	0	0	0	0	0	0	0	0	0	0	0	0	0
ASV_1332	Bacteria	Pseudomonadota	Gammaproteobacteria	Burkholderiales	Neisseriaceae	Neisseriaceae_unclassified	0	0	0	0	0	0	0	0	0	0	0	0	0	0	0	0	0	0	0	0	0	0	0	0
ASV_1333	Bacteria	Pseudomonadota	Gammaproteobacteria	Lysobacterales	Lysobacteraceae	Stenotrophomonas	0	0	0	0	0	0	0	0	0	0	0	0	0	0	0	0	0	0	0	0	0	0	0	0
ASV_1334	Bacteria	Bacillota	Clostridia	Lachnospirales	Lachnospiraceae	Lachnospiraceae_unclassified	0	0	0	0	0	0	0	0	0	0	0	0	0	0	0	0	0	0	0	0	0	0	0	0
ASV_1335	Bacteria	Bacillota	Bacilli	Lactobacillales	Lactobacillales_unclassified	Lactobacillales_unclassified	0	0	0	0	0	0	0	0	0	0	0	0	0	0	0	0	0	0	0	0	0	0	0	0
ASV_1336	Bacteria	Chloroflexota	Anaerolineae	Aggregatilineales	A4b	A4b_insertae_sedis_genus	0	0	0	0	0	0	0	0	0	0	0	0	0	0	0	0	0	0	0	0	0	0	0	0
ASV_1337	Bacteria	Bacteria_unclassified	Bacteria_unclassified	Bacteria_unclassified	Bacteria_unclassified	Bacteria_unclassified	0	0	0	0	0	0	0	0	0	0	0	0	0	0	0	0	0	0	0	0	0	0	0	0
ASV_1338	Bacteria	Bacillota	Bacillota_unclassified	Bacillota_unclassified	Bacillota_unclassified	Bacillota_unclassified	0	0	0	0	0	0	0	0	0	0	0	0	0	0	0	0	0	0	0	0	0	0	0	0
ASV_1339	Bacteria	Pseudomonadota	Alphaproteobacteria	Sphingomonadales	Sphingomonadaceae	Sphingomonas	0	0	0	0	0	0	0	0	0	0	0	0	0	0	0	0	0	0	0	0	0	0	0	0
ASV_1340	Bacteria	Bacillota	Negativicutes	Veillonellales-Selenomonadales	Veillonellaceae	Dialister	0	0	0	0	0	0	0	0	0	0	0	0	0	0	0	0	0	0	0	0	0	0	0	0
ASV_1341	Bacteria	Bacillota	Clostridia	Oscillospirales	Oscillospiraceae	Oscillibacter	0	0.000231763	0	0	0	0	0	0	0	0	9.91467e-05	0	0	0	0	0	0	0.000208934	0	0	0	0	0.000410824	0.000228396
ASV_1343	Bacteria	Bacillota	Clostridia	Lachnospirales	Lachnospiraceae	Anaerobutyricum	0	0	0	0	0	0	0	0	0	0	0	0	0	0.000104324	0	0	0	0	0	0	0	0	0	0
ASV_1344	Bacteria	Bacillota	Clostridia	Lachnospirales	Lachnospiraceae	Blautia	0	0.000592468	0	0	0	0	0	0	0	0	0	0	0	0	0	0	0	0	0	0	0	0	0	0
ASV_1345	Bacteria	Bacillota	Clostridia	Lachnospirales	Lachnospiraceae	Fusicatenibacter	0	0	0	0	0.000825828	0	0	0	0	0	0	0	0	0	0	0	0	0	0	0	0	0	0	0
ASV_1346	Bacteria	Bacteroidota	Bacteroidia	Bacteroidales	Bacteroidaceae	Bacteroides	0	0	0	0	0.000796276	0	0	0	0	0	0	0	0	0	0	0	0	0	0	0	0	0	0	0
ASV_1347	Bacteria	Bacillota	Clostridia	Oscillospirales	Ruminococcaceae	Faecalibacterium	0	0	0	0	0.000667544	0	0	0	0	0	0	0	0	0	0	0	0	0	0	0	0	0	0	0
ASV_1348	Bacteria	Bacillota	Clostridia	Lachnospirales	Lachnospiraceae	Lachnospiraceae_unclassified	0	0	0	0	0.000825828	0	0	0	0	0	0	0	0	0	0	0	0	0	0	0	0	0	0	0
ASV_1349	Bacteria	Pseudomonadota	Alphaproteobacteria	Sphingomonadales	Sphingomonadaceae	Sphingomonas	0	0	0	0	0	0	0	0	0	0	0	0	0	0	0	0	0	0	0	0	0	0	0	0
ASV_1350	Bacteria	Pseudomonadota	Gammaproteobacteria	Enterobacterales	Enterobacteriaceae	Enterobacteriaceae_unclassified	0	0	0	0	0	0	0	0	0	0	0	0	0	0	0	0	0	0	0	0	0	0	0	0
ASV_1351	Bacteria	Bacillota	Clostridia	Lachnospirales	Lachnospiraceae	Enterocloster	0	0	0	0	0	0	0	0	0	0	0	0	0	0	0	0	0	0	0	0	0	0	0	0
ASV_1352	Bacteria	Bacillota	Clostridia	Lachnospirales	Lachnospiraceae	Lachnospiraceae_FCS020_group	0	0	0	0	0	0	0	0	0	0	0	0	0	0	0	0	0	0	0	0	0	0	0	0
ASV_1353	Bacteria	Pseudomonadota	Gammaproteobacteria	Lysobacterales	Lysobacteraceae	Stenotrophomonas	0	0	0	0	0	0	0	0	0	0	0	0	0	0	0	0	0	0	0	0	0	0	0	0
ASV_1354	Bacteria	Pseudomonadota	Alphaproteobacteria	Hyphomicrobiales	Beijerinckiaceae	Methylobacterium	0	0	0	0	0	0	0	0	0	0	0	0	0	0	0	0	0	0	0	0	0	0	0	0
ASV_1355	Bacteria	Bacteroidota	Bacteroidia	Chitinophagales	Chitinophagaceae	Sediminibacterium	0	0	0	0	0	0	0	0	0	0	0	0	0	0	0	0	0	0	0	0	0	0	0	0
ASV_1356	Bacteria	Pseudomonadota	Gammaproteobacteria	Enterobacterales	Enterobacteriaceae	Escherichia-Shigella	0	0	0	0	0	0	0	0	0	0	0	0	0	0	0	0	0	0	0	0	0	0	0	0
ASV_1357	Bacteria	Bacillota	Clostridia	Clostridiales	Clostridiaceae	Clostridium	0	0	0	0	0	0	0	0	0	0	0	0	0	0	0	0	0	0	0	0	0	0	0	0
ASV_1358	Bacteria	Bacillota	Clostridia	Clostridiales	Clostridiaceae	Clostridiaceae_unclassified	0	0	0	0	0	0	0	0	0	0	0	0	0	0	0	0	0	0	0	0	0	0	0	0
ASV_1359	Bacteria	Pseudomonadota	Alphaproteobacteria	Hyphomicrobiales	Rhizobiaceae	Rhizobiaceae_unclassified	0	0	0	0	0	0	0	0	0	0	0	0	0	0	0	0	0	0	0	0	0	0	0	0
ASV_1360	Bacteria	Pseudomonadota	Gammaproteobacteria	Enterobacterales	Enterobacteriaceae	Enterobacteriaceae_unclassified	0	0	0	0	0	0	0	0	0	0	0	0	0	0	0	0	0	0	0	0	0	0	0	0
ASV_1361	Bacteria	Pseudomonadota	Alphaproteobacteria	Hyphomicrobiales	Rhizobiaceae	Rhizobiaceae_unclassified	0	0	0	0	0	0	0	0	0	0	0	0	0	0	0	0	0	0	0	0	0	0	0	0
ASV_1362	Bacteria	Pseudomonadota	Alphaproteobacteria	Hyphomicrobiales	Rhizobiaceae	Rhizobiaceae_unclassified	0	0	0	0	0	0	0	0	0	0	0	0	0	0	0	0	0	0	0	0	0	0	0	0
ASV_1363	Bacteria	Bacillota	Clostridia	Lachnospirales	Lachnospiraceae	Blautia	0	0	0	0	0	0	0	0	0	0	0	0	0	0	0	0	0	0	0	0	0	0	0	0
ASV_1364	Bacteria	Bacillota	Clostridia	Lachnospirales	Lachnospiraceae	Lachnospiraceae_unclassified	0	0	0	0	0	0	0	0	0	0	0	0	0	0	0	0	0	0	0	0	0	0	0	0
ASV_1365	Bacteria	Bacillota	Clostridia	Lachnospirales	Lachnospiraceae	Blautia	0	0	0	0	0	0	0	0	0	0	0	0	0	0	0	0	0	0	0	0	0	0	0	0
ASV_1366	Bacteria	Bacillota	Clostridia	Lachnospirales	Lachnospiraceae	Marvinbryantia	0	0	0	0	0	0	0	0	0	0.000266505	0	0	0	0	0	0	0	0	0	0	0	0	0	0
ASV_1367	Bacteria	Pseudomonadota	Alphaproteobacteria	Caulobacterales	Hyphomonadaceae	SWB02	0	0	0	0	0	0	0	0	0	0	0	0	0	0	0	0	0	0	0	0	0	0	0	0
ASV_1368	Bacteria	Pseudomonadota	Alphaproteobacteria	Hyphomicrobiales	Xanthobacteraceae	Rhodoplanes	0	0	0	0	0	0	0	0	0	0	0	0	0	0	0	0	0	0	0	0	0	0	0	0
ASV_1369	Bacteria	Bacillota	Clostridia	Oscillospirales	Oscillospiraceae	UCG-005	0	0.00036052	0	0	0	0	0	0	0	0	0	0	0	0.000323844	0	0	0	0	0.000238742	0	0	0	0	0
ASV_1370	Bacteria	Pseudomonadota	Gammaproteobacteria	Enterobacterales	Enterobacteriaceae	Escherichia-Shigella	0	0	0	0	0.000559107	0	0	0	0	0	0	0	0	0	0	0	0	0	0	0	0	0	0	0
ASV_1371	Bacteria	Bacteroidota	Bacteroidia	Bacteroidales	Tannerellaceae	Parabacteroides	0	0	0	0	0.000592195	0	0	0	0	0	0	0	0	0	0	0	0	0	0	0	0	0	0	0
ASV_1372	Bacteria	Bacillota	Clostridia	Oscillospirales	Ruminococcaceae	Ruminococcaceae_unclassified	0	0	0	0	0.00105761	0	0	0	0	0	0	0	0	0	0	0	0	0	0	0	0	0	0	0
ASV_1373	Bacteria	Bacillota	Clostridia	Lachnospirales	Lachnospiraceae	Blautia	0	0	0	0	0.000701901	0	0	0	0	0	0	0	0	0	0	0	0	0	0	0	0	0	0	0
ASV_1374	Bacteria	Bacillota	Clostridia	Oscillospirales	Oscillospiraceae	UCG-002	0	0	0	0	0.000375729	0	0	0	0	0	0	0	0	0	0	0	0	0	0	0	0	0	0	0
ASV_1375	Bacteria	Bacteroidota	Bacteroidia	Bacteroidales	Prevotellaceae	Leyella	0	0	0	0	0	0	0	0	0	0	0	0	0	0	0	0	0	0	0	0	0	0	0	0
ASV_1376	Bacteria	Bacillota	Clostridia	Lachnospirales	Lachnospiraceae	Lachnospiraceae_unclassified	0	0	0	0	0	0	0	0	0	0	0	0	0	0	0	0	0	0	0	0	0	0	0	0
ASV_1377	Bacteria	Pseudomonadota	Gammaproteobacteria	Enterobacterales	Enterobacteriaceae	Escherichia-Shigella	0	0	0	0	0	0	0	0	0	0	0	0	0	0	0	0	0	0	0	0	0	0	0	0
ASV_1378	Bacteria	Bacillota	Clostridia	Lachnospirales	Lachnospiraceae	Lachnospiraceae_unclassified	0	0	0	0	0	0	0	0	0	0	0	0	0	0	0	0	0	0	0	0	0	0	0	0
ASV_1379	Bacteria	Bacillota	Bacilli	Lactobacillales	Listeriaceae	Listeria	0	0	0	0	0	0	0	0	0	0	0	0	0	0	0	0	0	0	0	0	0	0	0	0
ASV_1380	Bacteria	Pseudomonadota	Gammaproteobacteria	Enterobacterales	Enterobacteriaceae	Escherichia-Shigella	0	0	0	0	0	0	0	0	0	0	0	0	0	0	0	0	0	0	0	0	0	0	0	0
ASV_1381	Bacteria	Bacillota	Clostridia	Lachnospirales	Lachnospiraceae	Anaerostipes	0	0	0	0	0	0	0	0	0	0	0	0	0	0	0	0	0	0	0	0	0	0	0	0
ASV_1382	Bacteria	Bacillota	Bacilli	Lactobacillales	Listeriaceae	Listeria	0	0	0	0	0	0	0	0	0	0	0	0	0	0	0	0	0	0	0	0	0	0	0	0
ASV_1383	Bacteria	Actinomycetota	Actinobacteria	Mycobacteriales	Corynebacteriaceae	Corynebacterium	0	0	0	0	0	0	0	0	0	0.000189011	0	0	0	0	0	0	0	0	0	0	0	0	0	0
ASV_1384	Bacteria	Pseudomonadota	Gammaproteobacteria	Burkholderiales	Rhodocyclaceae	Methyloversatilis	0	0	0	0	0	0	0	0	0	0	0	0	0	0	0	0	0	0	0	0	0	0	0	0
ASV_1385	Bacteria	Bacillota	Clostridia	Lachnospirales	Lachnospiraceae	Lachnospira	0	0	0	0	0	0	0	0	0	0	0	0	0	0	0	0	0	0	0	0	0	0	0	0
ASV_1386	Bacteria	Pseudomonadota	Gammaproteobacteria	Pseudomonadales	Pseudomonadaceae	Pseudomonas	0	0	0	0	0	0	0	0	0	0	0	0	0	0	0	0	0	0	0	0	0	0	0	0
ASV_1387	Bacteria	Bacillota	Clostridia	Lachnospirales	Lachnospiraceae	Mediterraneibacter	0	0	0	0	0	0	0	0	0	0	0	0	0	0	0	0	0	0	0	0	0	0	0	0
ASV_1388	Bacteria	Bacteroidota	Bacteroidia	Cytophagales	Cytophagales_unclassified	Cytophagales_unclassified	0	0	0	0	0	0	0	0	0	0	0	0	0	0	0	0	0	0	0	0	0	0	0	0
ASV_1389	Bacteria	Bacillota	Clostridia	Oscillospirales	Ruminococcaceae	Faecalibacterium	0	0	0	0	0.000633311	0	0	0	0	0	0	0	0	0	0	0	0	0	0	0	0	0	0	0
ASV_1390	Bacteria	Bacillota	Clostridia	Lachnospirales	Lachnospiraceae	[Eubacterium]_ventriosum_group	0	0	0	0	0.000783478	0	0	0	0	0	0	0	0	0	0	0	0	0	0	0	0	0	0	0
ASV_1391	Bacteria	Bacillota	Clostridia	Oscillospirales	Ruminococcaceae	Ruminococcaceae_unclassified	0	0	0	0	0.00102977	0	0	0	0	0	0	0	0	0	0	0	0	0	0	0	0	0	0	0
ASV_1392	Bacteria	Bacteroidota	Bacteroidia	Bacteroidales	Bacteroidaceae	Bacteroides	0	0	0	0	0.000755441	0	0	0	0	0	0	0	0	0	0	0	0	0	0	0	0	0	0	0
ASV_1393	Bacteria	Bacteroidota	Bacteroidia	Bacteroidales	Bacteroidaceae	Bacteroides	0	0	0	0	0.000755441	0	0	0	0	0	0	0	0	0	0	0	0	0	0	0	0	0	0	0
ASV_1394	Bacteria	Bacillota	Clostridia	Lachnospirales	Lachnospiraceae	[Eubacterium]_ventriosum_group	0	0	0	0	0.000783478	0	0	0	0	0	0	0	0	0	0	0	0	0	0	0	0	0	0	0
ASV_1395	Bacteria	Bacillota	Negativicutes	Veillonellales-Selenomonadales	Veillonellaceae	Megasphaera	0	0	0	0	0	0	0	0	0	0	0	0	0	0	0	0	0	0	0	0	0	0	0	0
ASV_1396	Bacteria	Pseudomonadota	Gammaproteobacteria	Burkholderiales	Comamonadaceae	Delftia	0	0	0	0	0	0	0	0	0	0	0	0	0	0	0	0	0	0	0	0	0	0	0	0
ASV_1397	Bacteria	Bacteroidota	Bacteroidia	Bacteroidales	Bacteroidaceae	Bacteroides	0	0	0	0	0	0	0	0	0	0	0	0	0	0	0	0	0	0	0	0	0	0	0	0
ASV_1398	Bacteria	Pseudomonadota	Gammaproteobacteria	Enterobacterales	Enterobacteriaceae	Escherichia-Shigella	0	0	0	0	0	0	0	0	0	0	0	0	0	0	0	0	0	0	0	0	0	0	0	0
ASV_1399	Bacteria	Pseudomonadota	Gammaproteobacteria	Enterobacterales	Enterobacteriaceae	Escherichia-Shigella	0	0	0	0	0	0	0	0	0	0	0	0	0	0	0	0	0	0	0	0	0	0	0	0
ASV_1400	Bacteria	Bacillota	Clostridia	Lachnospirales	Lachnospiraceae	Agathobacter	0	0	0	0	0	0	0	0	0	0	0	0	0	0	0	0	0	0	0	0	0	0	0	0
ASV_1401	Bacteria	Bacillota	Bacilli	Lactobacillales	Listeriaceae	Listeria	0	0	0	0	0	0	0	0	0	0	0	0	0	0	0	0	0	0	0	0	0	0	0	0
ASV_1402	Bacteria	Pseudomonadota	Gammaproteobacteria	Burkholderiales	Burkholderiaceae	Ralstonia	0	0	0	0	0	0	0	0	0	0	0	0	0	0	0	0	0	0	0	0	0	0	0	0
ASV_1403	Bacteria	Pseudomonadota	Alphaproteobacteria	Hyphomicrobiales	Xanthobacteraceae	Afipia	0	0	0	0	0	0	0	0	0	0	0	0	0	0	0	0	0	0	0	0	0	0	0	0
ASV_1404	Bacteria	Bdellovibrionota	Oligoflexia	0319-6G20	0319-6G20_insertae_sedis_family	0319-6G20_insertae_sedis_genus	0	0	0	0	0	0	0	0	0	0	0	0	0	0	0	0	0	0	0	0	0	0	0	0
ASV_1405	Bacteria	Bacillota	Bacilli	Lactobacillales	Streptococcaceae	Streptococcus	0	0	0	0	0	0	0	0	0	0	0	0	0	0	0	0	0	0	0	0	0	0	0	0
ASV_1406	Bacteria	Pseudomonadota	Gammaproteobacteria	Enterobacterales	Enterobacteriaceae	Escherichia-Shigella	0	0	0	0	0	0	0	0	0	0	0	0	0	0	0	0	0	0	0	0	0	0	0	0
ASV_1407	Bacteria	Pseudomonadota	Alphaproteobacteria	Hyphomicrobiales	Rhizobiaceae	Rhizobiaceae_unclassified	0	0	0	0	0	0	0	0	0	0	0	0	0	0	0	0	0	0	0	0	0	0	0	0
ASV_1408	Bacteria	Bacillota	Bacilli	Lactobacillales	Listeriaceae	Listeria	0	0	0	0	0	0	0	0	0	0	0	0	0	0	0	0	0	0	0	0	0	0	0	0
ASV_1409	Bacteria	Pseudomonadota	Gammaproteobacteria	Pseudomonadales	Pseudomonadaceae	Pseudomonas	0	0	0	0	0	0	0	0	0	0	0	0	0	0	0	0	0	0	0	0	0	0	0	0
ASV_1410	Bacteria	Pseudomonadota	Gammaproteobacteria	Enterobacterales	Aeromonadaceae	Aeromonas	0	0	0	0	0	0	0	0	0	0	0	0	0	0	0	0	0	0	0	0	0	0	0	0
ASV_1411	Bacteria	Bacillota	Bacilli	Bacillales	Bacillales_unclassified	Bacillales_unclassified	0	0	0	0	0	0	0	0	0	0	0	0	0	0	0	0	0	0	0	0	0	0	0	0
ASV_1412	Bacteria	Bacillota	Clostridia	Lachnospirales	Lachnospiraceae	Lachnospiraceae_ND3007_group	0	0	0	0	0	0	0	0	0	0	0	0	0	0	0	0	0	0	0	0	0	0	0	0
ASV_1413	Bacteria	Pseudomonadota	Alphaproteobacteria	Hyphomicrobiales	Rhizobiaceae	Rhizobiaceae_unclassified	0	0	0	0	0	0	0	0	0	0	0	0	0	0	0	0	0	0	0	0	0	0	0	0
ASV_1414	Bacteria	Bacillota	Clostridia	Oscillospirales	Oscillospiraceae	Oscillospiraceae_unclassified	0	0	0	0	0	0	0	0	0	0	0	0	0	0	0	0	0	0	0	0	0	0	0	0
ASV_1415	Bacteria	Bacillota	Clostridia	Oscillospirales	Ruminococcaceae	Gemmiger	0	0	0	0	0	0	0	0	0.000259651	0	0	0	0	0	0	0.000364385	0	0	0	0	0.000197332	0	0	0
ASV_1416	Bacteria	Pseudomonadota	Pseudomonadota_unclassified	Pseudomonadota_unclassified	Pseudomonadota_unclassified	Pseudomonadota_unclassified	0	0	0	0	0	0	0	0	0	0	0	0	0	0	0	0	0	0	0	0	0	0	0	0
ASV_1417	Bacteria	Pseudomonadota	Gammaproteobacteria	Enterobacterales	Enterobacteriaceae	Enterobacteriaceae_unclassified	0	0	0	0	0	0	0	0	0	0	0	0	0	0	0	0	0	0	0	0	0	0	0	0
ASV_1418	Bacteria	Bacteroidota	Bacteroidia	Bacteroidales	Porphyromonadaceae	Porphyromonas	0	0	0	0	0	0	0	0	0	0	0	0	0	0	0	0	0	0	0	0	0	0	0	0
ASV_1419	Bacteria	Bacillota	Negativicutes	Veillonellales-Selenomonadales	Veillonellaceae	Veillonella	8.97515e-05	0	0	0	0	0	0	0	0	0	0	0	0	0	0	0	0	0	0	0	0	0	0	0
ASV_1420	Bacteria	Bacillota	Clostridia	Clostridia_vadinBB60_group	Clostridia_vadinBB60_group_insertae_sedis_family	Clostridia_vadinBB60_group_insertae_sedis_genus	0	0	0	0	0.000834952	0	0	0	0	0	0	0	0	0	0	0	7.93922e-05	0	0	0	0	0	8.42715e-05	0
ASV_1421	Bacteria	Bacteroidota	Bacteroidia	Bacteroidales	Bacteroidaceae	Bacteroides	0	0	0	0	0.000735024	0	0	0	0	0	0	0	0	0	0	0	0	0	0	0	0	0	0	0
ASV_1422	Bacteria	Bacillota	Clostridia	Lachnospirales	Lachnospiraceae	Blautia	0	0	0	0	0.000664958	0	0	0	0	0	0	0	0	0	0	0	0	0	0	0	0	0	0	0
ASV_1423	Bacteria	Bacillota	Clostridia	Lachnospirales	Lachnospiraceae	Roseburia	0	0	0	0	0.000757617	0	0	0	0	0	0	0	0	0	0	0	0	0	0	0	0	0	0	0
ASV_1424	Bacteria	Bacillota	Clostridia	Lachnospirales	Lachnospiraceae	Fusicatenibacter	0	0	0	0	0.000762303	0	0	0	0	0	0	0	0	0	0	0	0	0	0	0	0	0	0	0
ASV_1425	Bacteria	Bacillota	Clostridia	Lachnospirales	Lachnospiraceae	Lachnospiraceae_unclassified	0	0	0	0	0	0	0	0	0	0	0	0	0	0	0	0	0	0	0	0	0	0	0	0
ASV_1427	Bacteria	Bacillota	Bacilli	Staphylococcales	Staphylococcaceae	Staphylococcus	0	0	0	0	0	0	0	0	0	0	0	0	0	0	0	0	0	0	0	0	0	0	0	0
ASV_1428	Bacteria	Bacillota	Clostridia	Oscillospirales	Ruminococcaceae	Ruminococcaceae_unclassified	0	0	0	0	0	0	0	0	0	0	0	0	0	0	0	0	0	0	0	0	0	0	0	0
ASV_1429	Bacteria	Pseudomonadota	Gammaproteobacteria	Enterobacterales	Enterobacteriaceae	Escherichia-Shigella	0	0	0	0	0	0	0	0	0	0	0	0	0	0	0	0	0	0	0	0	0	0	0	0
ASV_1430	Bacteria	Pseudomonadota	Gammaproteobacteria	Enterobacterales	Enterobacteriaceae	Escherichia-Shigella	0	0	0	0	0	0	0	0	0	0	0	0	0	0	0	0	0	0	0	0	0	0	0	0
ASV_1431	Bacteria	Pseudomonadota	Gammaproteobacteria	Enterobacterales	Enterobacteriaceae	Enterobacteriaceae_unclassified	0	0	0	0	0	0	0	0	0	0	0	0	0	0	0	0	0	0	0	0	0	0	0	0
ASV_1432	Bacteria	Bacillota	Clostridia	Lachnospirales	Lachnospiraceae	Coprococcus	0	0	0	0	0	0	0	0	0	0	0	0	0	0	0	0	0	0	0	0	0	0	0	0
ASV_1433	Bacteria	Pseudomonadota	Gammaproteobacteria	Pseudomonadales	Pseudomonadaceae	Pseudomonas	0	0	0	0	0	0	0	0	0	0	0	0	0	0	0	0	0	0	0	0	0	0	0	0
ASV_1434	Bacteria	Bacillota	Clostridia	Oscillospirales	Ruminococcaceae	Faecalibacterium	0	0	0	0	0	0	0	0	0	0	0	0	0	0	0	0	0	0	0	0	0	0	0	0
ASV_1435	Bacteria	Pseudomonadota	Gammaproteobacteria	Burkholderiales	Comamonadaceae	Paucibacter	0	0	0	0	0	0	0	0	0	0	0	0	0	0	0	0	0	0	0	0	0	0	0	0
ASV_1436	Bacteria	Pseudomonadota	Alphaproteobacteria	Rickettsiales	Mitochondria	Mitochondria_insertae_sedis_genus	0	0	0	0	0	0	0	0	0	0	0	0	0	0	0	0	0	0	0	0	0	0	0	0
ASV_1437	Bacteria	Bacillota	Clostridia	Christensenellales	Christensenellaceae	Christensenellaceae_R-7_group	0	0	0	0	0	0	0	0	0	0	0	0	0	0	0	0	0	0	0	0	0	0	0	0
ASV_1438	Bacteria	Pseudomonadota	Gammaproteobacteria	Enterobacterales	Enterobacteriaceae	Enterobacteriaceae_unclassified	0	0	0	0	0	0	0	0	0	0	0	0	0	0	0	0	0	0	0	0	0	0	0	0
ASV_1439	Bacteria	Pseudomonadota	Alphaproteobacteria	Hyphomicrobiales	Rhizobiaceae	Rhizobiaceae_unclassified	0	0	0	0	0	0	0	0	0	0	0	0	0	0	0	0	0	0	0	0	0	0	0	0
ASV_1440	Bacteria	Bacillota	Clostridia	Clostridiales	Clostridiaceae	Clostridium	0	0	0	0	0	0	0	0	0	0	0	0	0	0	0	0	0	0	0	0	0	0	0	0
ASV_1441	Bacteria	Bacillota	Clostridia	Lachnospirales	Lachnospiraceae	Dorea	0	0	0	0	0	0	0	0	0	0	0	0	0	0	0	0	0	0	0	0	0	0	0	0
ASV_1442	Bacteria	Pseudomonadota	Gammaproteobacteria	Lysobacterales	Rhodanobacteraceae	Rhodanobacter	0	0	0	0	0	0	7.4471e-05	0	0	0	0	0	0	0	0	0	0	0	0	0	0	0	0	0
ASV_1443	Bacteria	Pseudomonadota	Alphaproteobacteria	Alphaproteobacteria_unclassified	Alphaproteobacteria_unclassified	Alphaproteobacteria_unclassified	0	0	0	0	0	0	0	0	0	0	0	0	0	0	0	0	0	0	0	0	0	0	0	0
ASV_1444	Bacteria	Pseudomonadota	Gammaproteobacteria	Pseudomonadales	Moraxellaceae	Acinetobacter	0	0	0	0	0	0	0	0	0	0	0	0	0	0	0	0	0	0	0	0	0	0	0	0
ASV_1446	Bacteria	Bacillota	Clostridia	Lachnospirales	Lachnospiraceae	GCA-900066575	0	0	0	0	0.000254101	0	0	0	0	0	0.000111753	0	0	0	0	0	0.000161076	0	0	0	0	0	0	0
ASV_1447	Bacteria	Bacteroidota	Bacteroidia	Flavobacteriales	Flavobacteriaceae	Gilvibacter	0	0	0	0	0	0	0	0	0	0	0	0	0	0	0	0	0	0	0	0	0	0.000960044	0	0
ASV_1448	Bacteria	Bacillota	Clostridia	Lachnospirales	Lachnospiraceae	Lachnospiraceae_unclassified	0	0	0	0	0.000741128	0	0	0	0	0	0	0	0	0	0	0	0	0	0	0	0	0	0	0
ASV_1449	Bacteria	Bacillota	Clostridia	Lachnospirales	Lachnospiraceae	Anaerobutyricum	0	0	0	0	0.000449309	0	0	0	0	0	0	0	0	0	0	0	0	0	0	0	0	0	0	0
ASV_1450	Bacteria	Bacillota	Clostridia	Lachnospirales	Lachnospiraceae	Lachnospiraceae_unclassified	0	0	0	0	0.000741128	0	0	0	0	0	0	0	0	0	0	0	0	0	0	0	0	0	0	0
ASV_1451	Bacteria	Bacteroidota	Bacteroidia	Bacteroidales	Bacteroidaceae	Bacteroides	0	0	0	0	0	0.0108	0	0	0	0	0	0	0	0	0	0	0	0	0	0	0	0	0	0
ASV_1452	Bacteria	Chlamydiota	Chlamydiia	Chlamydiales	Chlamydiales_unclassified	Chlamydiales_unclassified	0	0	0	0	0	0	0	0	0	0	0	0	0	0	0	0	0	0	0	0	0	0	0	0
ASV_1453	Bacteria	Spirochaetota	Spirochaetia	Spirochaetales	Spirochaetaceae	Treponema	0	0	0	0	0	0	0	0	0	0	0	0	0	0	0	0	0	0	0	0	0	0	0	0
ASV_1454	Bacteria	Pseudomonadota	Gammaproteobacteria	Pseudomonadales	Alcanivoracaceae1	Alcanivorax	0	0	0	0	0	0	0	0	0	0	0	0	0	0	0	0	0	0	0	0	0	0	0	0
ASV_1455	Bacteria	Pseudomonadota	Gammaproteobacteria	Enterobacterales	Pasteurellaceae	Rodentibacter	0	0	0	0	0	0	0	0	0	0	0	0	0	0	0	0	0	0	0	0	0	0	0	0
ASV_1456	Bacteria	Bacillota	Bacilli	Lactobacillales	Listeriaceae	Listeria	0	0	0	0	0	0	0	0	0	0	0	0	0	0	0	0	0	0	0	0	0	0	0	0
ASV_1457	Bacteria	Bacillota	Bacilli	Bacillales	Bacillales_unclassified	Bacillales_unclassified	0	0	0	0	0	0	0	0	0	0	0	0	0	0	0	0	0	0	0	0	0	0	0	0
ASV_1459	Bacteria	Pseudomonadota	Gammaproteobacteria	Enterobacterales	Enterobacteriaceae	Escherichia-Shigella	0	0	0	0	0	0	0	0	0	0	0	0	0	0	0	0	0	0	0	0	0	0	0	0
ASV_1460	Bacteria	Pseudomonadota	Gammaproteobacteria	Enterobacterales	Enterobacteriaceae	Escherichia-Shigella	0	0	0	0	0	0	0	0	0	0	0	0	0	0	0	0	0	0	0	0	0	0	0	0
ASV_1461	Bacteria	Bacillota	Clostridia	Lachnospirales	Lachnospiraceae	Agathobacter	0	0	0	0	0	0	0	0	0	0	0	0	0	0	0	0	0	0	0	0	0	0	0	0
ASV_1462	Bacteria	Bacillota	Bacilli	Erysipelotrichales	Erysipelatoclostridiaceae	Erysipelotrichaceae_UCG-003	0	0	0	0	0	0	0	0	0	0	0	0	0	0	0	0	0	0	0	0	0	0	0	0
ASV_1463	Bacteria	Bacteroidota	Bacteroidia	Chitinophagales	Saprospiraceae	Phaeodactylibacter	0	0	0	0	0	0	0	0	0	0	0	0	0	0	0	0	0	0	0	0	0	0	0	0
ASV_1464	Bacteria	Bacillota	Clostridia	Lachnospirales	Lachnospiraceae	Enterocloster	0	0	0	0	0	0	0	0	0	0	0	0	0	0	0	0	0	0	0	0	0	0	0	0
ASV_1465	Bacteria	Chloroflexota	Anaerolineae	Aggregatilineales	A4b	A4b_insertae_sedis_genus	0	0	0	0	0	0	0	0	0.000650569	0	0	0	0	0	0	0	0	0	0	0	0	0	0	0
ASV_1466	Bacteria	Pseudomonadota	Gammaproteobacteria	Lysobacterales	Lysobacteraceae	Stenotrophomonas	0	0	0	0	0	0	0	0	0	0	0	0	0	0	0	0	0	0	0	0	0	0	0	0
ASV_1467	Bacteria	Pseudomonadota	Gammaproteobacteria	Pseudomonadales	Pseudomonadaceae	Pseudomonas	0	0	0	0	0	0	0	0	0	0	0	0	0	0	0	0	0	0	0	0	0	0	0	0
ASV_1468	Bacteria	Bacillota	Bacilli	Bacillales	Bacillaceae	Bacillaceae_unclassified	0	0	0	0	0	0	0	0	0	0	0	0	0	0	0	0	0	0	0	0	0	0	0	0
ASV_1469	Bacteria	Bacillota	Clostridia	Lachnospirales	Lachnospiraceae	Roseburia	0	0	0	0	0	0	0	0	0	0	0	0	0	0	0	0	0	0	0	0	0	0	0	0
ASV_1470	Bacteria	Bacillota	Clostridia	Lachnospirales	Lachnospiraceae	Lachnospiraceae_unclassified	0	0	0	0	0	0	0	0	0	0	0	0	0	0	0	0	0	0	0	0	0	0	0	0
ASV_1471	Bacteria	Bacillota	Clostridia	Christensenellales	Christensenellaceae	Christensenellaceae_R-7_group	0	0	0	0	0	0	0	0	0	0	0	0	0	0	0	0	0	0	0	0	0	0	0	0
ASV_1472	Bacteria	Pseudomonadota	Gammaproteobacteria	Enterobacterales	Enterobacteriaceae	Enterobacteriaceae_unclassified	0	0	0	0	0	0	0	0	0	0	0	0	0	0	0	0	0	0	0	0	0	0	0	0
ASV_1473	Bacteria	Pseudomonadota	Alphaproteobacteria	Hyphomicrobiales	Rhizobiaceae	Martelella	0	0	0	0	0	0	0	0	0	0	0	0	0	0	0	0	0	0	0	0	0	0	0	0
ASV_1474	Bacteria	Bacteroidota	Bacteroidia	Bacteroidales	Tannerellaceae	Parabacteroides	5.44774e-05	0	0	0	0	0	7.91042e-05	0	0	0	0	0	0	6.90792e-05	0	0	0	0	0	8.11018e-05	0	0	0	0
ASV_1475	Bacteria	Pseudomonadota	Gammaproteobacteria	Enterobacterales	Enterobacterales_unclassified	Enterobacterales_unclassified	0	0	0	0	0	0	0	0	0	0	0	0	0	0	0	0	0	0	0	0	0	0	0	0
ASV_1476	Bacteria	Bacillota	Bacilli	Mycoplasmatales	Mycoplasmataceae	Candidatus_Bacilloplasma	0	0	0	0	0	0	0	0	0	0	0	0.00026298	0	0	0	0	0	0	0	0	0	0	0	0
ASV_1477	Bacteria	Bacillota	Clostridia	Lachnospirales	Lachnospiraceae	Agathobacter	0.00061031	0	0	0	0	0	0	0	0	0	0	0	0	0	0	0	0	0	0	0	0	0	0	0
ASV_1478	Bacteria	Bacteroidota	Bacteroidia	Bacteroidales	Bacteroidaceae	Bacteroides	0	0	0	0	0.000694189	0	0	0	0	0	0	0	0	0	0	0	0	0	0	0	0	0	0	0
ASV_1479	Bacteria	Bacteroidota	Bacteroidia	Bacteroidales	Tannerellaceae	Parabacteroides	0	0	0	0	0.000529859	0	0	0	0	0	0	0	0	0	0	0	0	0	0	0	0	0	0	0
ASV_1480	Bacteria	Bacillota	Clostridia	Lachnospirales	Lachnospiraceae	Lachnospiraceae_unclassified	0	0	0	0	0.000719953	0	0	0	0	0	0	0	0	0	0	0	0	0	0	0	0	0	0	0
ASV_1481	Bacteria	Bacteroidota	Bacteroidia	Bacteroidales	Bacteroidaceae	Bacteroides	0	0	0	0	0.000694189	0	0	0	0	0	0	0	0	0	0	0	0	0	0	0	0	0	0	0
ASV_1482	Bacteria	Bacillota	Clostridia	Oscillospirales	Ruminococcaceae	Faecalibacterium	0	0	0	0	0	0.00879527	0	0	0	0	0	0	0	0	0	0	0	0	0	0	0	0	0	0
ASV_1483	Bacteria	Bacillota	Clostridia	Monoglobales	Monoglobaceae	Monoglobus	0	0	0	0	0	0	0	0	0	0	0	0	0	0	0	0	0	0	0	0	0	0	0	0
ASV_1485	Bacteria	Bacillota	Clostridia	Lachnospirales	Lachnospiraceae	Lachnospiraceae_unclassified	0	0	0	0	0	0	0	0	0	0	0	0	0	0	0	0	0	0	0	0	0	0	0	0
ASV_1486	Bacteria	Bacillota	Bacilli	Lactobacillales	Lactobacillaceae	Limosilactobacillus	0	0	0	0	0	0	0	0	0	0	0	0	0	0	0	0	0	0	0	0	0	0	0	0
ASV_1487	Bacteria	Pseudomonadota	Alphaproteobacteria	Hyphomicrobiales	Hyphomicrobiales_unclassified	Hyphomicrobiales_unclassified	0	0	0	0	0	0	0	0	0	0	0	0	0	0	0	0	0	0	0	0	0	0	0	0
ASV_1488	Bacteria	Bacillota	Bacilli	Alicyclobacillales	Alicyclobacillaceae	Tumebacillus	0	0	0	0	0	0	0	0	0	0	0	0	0	0	0	0	0	0	0	0	0	0	0	0
ASV_1489	Bacteria	Pseudomonadota	Gammaproteobacteria	Burkholderiales	Oxalobacteraceae	Massilia	0	0	0	0	0	0	0	0	0	0	0	0	0	0	0	0	0	0	0	0	0	0	0	0
ASV_1490	Bacteria	Spirochaetota	Leptospirae	Leptospirales	Leptospiraceae	Turneriella	0	0	0	0	0	0	0	0	0	0	0	0	0	0	0	0	0	0	0	0	0	0	0	0
ASV_1491	Bacteria	Bacillota	Clostridia	Lachnospirales	Lachnospiraceae	Lachnospiraceae_unclassified	0	0	0	0	0	0	0	0	0	0	0	0	0	0	0	0	0	0	0	0	0	0	0	0
ASV_1492	Bacteria	Bacteroidota	Bacteroidia	Bacteroidales	Bacteroidaceae	Bacteroides	0	0	0	0	0	0	0	0	0	0	0	0	0	0	0	0	0	0	0	0	0	0	0	0
ASV_1493	Bacteria	Pseudomonadota	Gammaproteobacteria	Lysobacterales	Lysobacteraceae	Stenotrophomonas	0	0	0	0	0	0	0	0	0	0	0	0	0	0	0	0	0	0	0	0	0	0	0	0
ASV_1494	Bacteria	Bacillota	Clostridia	Lachnospirales	Lachnospiraceae	Marvinbryantia	0	0	0	0	0	0	0	0	0	0	0	0	0	0	0	0	0	0	0	0	0	0	0	0
ASV_1495	Bacteria	Bacillota	Clostridia	Lachnospirales	Lachnospiraceae	Lachnospiraceae_unclassified	0	0	0	0	0	0	0	0	0	0	0	0	0	0	0	0	0	0	0	0	0	0	0	0
ASV_1496	Bacteria	Pseudomonadota	Gammaproteobacteria	Enterobacterales	Enterobacteriaceae	Escherichia-Shigella	0	0	0	0	0	0	0	0	0	0	0	0	0	0	0	0	0	0	0	0	0	0	0	0
ASV_1497	Bacteria	Pseudomonadota	Gammaproteobacteria	Enterobacterales	Enterobacteriaceae	Enterobacteriaceae_unclassified	0	0	0	0	0	0	0	0	0	0	0	0	0	0	0	0	0	0	0	0	0	0	0	0
ASV_1498	Bacteria	Bacillota	Clostridia	Lachnospirales	Lachnospiraceae	Coprococcus	0	0	0	0	0	0	0	0	0	0	0	0	0	0	0	0	0	0	0	0	0	0	0	0
ASV_1499	Bacteria	Pseudomonadota	Alphaproteobacteria	Sphingomonadales	Sphingomonadaceae	Sphingomonas	0	0	0	0	0	0	0	0	0	0	0	0	0	0	0	0	0	0	0	0	0	0	0	0
ASV_1500	Bacteria	Bacillota	Clostridia	Lachnospirales	Lachnospiraceae	Lachnospiraceae_ND3007_group	0	0	0	0	0	0	0	0	0	0	0	0	0	0	0	0	0	0	0	0	0	0	0	0
ASV_1501	Bacteria	Bacillota	Clostridia	Lachnospirales	Lachnospiraceae	[Eubacterium]_xylanophilum_group	0	0	0	0	0	0	0	0	0	0	0	0	0	0	0	0	0	0	0	0	0	0	0	0
ASV_1502	Bacteria	Bacillota	Bacilli	Lactobacillales	Listeriaceae	Listeria	0	0	0	0	0	0	0	0	0	0	0	0	0	0	0	0	0	0	0	0	0	0	0	0
ASV_1503	Bacteria	Bacillota	Bacilli	Lactobacillales	Streptococcaceae	Streptococcus	0	0	0	0	0	0	0	0	0	0	0	0	0	0	0	0	0	0	0	0	0	0	0	0
ASV_1504	Bacteria	Actinomycetota	Actinobacteria	Micrococcales	Dermatophilaceae	Austwickia	0	0	0	0	0	0	0	0	0	0	0	0	0	0	0	0	0	0	0	0	0	0	0	0
ASV_1505	Bacteria	Pseudomonadota	Gammaproteobacteria	Lysobacterales	Lysobacteraceae	Stenotrophomonas	0	0	0	0	0	0	0	0	0	0	0	0	0	0	0	0	0	0	0	0	0	0	0	0
ASV_1506	Bacteria	Pseudomonadota	Gammaproteobacteria	Enterobacterales	Vibrionaceae	Salinivibrio	0	0	0	0	0	0	0	0	0	0	0	0	0	0	0	0	0	0	0	0	0	0	0	0
ASV_1507	Bacteria	Bacillota	Clostridia	Lachnospirales	Lachnospiraceae	Lachnospiraceae_UCG-004	0	0	0	0	0	0	0	0	0	0	0	0	0	0	0	0	0	0	0	0	0	0	0	0
ASV_1508	Bacteria	Pseudomonadota	Gammaproteobacteria	Lysobacterales	Lysobacteraceae	Stenotrophomonas	0	0	0	0	0	0	0	0	0	0	0	0	0	0	0	0	0	0	0	0	0	0	0	0
ASV_1509	Bacteria	Bacteroidota	Bacteroidia	Chitinophagales	Chitinophagaceae	Vibrionimonas	0	0	0	0	0	0	0	0	0	0	0	0	0	0	0	0	0	0	0	0	0	0	0	0
ASV_1510	Bacteria	Bacillota	Clostridia	Lachnospirales	Lachnospiraceae	Enterocloster	0	0	0	0	0	0	0	0	0	0	0	0	0	0	0	0	0	0	0	0	0	0	0	0
ASV_1511	Bacteria	Bacillota	Clostridia	Lachnospirales	Lachnospiraceae	Roseburia	0	0	0	0	0	0	0	0	0	0	0	0	0	0	0	0	0	0	0	0	0	0	0	0
ASV_1512	Bacteria	Bacillota	Bacilli	Bacillales	Bacillaceae	Metabacillus	0	0	0	0	0	0	0	0	0	0	0	0	0	0	0	0	0	0	0	0	0	0	0	0
ASV_1513	Bacteria	Pseudomonadota	Gammaproteobacteria	Enterobacterales	Idiomarinaceae	Aliidiomarina	0	0	0	0	0	0	0	0	0	0	0	0	0	0	0	0	0	0	0	0	0	0	0	0
ASV_1514	Bacteria	Pseudomonadota	Gammaproteobacteria	Burkholderiales	Comamonadaceae	Paucibacter	0	0	0	0	0	0	0	0	0	0	0	0	0	0	0	0	0	0	0	0	0	0	0	0
ASV_1515	Bacteria	Bacteroidota	Bacteroidia	Bacteroidales	Bacteroidaceae	Bacteroides	0	0	0	0	0	0	0	0	0	0.000655667	0	0	0	0	0	0	0	0	0	0	0	0	0	0
ASV_1516	Bacteria	Chloroflexota	Anaerolineae	Aggregatilineales	Aggregatilineales_unclassified	Aggregatilineales_unclassified	0	0	0	0	0	0	0	0	0	0	0	0	0	0	0	0	0	0	0	0	0	0	0	0
ASV_1517	Bacteria	Actinomycetota	Actinobacteria	Bifidobacteriales	Bifidobacteriaceae	Bifidobacterium	0	0	0	0	0	0	0	0	0	0	0	0	0	0	0	0	0	0	0	0	0	0	0	0
ASV_1518	Bacteria	Bacillota	Clostridia	Lachnospirales	Lachnospiraceae	Lachnospiraceae_unclassified	0	0	0	0	0	0	0	0	0	0	0.000223506	0	0	0	0	0	0.000241614	0	0	0	0	0	0	0.000132396
ASV_1519	Bacteria	Bacteroidota	Bacteroidia	Bacteroidales	Tannerellaceae	Parabacteroides	0	0	0	0	0.000514275	0	0	0	0	0	0	0	0	0	0	0	0	0	0	0	0	0	0	0
ASV_1520	Bacteria	Bacillota	Clostridia	Lachnospirales	Lachnospiraceae	Fusicatenibacter	0	0	0	0	0.000698778	0	0	0	0	0	0	0	0	0	0	0	0	0	0	0	0	0	0	0
ASV_1521	Bacteria	Bacteroidota	Bacteroidia	Bacteroidales	Bacteroidaceae	Bacteroides	0	0	0	0	0.000673772	0	0	0	0	0	0	0	0	0	0	0	0	0	0	0	0	0	0	0
ASV_1522	Bacteria	Bacillota	Clostridia	Lachnospirales	Lachnospiraceae	Blautia	0	0	0	0	0.000609545	0	0	0	0	0	0	0	0	0	0	0	0	0	0	0	0	0	0	0
ASV_1523	Bacteria	Pseudomonadota	Alphaproteobacteria	Hyphomicrobiales	Rhizobiaceae	Agrobacterium	0	0	0	0	0	0	0	0	0	0	0	0	0	0	0	0	0	0	0	0	0	0	0	0
ASV_1524	Bacteria	Bacillota	Bacilli	Bacillales	Bacillaceae	Neobacillus	0	0	0	0	0	0	0	0	0	0	0	0	0	0	0	0	0	0	0	0	0	0	0	0
ASV_1525	Bacteria	Pseudomonadota	Alphaproteobacteria	Rickettsiales	Mitochondria	Mitochondria_insertae_sedis_genus	0	0	0	0	0	0	0	0	0	0	0	0	0	0	0	0	0	0	0	0	0	0	0	0
ASV_1526	Bacteria	Pseudomonadota	Gammaproteobacteria	Enterobacterales	Morganellaceae	Morganellaceae_unclassified	0	0	0	0	0	0	0	0	0	0	0	0	0	0	0	0	0	0	0	0	0	0	0	0
ASV_1527	Bacteria	Pseudomonadota	Alphaproteobacteria	Reyranellales	Reyranellaceae	Reyranella	0	0	0	0	0	0	0	0	0	0	0	0	0	0	0	0	0	0	0	0	0	0	0	0
ASV_1528	Bacteria	Pseudomonadota	Gammaproteobacteria	Enterobacterales	Enterobacteriaceae	Escherichia-Shigella	0	0	0	0	0	0	0	0	0	0	0	0	0	0	0	0	0	0	0	0	0	0	0	0
ASV_1529	Bacteria	Pseudomonadota	Gammaproteobacteria	Enterobacterales	Enterobacteriaceae	Enterobacteriaceae_unclassified	0	0	0	0	0	0	0	0	0	0	0	0	0	0	0	0	0	0	0	0	0	0	0	0
ASV_1530	Bacteria	Pseudomonadota	Gammaproteobacteria	Enterobacterales	Enterobacteriaceae	Escherichia-Shigella	0	0	0	0	0	0	0	0	0	0	0	0	0	0	0	0	0	0	0	0	0	0	0	0
ASV_1531	Bacteria	Bacillota	Clostridia	Oscillospirales	Ruminococcaceae	Faecalibacterium	0	0	0	0	0	0	0	0	0	0	0	0	0	0	0	0	0	0	0	0	0	0	0	0
ASV_1532	Bacteria	Bacillota	Clostridia	Lachnospirales	Lachnospiraceae	Mediterraneibacter	0	0	0	0	0	0	0	0	0	0	0	0	0	0	0	0	0	0	0	0	0	0	0	0
ASV_1533	Bacteria	Bacillota	Clostridia	Lachnospirales	Lachnospiraceae	Blautia	0	0	0	0	0	0	0	0	0	0	0	0	0	0	0	0	0	0	0	0	0	0	0	0
ASV_1534	Bacteria	Pseudomonadota	Alphaproteobacteria	Rickettsiales	Mitochondria	Mitochondria_insertae_sedis_genus	0	0	0	0	0	0	0	0	0	0	0	0	0	0	0	0	0	0	0	0	0	0	0	0
ASV_1535	Bacteria	Bacillota	Clostridia	Clostridiales	Clostridiaceae	Clostridium	0	0	0	0	0	0	0	0	0	0	0	0	0	0	0	0	0	0	0	0	0	0	0	0
ASV_1536	Bacteria	Pseudomonadota	Gammaproteobacteria	Enterobacterales	Enterobacteriaceae	Enterobacteriaceae_unclassified	0	0	0	0	0	0	0	0	0	0	0	0	0	0	0	0	0	0	0	0	0	0	0	0
ASV_1537	Bacteria	Pseudomonadota	Gammaproteobacteria	Pseudomonadales	Pseudomonadaceae	Pseudomonas	0	0	0	0	0	0	0	0	0	0	0	0	0	0	0	0	0	0	0	0	0	0	0	0
ASV_1538	unknown	unknown_unclassified	unknown_unclassified	unknown_unclassified	unknown_unclassified	unknown_unclassified	0	0	0	0	0	0	0	0	0	0	0	0	0	0	0	0	0	0	0	0	0	0	0	0
ASV_1539	Bacteria	Pseudomonadota	Alphaproteobacteria	Hyphomicrobiales	Xanthobacteraceae	Bradyrhizobium	0	0	0	0	0	0	0	0	0	0	0	0	0	0	0	0	0	0	0	0	0	0	0	0
ASV_1540	Archaea	Thermoproteota	Nitrososphaeria	Nitrosopumilales	Nitrosopumilaceae	Nitrosopumilaceae_insertae_sedis_genus	0	0	0	0	0	0	0	0	0	0	0	0	0	0	0	0	0	0	0	0	0	0	0	0
ASV_1541	Bacteria	Bacillota	Clostridia	Oscillospirales	Oscillospiraceae	Oscillibacter	0	0	0	0	0	0	0	0	0	0	0	0	0	0	0	0	0	0	0	0	0	0	0	0
ASV_1542	Bacteria	Campylobacterota	Campylobacteria	Campylobacterales	Arcobacteraceae	Arcobacter	0	0	0	0	0	0	0	0	0	0	0	0	0	0	0	0	0	0	0	0	0	0	0	0
ASV_1544	Bacteria	Actinomycetota	Actinobacteria	Micromonosporales	Micromonosporaceae	Pseudosporangium	0	0	0	0	0	0	0	0	0	0	0	0	0	0	0	0	0	0	0	0	0	0	0	0
ASV_1545	Bacteria	Bacteroidota	Bacteroidia	Cytophagales	Microscillaceae	Chryseolinea	0	0	0	0	0	0	0	0	0	0	0	0	0	0	0	0	0	0	0	0	0	0	0	0
ASV_1546	Bacteria	Bacteroidota	Bacteroidia	Chitinophagales	Chitinophagaceae	Chitinophagaceae_unclassified	0	0	0	0	0	0	0	0	0	0	0	0	0	0	0	0	0	0	0	0	0	0	0	0
ASV_1547	Bacteria	Pseudomonadota	Alphaproteobacteria	Rhodospirillales	Rhodospirillales_insertae_sedis_family	Rhodospirillales_insertae_sedis_genus	0	0	0	0	0.00117791	0	0	0	0	0	0	0	0	0	0	0	0	0	0	0	0	0	0	0
ASV_1548	Bacteria	Bacillota	Clostridia	Lachnospirales	Lachnospiraceae	Lachnospiraceae_unclassified	0	0	0	0	0.000677603	0	0	0	0	0	0	0	0	0	0	0	0	0	0	0	0	0	0	0
ASV_1549	Bacteria	Bacteroidota	Bacteroidia	Bacteroidales	Tannerellaceae	Parabacteroides	0	0	0	0	0.000498691	0	0	0	0	0	0	0	0	0	0	0	0	0	0	0	0	0	0	0
ASV_1550	Bacteria	Bacillota	Clostridia	Peptostreptococcales-Tissierellales	Peptostreptococcaceae	Romboutsia	0	0	0	0	0.000205398	0	0	0	0	0	0	0	0	0	0	0	0	0	0	0	0	0	0	0
ASV_1551	Bacteria	Bacillota	Clostridia	Lachnospirales	Lachnospiraceae	Agathobacter	0	0	0	0	0.000657274	0	0	0	0	0	0	0	0	0	0	0	0	0	0	0	0	0	0	0
ASV_1552	Bacteria	Bacillota	Bacilli	Erysipelotrichales	Erysipelatoclostridiaceae	Erysipelotrichaceae_UCG-003	0	0	0	0	0.000387087	0	0	0	0	0	0	0	0	0	0	0	0	0	0	0	0	0	0	0
ASV_1553	Bacteria	Actinomycetota	Actinobacteria	Bifidobacteriales	Bifidobacteriaceae	Bifidobacterium	0	0	0	0	0	0	0	0	0	0	0	0	0	0	0	0	0	0	0	0	0	0	0	0
ASV_1554	Bacteria	Dependentiae	Babeliae	Babeliales	Vermiphilaceae	Vermiphilaceae_insertae_sedis_genus	0	0	0	0	0	0	0	0	0	0	0	0	0	0	0	0	0	0	0	0	0	0	0	0
ASV_1555	Bacteria	Pseudomonadota	Gammaproteobacteria	Lysobacterales	Lysobacteraceae	Stenotrophomonas	0	0	0	0	0	0	0	0	0	0	0	0	0	0	0	0	0	0	0	0	0	0	0	0
ASV_1556	Bacteria	Pseudomonadota	Gammaproteobacteria	Burkholderiales	Burkholderiales_unclassified	Burkholderiales_unclassified	0	0	0	0	0	0	0	0	0	0	0	0	0	0	0	0	0	0	0	0	0	0	0	0
ASV_1558	Bacteria	Actinomycetota	Actinobacteria	Mycobacteriales	Dietziaceae	Dietzia	0	0	0	0	0	0	0	0	0	0	0	0	0	0	0	0	0	0	0	0	0	0	0	0
ASV_1559	Bacteria	Pseudomonadota	Alphaproteobacteria	Hyphomicrobiales	Beijerinckiaceae	Lichenibacterium	0	0	0	0	0	0	0	0	0	0	0	0	0	0	0	0	0	0	0	0	0	0	0	0
ASV_1560	Bacteria	Bacillota	Clostridia	Lachnospirales	Lachnospiraceae	Enterocloster	0	0	0	0	0	0	0	0	0	0	0	0	0	0	0	0	0	0	0	0	0	0	0	0
ASV_1561	Bacteria	Actinomycetota	Acidimicrobiia	Acidimicrobiia_unclassified	Acidimicrobiia_unclassified	Acidimicrobiia_unclassified	0	0	0	0	0	0	0	0	0	0	0	0	0	0	0	0	0	0	0	0	0	0	0	0
ASV_1562	Bacteria	Bacillota	Clostridia	Lachnospirales	Lachnospiraceae	Blautia	0	0	0	0	0	0	0	0	0	0	0	0	0	0	0	0	0	0	0	0	0	0	0	0
ASV_1563	Bacteria	Pseudomonadota	Gammaproteobacteria	Enterobacterales	Enterobacteriaceae	Escherichia-Shigella	0	0	0	0	0	0	0	0	0	0	0	0	0	0	0	0	0	0	0	0	0	0	0	0
ASV_1564	Bacteria	Bacillota	Clostridia	Lachnospirales	Lachnospiraceae	Lachnospiraceae_unclassified	0	0	0	0	0	0	0	0	0	0	0	0	0	0	0	0	0	0	0	0	0	0	0	0
ASV_1566	Bacteria	Bacillota	Clostridia	Oscillospirales	Oscillospiraceae	UCG-003	0	0	0	0	0	0	0	0	0	0	0	0	0	0	0	0	0	0	0	0	0	0	0	0
ASV_1567	Bacteria	Pseudomonadota	Gammaproteobacteria	Burkholderiales	Sutterellaceae	Sutterella	0	0	0	0	0	0	0	0	0	0	0	0	0	0	0	0	0	0	0	0	0	0	0	0
ASV_1568	Bacteria	Bacillota	Bacilli	Lactobacillales	Listeriaceae	Listeria	0	0	0	0	0	0	0	0	0	0	0	0	0	0	0	0	0	0	0	0	0	0	0	0
ASV_1569	Bacteria	Actinomycetota	Actinobacteria	Micrococcales	Microbacteriaceae	Microbacteriaceae_unclassified	0	0	0	0	0	0	0	0	0	0	0	0	0	0	0	0	0	0	0	0	0	0	0	0
ASV_1570	Bacteria	Bacillota	Clostridia	Lachnospirales	Lachnospiraceae	Blautia	0	0	0	0	0	0	0	0	0	0	0	0	0	0	0	0	0	0	0	0	0	0	0	0
ASV_1571	Bacteria	Bacillota	Clostridia	Lachnospirales	Lachnospiraceae	[Ruminococcus]_gnavus_group	0	0	0	0	0	0	0	0	0	0	0	0	0	0	0	0	0	0	0	0	0	0	0	0
ASV_1572	Bacteria	Bacillota	Clostridia	Lachnospirales	Lachnospiraceae	Lachnospiraceae_ND3007_group	0	0	0	0	0	0	0	0	0	0	0	0	0	0	0	0	0	0	0	0	0	0	0	0
ASV_1573	Bacteria	Bacillota	Clostridia	Lachnospirales	Lachnospiraceae	Lachnospiraceae_unclassified	0	0	0	0	0	0	0	0	0	0	0	0	0	0	0	0	0	0	0	0	0	0	0	0
ASV_1574	Bacteria	Bacillota	Clostridia	Lachnospirales	Lachnospiraceae	Blautia	0	0	0	0	0	0	0	0	0	0	0	0	0	0	0	0	0	0	0	0	0	0	0	0
ASV_1575	Bacteria	Pseudomonadota	Alphaproteobacteria	Hyphomicrobiales	Hyphomicrobiaceae	Hyphomicrobiaceae_unclassified	0	0	0	0	0	0	0	0	0	0	0	0	0	0	0	0	0	0	0	0	0	0	0	0
ASV_1576	Bacteria	Fusobacteriota	Fusobacteriia	Fusobacteriales	Fusobacteriaceae	Fusobacterium	0	0	0	0	0	0	0	0	0	0	0	0	0	0	0	0	0	0	0	0	0	0	0	0
ASV_1577	Bacteria	Pseudomonadota	Gammaproteobacteria	Burkholderiales	Neisseriaceae	Neisseriaceae_insertae_sedis_genus	0	0	0	0	0	0	0	0	0	0	0	0	0	0	0	0	0	0	0	0	0	0	0	0
ASV_1578	Bacteria	Pseudomonadota	Gammaproteobacteria	Acidithiobacillales	Acidithiobacillaceae	Acidithiobacillus	0	0	0	0	0	0	0	0	0	0	0	0.00010059	0	0	0	0	0	0	0	0	0	0	0	0
ASV_1579	Bacteria	Pseudomonadota	Alphaproteobacteria	Rhodobacterales	Paracoccaceae	Paracoccus	0	0	0	0	0	0	0	0	0	0	0	0.00110917	0	0	0	0	7.42604e-05	0	0	0	0	0	0	0
ASV_1580	Bacteria	Pseudomonadota	Alphaproteobacteria	Rhodobacterales	Paracoccaceae	Donghicola	0	0	0	0	0	0	0	0	0	0	0	0	0	0	0	0	0	0	0	0	0	0.000982325	0	0
ASV_1581	Bacteria	Bacillota	Clostridia	Oscillospirales	Ruminococcaceae	Candidatus_Soleaferrea	0	0.000137341	0.000251775	0	0.00016699	0	0	0	0	0	0	0	0	0	0	0	0	0	0	0	0	0	0	0
ASV_1582	Bacteria	Bacteroidota	Bacteroidia	Bacteroidales	Bacteroidaceae	Bacteroides	0	0	0	0	0.000632937	0	0	0	0	0	0	0	0	0	0	0	0	0	0	0	0	0	0	0
ASV_1583	Bacteria	Bacteroidota	Bacteroidia	Bacteroidales	Bacteroidaceae	Bacteroides	0	0	0	0	0.000632937	0	0	0	0	0	0	0	0	0	0	0	0	0	0	0	0	0	0	0
ASV_1584	Bacteria	Bacteroidota	Bacteroidia	Bacteroidales	Bacteroidaceae	Bacteroides	0	0	0	0	0	0.00956567	0	0	0	0	0	0	0	0	0	0	0	0	0	0	0	0	0	0
ASV_1585	Bacteria	Bacillota	Clostridia	Clostridia_UCG-014	Clostridia_UCG-014_insertae_sedis_family	Clostridia_UCG-014_insertae_sedis_genus	0	0	0	0	0	0	0	0	0	0	0	0	0	0	0	0	0	0	0	0	0	0	0	0
ASV_1586	Bacteria	Pseudomonadota	Alphaproteobacteria	Caulobacterales	Caulobacteraceae	Caulobacteraceae_insertae_sedis_genus	0	0	0	0	0	0	0	0	0	0	0	0	0	0	0	0	0	0	0	0	0	0	0	0
ASV_1587	Bacteria	Campylobacterota	Campylobacteria	Campylobacterales	Helicobacteraceae	Helicobacter	0	0	0	0	0	0	0	0	0	0	0	0	0	0	0	0	0	0	0	0	0	0	0	0
ASV_1588	Bacteria	Pseudomonadota	Alphaproteobacteria	Rickettsiales	Anaplasmataceae	Wolbachia	0	0	0	0	0	0	0	0	0	0	0	0	0	0	0	0	0	0	0	0	0	0	0	0
ASV_1589	Bacteria	Bacteroidota	Bacteroidia	Chitinophagales	Chitinophagaceae	Chitinophagaceae_unclassified	0	0	0	0	0	0	0	0	0	0	0	0	0	0	0	0	0	0	0	0	0	0	0	0
ASV_1590	Bacteria	Pseudomonadota	Gammaproteobacteria	Enterobacterales	Enterobacteriaceae	Enterobacteriaceae_unclassified	0	0	0	0	0	0	0	0	0	0	0	0	0	0	0	0	0	0	0	0	0	0	0	0
ASV_1591	Bacteria	Pseudomonadota	Gammaproteobacteria	Enterobacterales	Enterobacteriaceae	Escherichia-Shigella	0	0	0	0	0	0	0	0	0	0	0	0	0	0	0	0	0	0	0	0	0	0	0	0
ASV_1592	Bacteria	Pseudomonadota	Gammaproteobacteria	Enterobacterales	Enterobacteriaceae	Enterobacteriaceae_unclassified	0	0	0	0	0	0	0	0	0	0	0	0	0	0	0	0	0	0	0	0	0	0	0	0
ASV_1593	Bacteria	Bacillota	Clostridia	Lachnospirales	Lachnospiraceae	Enterocloster	0	0	0	0	0	0	0	0	0	0	0	0	0	0	0	0	0	0	0	0	0	0	0	0
ASV_1594	Bacteria	Bacillota	Clostridia	Lachnospirales	Lachnospiraceae	Lachnospiraceae_unclassified	0	0	0	0	0	0	0	0	0	0	0	0	0	0	0	0	0	0	0	0	0	0	0	0
ASV_1595	Bacteria	Bacillota	Clostridia	Lachnospirales	Lachnospiraceae	Agathobacter	0	0	0	0	0	0	0	0	0	0	0	0	0	0	0	0	0	0	0	0	0	0	0	0
ASV_1596	Bacteria	Pseudomonadota	Gammaproteobacteria	Burkholderiales	Neisseriaceae	Neisseriaceae_insertae_sedis_genus	0	0	0	0	0	0	0	0	0	0	0	0	0	0	0	0	0	0	0	0	0	0	0	0
ASV_1597	Bacteria	Bacillota	Clostridia	Lachnospirales	Lachnospiraceae	Fusicatenibacter	0	0	0	0	0	0	0	0	0	0	0	0	0	0	0	0	0	0	0	0	0	0	0	0
ASV_1598	Bacteria	Bacillota	Bacilli	Lactobacillales	Carnobacteriaceae	Carnobacteriaceae_unclassified	0	0	0	0	0	0	0	0	0	0	0	0	0	0	0	0	0	0	0	0	0	0	0	0
ASV_1599	Bacteria	Pseudomonadota	Alphaproteobacteria	Hyphomicrobiales	Xanthobacteraceae	Bradyrhizobium	0	0	0	0	0	0	0	0	0	0	0	0	0	0	0	0	0	0	0	0	0	0	0	0
ASV_1600	Bacteria	Bacillota	Clostridia	Lachnospirales	Lachnospiraceae	Lachnospiraceae_unclassified	0	0	0	0	0	0	0	0	0	0	0	0	0	0	0	0	0	0	0	0	0	0	0	0
ASV_1601	Bacteria	Bacillota	Clostridia	Lachnospirales	Lachnospiraceae	Lachnospiraceae_unclassified	0	0	0	0	0	0	0	0	0	0	0	0	0	0	0	0	0	0	0	0	0	0	0	0
ASV_1602	Bacteria	Bacillota	Clostridia	Lachnospirales	Lachnospiraceae	Lachnospiraceae_unclassified	0	0	0	0	0	0	0	0	0	0	0	0	0	0	0	0	0	0	0	0	0	0	0	0
ASV_1603	unknown	unknown_unclassified	unknown_unclassified	unknown_unclassified	unknown_unclassified	unknown_unclassified	0	0	0	0	0	0	0	0	0	0	0	0	0	0	0	0	0	0	0	0	0	0	0	0
ASV_1604	Bacteria	Bacillota	Bacilli	Erysipelotrichales	Erysipelatoclostridiaceae	Asteroleplasma	0	0	0	0	0	0	7.89445e-05	4.52559e-05	0	0	0	0	3.43378e-05	1.78733e-05	0	0	0	0	1.8447e-05	7.86897e-05	0	0	0	0
ASV_1605	Bacteria	Bacillota	Clostridia	Oscillospirales	UCG-010	UCG-010_insertae_sedis_genus	0	6.86705e-05	0	0	0	0	8.07274e-05	6.24752e-05	0	0	0	0	0	0	0	0	0	0	0	0.00010863	0	0	0	0
ASV_1607	Bacteria	Bacillota	Bacilli	Staphylococcales	Staphylococcaceae	Staphylococcus	0	0	0	0	0	0	0	0	0	0	0	0	0	0	0	0	0	0	0	0	0	0	0	0
ASV_1608	Bacteria	Pseudomonadota	Gammaproteobacteria	Enterobacterales	Enterobacteriaceae	Escherichia-Shigella	0	0	0	0	0	0	0	0	0	0	0.000465904	0	0	0	0	0	0	0	0	0	0	0	0	0
ASV_1609	Bacteria	Bacillota	Clostridia	Clostridia_UCG-014	Clostridia_UCG-014_insertae_sedis_family	Clostridia_UCG-014_insertae_sedis_genus	0.000364844	9.15606e-05	0	0	0	0	0	0	0	0	0	0	0	0	0	0	0	0	0.000233436	0	0	0	0	0
ASV_1610	Bacteria	Bacillota	Clostridia	Lachnospirales	Lachnospiraceae	Lachnospiraceae_UCG-004	0	0	0	0	0	0	0	0	0	0	0	0	0	0	0	0	0	0	0	0.000413243	0	0	0	0
ASV_1611	Bacteria	Bacillota	Clostridia	Oscillospirales	Oscillospiraceae	Oscillospiraceae_unclassified	0	0	0	0	0	0	0	0	0	0	0	0	0	0	0	0	0	0	0	0	0	0	0.000158009	0
ASV_1612	Bacteria	Bacillota	Clostridia	Lachnospirales	Lachnospiraceae	Lachnospiraceae_unclassified	0	0	0	0	0.000635252	0	0	0	0	0	0	0	0	0	0	0	0	0	0	0	0	0	0	0
ASV_1613	Bacteria	Bacillota	Clostridia	Lachnospirales	Lachnospiraceae	Blautia	0	0	0	0	0.000554132	0	0	0	0	0	0	0	0	0	0	0	0	0	0	0	0	0	0	0
ASV_1614	Bacteria	Bacillota	Clostridia	Lachnospirales	Lachnospiraceae	Agathobacter	0	0	0	0	0.000616195	0	0	0	0	0	0	0	0	0	0	0	0	0	0	0	0	0	0	0
ASV_1615	Bacteria	Bacillota	Clostridia	Lachnospirales	Lachnospiraceae	[Ruminococcus]_gnavus_group	0	0	0	0	0.000635252	0	0	0	0	0	0	0	0	0	0	0	0	0	0	0	0	0	0	0
ASV_1616	Bacteria	Bacteroidota	Bacteroidia	Bacteroidales	Bacteroidaceae	Bacteroides	0	0	0	0	0.00061252	0	0	0	0	0	0	0	0	0	0	0	0	0	0	0	0	0	0	0
ASV_1617	Bacteria	Bacteroidota	Bacteroidia	Bacteroidales	Bacteroidaceae	Bacteroides	0	0	0	0	0.00061252	0	0	0	0	0	0	0	0	0	0	0	0	0	0	0	0	0	0	0
ASV_1618	Bacteria	Pseudomonadota	Gammaproteobacteria	Burkholderiales	Sutterellaceae	Sutterella	0	0	0	0	0.000486726	0	0	0	0	0	0	0	0	0	0	0	0	0	0	0	0	0	0	0
ASV_1619	Bacteria	Bacteroidota	Bacteroidia	Bacteroidales	Bacteroidaceae	Bacteroides	0	0	0	0	0.00061252	0	0	0	0	0	0	0	0	0	0	0	0	0	0	0	0	0	0	0
ASV_1620	Bacteria	Pseudomonadota	Gammaproteobacteria	Enterobacterales	Enterobacteriaceae	Enterobacteriaceae_unclassified	0	0	0	0	0.000415786	0	0	0	0	0	0	0	0	0	0	0	0	0	0	0	0	0	0	0
ASV_1621	Bacteria	Bacillota	Clostridia	Lachnospirales	Lachnospiraceae	Lachnospiraceae_unclassified	0	0	0	0	0.000635252	0	0	0	0	0	0	0	0	0	0	0	0	0	0	0	0	0	0	0
ASV_1622	Bacteria	Bacteroidota	Bacteroidia	Bacteroidales	Bacteroidaceae	Bacteroides	0	0	0	0	0	0.0092571	0	0	0	0	0	0	0	0	0	0	0	0	0	0	0	0	0	0
ASV_1623	Bacteria	Bacillota	Clostridia	Lachnospirales	Lachnospiraceae	[Eubacterium]_eligens_group	0	0	0	0	0	0	0	0	0	0	0	0	0	0	0	0	0	0	0	0	0	0	0	0
ASV_1624	Bacteria	Bacillota	Clostridia	Lachnospirales	Lachnospiraceae	Blautia	0	0	0	0	0	0	0	0	0	0	0	0	0	0	0	0	0	0	0	0	0	0	0	0
ASV_1625	Bacteria	Bacillota	Bacilli	Erysipelotrichales	Erysipelotrichaceae	Holdemanella	0	0	0	0	0	0	0	0	0	0	0	0	0	0	0	0	0	0	0	0	0	0	0	0
ASV_1626	Bacteria	Actinomycetota	Coriobacteriia	Coriobacteriales	Atopobiaceae	Coriobacteriaceae_UCG-002	0	0	0	0	0	0	0	0	0	0	0	0	0	0	0	0	0	0	0	0	0	0	0	0
ASV_1627	Bacteria	Pseudomonadota	Alphaproteobacteria	Hyphomicrobiales	Beijerinckiaceae	Psychroglaciecola	0	0	0	0	0	0	0	0	0	0	0	0	0	0	0	0	0	0	0	0	0	0	0	0
ASV_1628	Bacteria	Fibrobacterota	Fibrobacteria	Fibrobacterales	Fibrobacteraceae	possible_genus_04	0	0	0	0	0	0	0	0	0	0	0	0	0	0	0	0	0	0	0	0	0	0	0	0
ASV_1629	Bacteria	Verrucomicrobiota	Verrucomicrobiia	Opitutales	Opitutaceae	Oleiharenicola	0	0	0	0	0	0	0	0	0	0	0	0	0	0	0	0	0	0	0	0	0	0	0	0
ASV_1630	Bacteria	Actinomycetota	Actinobacteria	Mycobacteriales	Corynebacteriaceae	Corynebacterium	0	0	0	0	0	0	0	0	0	0	0	0	0	0	0	0	0	0	0	0	0	0	0	0
ASV_1631	Bacteria	Bacillota	Clostridia	Christensenellales	Christensenellaceae	Christensenellaceae_R-7_group	0	0	0	0	0	0	0	0	0	0	0	0	0	0	0	0	0	0	0	0	0	0	0	0
ASV_1632	Bacteria	Bacillota	Clostridia	Lachnospirales	Lachnospiraceae	Blautia	0	0	0	0	0	0	0	0	0	0	0	0	0	0	0	0	0	0	0	0	0	0	0	0
ASV_1633	Bacteria	Bacillota	Clostridia	Oscillospirales	Ruminococcaceae	Ruminococcaceae_unclassified	0	0	0	0	0	0	0	0	0	0	0	0	0	0	0	0	0	0	0	0	0	0	0	0
ASV_1634	Bacteria	Pseudomonadota	Gammaproteobacteria	Enterobacterales	Enterobacteriaceae	Enterobacteriaceae_unclassified	0	0	0	0	0	0	0	0	0	0	0	0	0	0	0	0	0	0	0	0	0	0	0	0
ASV_1635	Bacteria	Pseudomonadota	Gammaproteobacteria	Enterobacterales	Enterobacteriaceae	Enterobacteriaceae_unclassified	0	0	0	0	0	0	0	0	0	0	0	0	0	0	0	0	0	0	0	0	0	0	0	0
ASV_1636	Bacteria	Pseudomonadota	Gammaproteobacteria	Enterobacterales	Enterobacteriaceae	Escherichia-Shigella	0	0	0	0	0	0	0	0	0	0	0	0	0	0	0	0	0	0	0	0	0	0	0	0
ASV_1637	Bacteria	Pseudomonadota	Gammaproteobacteria	Enterobacterales	Enterobacteriaceae	Escherichia-Shigella	0	0	0	0	0	0	0	0	0	0	0	0	0	0	0	0	0	0	0	0	0	0	0	0

## Sheet: Sup.Table 4
Supplementary Table 4. Absolute abundance and taxonomic classification of 16S rRNA amplicon sequencing variants (ASVs) in samples incubated with entacapone and derivatives at 24-hours.
	Taxonomic Classification						Absolute abundances (x10^8)
	Kingdom	Phylum	Class	Order	Family	Genus	T24_ND_D1_A	T24_ND_D1_B	T24_ND_D2_A	T24_ND_D2_B	T24_ND_D3_A	T24_ND_D3_B	T24_13_D1_A	T24_13_D1_B	T24_13_D2_A	T24_13_D2_B	T24_13_D3_A	T24_13_D3_B	T24_24_D1_A	T24_24_D1_B	T24_24_D2_A	T24_24_D2_B	T24_24_D3_A	T24_24_D3_B	T24_38_D1_A	T24_38_D1_B	T24_38_D2_A	T24_38_D2_B	T24_38_D3_A	T24_38_D3_B
ASV_1	Bacteria	Pseudomonadota	Gammaproteobacteria	Enterobacterales	Enterobacteriaceae	Escherichia-Shigella	0	0	0.0103534	0.0454621	0.0344752	0	0.0383669	0.000398056	0.263626	0.330491	0.972125	0.983811	0.0059101	0	0.2333	0.341239	0.55644	0.632142	0	0	0.350393	0.379231	0.935847	1.15646
ASV_2	Bacteria	Bacteroidota	Bacteroidia	Bacteroidales	Bacteroidaceae	Bacteroides	0.624562	0.905503	0	0	0.28676	0.397844	0.293466	0.347149	0	0	0.123631	0.0949871	0.419725	0.397947	0	0	0.209071	0.201981	0.315324	0.407225	0	0.000236907	0.175154	0.187746
ASV_3	Bacteria	Bacillota	Clostridia	Lachnospirales	Lachnospiraceae	Fusicatenibacter	0.116569	0.159052	0	0.0236389	0.0812295	0.0434326	0.0381319	0.0661836	0.00162668	0.00108679	0.0105222	0.0108255	0.055431	0.0588271	0.00359319	0.00284307	0.0170908	0.0178785	0.0613874	0.0779885	0.000837746	0.000614249	0.00970994	0.00980708
ASV_4	Bacteria	Bacillota	Clostridia	Lachnospirales	Lachnospiraceae	Blautia	0.0372313	0.0598476	0	0	0.044046	0	0.0183041	0.024545	0.000540556	0.000711008	0.015089	0.0161143	0.0357143	0.0315853	0.0018333	0.00160984	0.0355855	0.0346199	0.0272888	0.0321357	0.00044658	0	0.0257735	0.025865
ASV_5	Bacteria	Actinomycetota	Actinobacteria	Bifidobacteriales	Bifidobacteriaceae	Bifidobacterium	0.0142689	0.013654	0	0.144319	0	0	0.161881	0.0701983	0.20948	0.183577	0	0	0.0693184	0.0371075	0.254334	0.376659	0	0	0.0407268	0.0541661	0.3133	0.295976	0	0
ASV_6	Bacteria	Bacteroidota	Bacteroidia	Bacteroidales	Prevotellaceae	Segatella	0	0	0.504212	0.598288	0	0	0	0	0.0978872	0.131078	0	0	0	0	0.140886	0.177065	0	0	0	0	0.286672	0.326791	0	0
ASV_7	Bacteria	Pseudomonadota	Gammaproteobacteria	Enterobacterales	Enterobacteriaceae	Enterobacteriaceae_unclassified	0.000834567	0	0	0.0248609	0	0	0.00831937	0.000749914	0.117522	0.190174	0.0977488	0.0524559	0.0369884	0.0104009	0.156241	0.198556	0.0122563	0.00935159	0.0286786	0.0349034	0.238246	0.274941	0.0491517	0.0624717
ASV_8	Bacteria	Bacillota	Clostridia	Lachnospirales	Lachnospiraceae	Agathobacter	0.147118	0.204213	0	0	0.0324398	0	0.0647519	0.124997	0	0	0.00251298	0.00406482	0.0881684	0.0993096	0	0	0.0127219	0.0131624	0.0734037	0.0957539	0	0	0.0106718	0.0126838
ASV_9	Bacteria	Bacillota	Clostridia	Oscillospirales	Ruminococcaceae	Faecalibacterium	0.202992	0.278041	0.0669527	0.069866	0.022715	0.035108	0.117349	0.134155	0.021915	0.0293416	0.016721	0.0157794	0.145549	0.140547	0.0244964	0.0249974	0.0296423	0.0276203	0.139713	0.172532	0.023927	0.00499828	0.0423434	0.0371434
ASV_10	Bacteria	Bacteroidota	Bacteroidia	Bacteroidales	Bacteroidaceae	Bacteroides	0.166041	0.223562	0	0	0.501971	0.707005	0.0777829	0.0937083	0	0	0.0912344	0.0780167	0.098763	0.105303	0	0	0.18034	0.181207	0.103099	0.130378	0	0	0.0708413	0.0653938
ASV_11	Bacteria	Bacillota	Clostridia	Lachnospirales	Lachnospiraceae	Blautia	0.0784433	0.0909069	0	0	0.0512594	0	0.00948383	0.014727	0.00260143	0.00194342	0.0164102	0.0148349	0.017417	0.0158076	0.0058843	0.00461196	0.022719	0.0224865	0.0139921	0.0184056	0.00426281	0.00339347	0.017558	0.0157439
ASV_12	Bacteria	Actinomycetota	Actinobacteria	Bifidobacteriales	Bifidobacteriaceae	Bifidobacterium	0.00680806	0.00536824	0	0	0.00589841	0	0.239628	0.119651	0.269708	0.366021	0.000332332	0.000291176	0.237706	0.0817511	0.153005	0.239762	0.000258161	0	0.212586	0.269935	0.0852456	0.073183	0	0
ASV_13	Bacteria	Bacteroidota	Bacteroidia	Bacteroidales	Prevotellaceae	Segatella	0	0	0.543622	0.35776	0	0	0	0	0.0872427	0.0988668	0	0	0	0	0.0613552	0.0914556	0	0	0	0	0.180142	0.216344	0	0
ASV_14	Bacteria	Bacteroidota	Bacteroidia	Bacteroidales	Bacteroidaceae	Bacteroides	0.0244596	0.0331173	0	0	0.190515	0.262355	0.00461502	0.0101052	0	0	0.00538029	0.00562313	0.0027106	0.00817404	0	0	0.0186286	0.0191703	0.00762559	0.0110556	0	0	0.00896064	0.00914537
ASV_15	Bacteria	Bacillota	Clostridia	Lachnospirales	Lachnospiraceae	Blautia	0.0153374	0.0150901	0	0	0.00395776	0	0.0130783	0.0248095	0.00523664	0.00568807	0.00604951	0.00606189	0.0243335	0.019041	0.0142228	0.0173166	0.00884776	0.00731964	0.0174136	0.0214534	0.00495298	0.00317914	0.0122506	0.0096793
ASV_16	Bacteria	Pseudomonadota	Gammaproteobacteria	Enterobacterales	Enterobacteriaceae	Enterobacteriaceae_unclassified	0	0	0	0	0	0	0	0	0.116889	0.152687	0	0	0	0	0.147765	0.191602	0	0	0	0	0.130135	0.150925	0	0
ASV_17	Bacteria	Bacillota	Negativicutes	Veillonellales-Selenomonadales	Veillonellaceae	Megasphaera	0	0	0.142602	0.081846	0	0	0	0	0.0512556	0.157536	0	0	0	0	0.0268915	0.017155	0	0	0	0	0.0142813	0.0137864	0	0
ASV_18	Bacteria	Bacillota	Negativicutes	Veillonellales-Selenomonadales	Selenomonadaceae	Mitsuokella	0	0	0.20938	0.0256443	0	0	0	0	0.0315801	0.0603257	0	0	0	0	0.0368404	0.0305717	0	0	0	0	0.0184308	0.0196329	0	0
ASV_19	Bacteria	Bacillota	Negativicutes	Veillonellales-Selenomonadales	Selenomonadaceae	Mitsuokella	0	0	0	0.094599	0	0	0	0	0.0237389	0.0349381	0	0	0	0	0.0223607	0.0215833	0	0	0	0	0.00843884	0.012208	0	0
ASV_20	Bacteria	Bacillota	Clostridia	Lachnospirales	Lachnospiraceae	Lachnospiraceae_unclassified	0.01718	0.0127644	0	0	0.00622027	0	0.00881185	0.0109183	0.00244003	0.00358641	0.00406541	0.00443498	0.00973106	0.00943841	0.00203388	0.00319222	0.00761654	0.0079754	0.0103322	0.0135013	0.00176858	0.00200655	0.00437572	0.0049726
ASV_21	Bacteria	Bacteroidota	Bacteroidia	Bacteroidales	Prevotellaceae	Segatella	0	0	0.030111	0.452216	0	0	0	0	0.0246805	0.0353226	0	0	0	0	0.0292961	0.050398	0	0	0	0	0.0307865	0.0289911	0	0
ASV_22	Bacteria	Bacillota	Clostridia	Oscillospirales	Ruminococcaceae	Faecalibacterium	0.0463811	0.053626	0	0.00254381	0.0467905	0.113585	0.0288247	0.0185773	0.0133682	0.0201614	0.0181386	0.0240219	0.0339692	0.0324318	0.0138101	0.0147969	0.0398234	0.0406056	0.0286387	0.0385264	0.0138069	0.00314461	0.0523819	0.0428749
ASV_23	Bacteria	Bacillota	Clostridia	Lachnospirales	Lachnospiraceae	Roseburia	0.0159406	0.0234523	0	0	0.0496017	0	0.00702505	0.0110186	0.0108934	0.0145815	0.0148149	0.0128067	0.00436997	0.0045367	0.0150256	0.0175484	0.014881	0.0155147	0.00272564	0.00512457	0.0157731	0.022791	0.0183893	0.0188987
ASV_24	Bacteria	Bacillota	Clostridia	Lachnospirales	Lachnospiraceae	Anaerostipes	0.0228898	0.0251497	0	0	0.00505291	0.00531349	0.0102312	0.00947543	0.00106326	0.00144657	0.0103782	0.00918012	0.0152312	0.0133339	0.001269	0.00091287	0.0146815	0.0147474	0.0105586	0.0109496	0.000696924	0.000442863	0.00838975	0.00766061
ASV_26	Bacteria	Bacillota	Clostridia	Lachnospirales	Lachnospiraceae	[Ruminococcus]_gnavus_group	0.00550298	0.00503859	0	0	0	0	0.0047546	0.00775062	0.00495751	0.0114657	0.00466326	0.00474927	0.0091544	0.00875198	0.0144406	0.0168589	0.00835962	0.0079376	0.00625035	0.00827716	0.0051661	0.00548729	0.00545923	0.00478843
ASV_27	Bacteria	Bacteroidota	Bacteroidia	Bacteroidales	Bacteroidaceae	Bacteroides	0.072473	0.106963	0	0	0.127927	0.182294	0.0578558	0.0724582	0	0	0.00142193	0	0.126703	0.119897	0	0	0.00308089	0.00338943	0.0258594	0.0314986	0	0	0.00200911	0.00306325
ASV_28	Bacteria	Bacillota	Clostridia	Lachnospirales	Lachnospiraceae	Roseburia	0.0284129	0.0408955	0	0.00218207	0.0056002	0	0.0109944	0.0278647	0.00689015	0.00820884	0.002654	0.00288063	0.0156889	0.0180786	0.00673793	0.00996393	0.00653581	0.00709993	0.0209177	0.0248474	0.00721583	0.0088722	0.00588126	0.00571995
ASV_29	Bacteria	Bacillota	Clostridia	Lachnospirales	Lachnospiraceae	Lachnospiraceae_ND3007_group	0.00812025	0.0113368	0	0	0.00914746	0	0.00424744	0.00599831	0.00174288	0.00173887	0.00426469	0.00324766	0.00879399	0.00758505	0.00233896	0.00309246	0.00408692	0.00612329	0.00471965	0.00495273	0.0013497	0.000818998	0.00337556	0.00253234
ASV_30	Bacteria	Bacillota	Clostridia	Oscillospirales	Ruminococcaceae	Faecalibacterium	0.069002	0.0957801	0	0	0.00195207	0	0.0246484	0.033668	0.00162797	0.00175698	0.00138536	0.00129848	0.0428839	0.0369262	0.00156185	0.000927323	0.0016518	0.00189432	0.0508072	0.0642472	0.000451452	0.000397214	0.0012127	0.00178645
ASV_31	Bacteria	Bacillota	Negativicutes	Veillonellales-Selenomonadales	Veillonellaceae	Dialister	0	0	0	0.0223618	0	0	0	0	0.0772411	0.0877612	0	0	0	0	0.025713	0.0226912	0	0	0	0	0.0116023	0.0120753	0	0
ASV_32	Bacteria	Bacillota	Bacilli	Erysipelotrichales	Erysipelatoclostridiaceae	Catenibacterium	0	0	0.058805	0.0132909	0	0	0	0	0.025171	0.0386536	0	0	0	0	0.0228158	0.0161005	0	0	0	0	0.0293193	0.0216702	0	0
ASV_33	Bacteria	Bacteroidota	Bacteroidia	Bacteroidales	Bacteroidaceae	Bacteroides	0.0506016	0.0698783	0	0	0.199899	0.320246	0.0158928	0.00939032	0	0	0.00841631	0.00902395	0.013414	0.0205178	0	0	0.0407322	0.043115	0.0199249	0.0235504	0	0	0.0109698	0.0129633
ASV_34	Bacteria	Bacillota	Clostridia	Lachnospirales	Lachnospiraceae	Blautia	0	0	0	0	0	0	0	0	0	0	0.00285092	0.00237602	0	0	0	0	0.00670874	0.00606673	0	0	0	0	0.00570725	0.00385566
ASV_35	Bacteria	Bacteroidota	Bacteroidia	Bacteroidales	Bacteroidaceae	Bacteroides	0	0	0	0	0.0378207	0.0147806	0	0	0	0	0.0181008	0.0111789	0	0	0	0	0.0620477	0.0625769	0	0	0	0	0.0503483	0.0558045
ASV_36	Bacteria	Bacteroidota	Bacteroidia	Bacteroidales	Bacteroidaceae	Bacteroides	0.05539	0.0787042	0	0	0.0575072	0.0874518	0.0209051	0.0108525	0	0	0.0111449	0.00855254	0.0298861	0.0360717	0	0	0.0287311	0.030104	0.0381895	0.0474606	0	0	0.0236272	0.0254827
ASV_37	Bacteria	Bacillota	Clostridia	Clostridiales	Clostridiaceae	Clostridium	0	0	0	0	0	0	0.000208309	0	0.00519241	0.00757073	0	0	0	0	0.00922275	0.00498244	0.000244168	0	0	0	0.00195752	0.00247586	0	0
ASV_38	Bacteria	Bacillota	Clostridia	Lachnospirales	Lachnospiraceae	Lachnospiraceae_unclassified	0.00825447	0.00730596	0	0	0.00256129	0	0.00202863	0.00222409	0.00116192	0.000597736	0.00155442	0.0019905	0.00266703	0.00291733	0.00135592	0.0011472	0.003381	0.00423339	0.0027425	0.00369758	0	0.000532349	0.00358392	0.00478843
ASV_39	Bacteria	Bacillota	Clostridia	Lachnospirales	Lachnospiraceae	Lachnospiraceae_NK4A136_group	0	0	0	0.061549	0.0559093	0.0114969	0	0	0.00383433	0.00423849	0.0242729	0.0190669	0	0	0.00220337	0.00304259	0.0443617	0.0425229	0	0	0.00335099	0.00286649	0.0427571	0.0327363
ASV_40	Bacteria	Bacillota	Bacilli	Erysipelotrichales	Erysipelatoclostridiaceae	Erysipelotrichaceae_UCG-003	0.0221588	0.0379462	0.00087623	0	0.037666	0.0211626	0.00153913	0.00302233	0	9.31262e-05	0.000637523	0.00181536	0.00172946	0.00425461	0	0	0.00267429	0.00151148	0.00273258	0.0055617	0	9.35722e-05	0.00195213	0.00136772
ASV_41	Bacteria	Bacteroidota	Bacteroidia	Bacteroidales	Bacteroidaceae	Bacteroides	0.0643845	0.0995139	0	0	0	0	0.061126	0.0378862	0	0	0	0	0.0226578	0.0775707	0	0	0	0	0.0327778	0.0407879	0	0	0	0
ASV_42	Bacteria	Bacillota	Clostridia	Christensenellales	Christensenellaceae	Christensenellaceae_R-7_group	0.0226535	0.0356783	0	0	0.00695646	0	0.0221374	0.0225543	0	0	0.00255164	0.0043358	0.0180392	0.00958805	0	0	0.00605459	0.00513298	0.0116308	0.0107929	0	0	0.00444657	0.00250104
ASV_43	Bacteria	Bacillota	Clostridia	Lachnospirales	Lachnospiraceae	Coprococcus	0.0184222	0.0280213	0	0.0758883	0.00156165	0	0.0043045	0.00653748	0.0012022	0.00179212	0.000773225	0.00077909	0.0127253	0.0105868	0.00141389	0.00154823	0.00237859	0.00135657	0.00968198	0.0116155	0.000812614	0.000993035	0.00137439	0.00125052
ASV_44	Bacteria	Pseudomonadota	Gammaproteobacteria	Enterobacterales	Succinivibrionaceae	Succinivibrio	0	0	0	0.0366105	0	0	0	0	0.0827583	0.0568885	0	0	0	0	0.0204098	0.0157933	0	0	0	0	0.0148012	0.00754707	5.77476e-05	0
ASV_45	Bacteria	Bacteroidota	Bacteroidia	Bacteroidales	Prevotellaceae	Segatella	0	0	0.00708494	0.0745888	0	0	0	0	0.0308115	0.0364939	0	0	0	0	0.014454	0.0211	0	0	0	0	0.0377151	0.0386456	0	0
ASV_46	Bacteria	Bacteroidota	Bacteroidia	Bacteroidales	Bacteroidaceae	Bacteroides	0.0520252	0.082186	0	0	0.045159	0.0775981	0.0259174	0.0537425	0	0	0.00192153	0.00121217	0.0231443	0.0447752	0	0	0.00605431	0.00539393	0.0258286	0.0359797	0	0	0.00309403	0.00310765
ASV_47	Bacteria	Bacillota	Clostridia	Lachnospirales	Lachnospiraceae	Fusicatenibacter	0	0	0	0	0.0214417	0	0	0	0	0	0.00366684	0.0038064	0	0	0	0	0.00587031	0.00540513	0	0	0	0	0.00375062	0.00391362
ASV_48	Bacteria	Bacillota	Negativicutes	Acidaminococcales	Acidaminococcaceae	Phascolarctobacterium	0.0191383	0.0329902	0	0	0.0175331	0	0.0193395	0.0096101	0	0	0.0223849	0.0169706	0.00629275	0.00595924	0	0	0.013731	0.00865274	0.00655777	0.0248763	0	0	0.0268411	0.0155422
ASV_50	Bacteria	Bacillota	Clostridia	Lachnospirales	Lachnospiraceae	Lachnospiraceae_FCS020_group	0.0132877	0.0101612	0	0	0	0	0.00253579	0.00559393	0	0.000543396	0.000478283	0.000279369	0.00634321	0.0059033	0	0.000847934	0.00115177	0.00113394	0.0045602	0.00566511	0	0	0.00108351	0.000368341
ASV_51	Bacteria	Bacillota	Bacilli	Erysipelotrichales	Erysipelotrichaceae	Holdemanella	0	0	0	0.00881686	0	0	0	0	0.00698391	0.0130084	0	0	0	0	0.00363589	0.00139564	0	0	0	0	0.00466645	0.0044241	0	0
ASV_52	Bacteria	Bacillota	Clostridia	Lachnospirales	Lachnospiraceae	Blautia	0.0222451	0.0228549	0	0	0.00185121	0	0.00519813	0.00734879	0.000777049	0.00090061	0.0020165	0.00158401	0.00798541	0.00892174	0.00242468	0.00226247	0.00398636	0.00273662	0.00837301	0.00932114	0.000852563	0.000928738	0.00272639	0.00148603
ASV_53	Bacteria	Bacillota	Clostridia	Lachnospirales	Lachnospiraceae	Blautia	0	0	0	0	0.00778785	0	0	0	0	0	0.0216948	0.0207749	0	0.000269448	0	0	0.02771	0.0286851	0	0	0	0	0.0180306	0.0137759
ASV_55	Bacteria	Bacteroidota	Bacteroidia	Bacteroidales	Prevotellaceae	Prevotellaceae_insertae_sedis_genus	0	0	0.211432	0.0085009	0	0	0	0	0.0397391	0.0255796	0	0	0	0	0.00683871	0.00396408	0	0	0	0	0.0119976	0.00988863	0	0
ASV_56	Bacteria	Bacillota	Clostridia	Lachnospirales	Lachnospiraceae	Agathobacter	0	0	0	0	0	0	0.00224449	0.00179781	0.0070629	0.00621971	0	0	0.00699195	0.00432794	0.00914094	0.0120955	0	0	0.00501112	0.00793013	0.0129567	0.0154119	0	0
ASV_57	Bacteria	Bacillota	Clostridia	Lachnospirales	Lachnospiraceae	Lachnospiraceae_unclassified	0	0	0	0	0.00607391	0	0	0	0.000426036	0.000815094	0.00677568	0.00764772	0	0	0.00196609	0.00219465	0.0179825	0.0118308	0	0	0.000744663	0.00110565	0.00912651	0.00925457
ASV_58	Bacteria	Actinomycetota	Actinobacteria	Bifidobacteriales	Bifidobacteriaceae	Bifidobacterium	0	0	0	0	0	0	0.0846627	0.0409763	0	0	0	0	0.0734255	0.025422	0	0	0	0	0.0640372	0.0750972	0	0	0	0
ASV_59	Bacteria	Bacillota	Clostridia	Lachnospirales	Lachnospiraceae	Blautia	0.00743455	0.0062265	0	0	0	0	0.00149308	0.00335105	0	0	0	0	0.00150905	0.00311363	0	0	0	0	0.0020863	0.00133159	0	0	0	0
ASV_60	Bacteria	Bacillota	Clostridia	Oscillospirales	Ruminococcaceae	Ruminococcaceae_unclassified	0.0119961	0.0216336	0	0	0.0380891	0	0.00595764	0.0125346	0.00050906	0	0.028865	0.0255657	0.00918996	0.0147964	0	0	0.0295932	0.0354718	0.00792183	0.00905113	0.000428207	0	0.0271132	0.0255381
ASV_61	Bacteria	Bacillota	Clostridia	Clostridiales	Clostridiaceae	Clostridium	0	0	0	0	0	0	0	0	0.00325798	0.00635656	0	0	0	0	0.00449999	0.00308124	0	0	0	0	0.00214103	0.00129175	0	0
ASV_62	Bacteria	Bacillota	Clostridia	Lachnospirales	Lachnospiraceae	[Eubacterium]_eligens_group	0.0163747	0.0155357	0	0	0	0	0.0136615	0.023353	0	0	0	0.00164129	0.02112	0.014621	0	0	0.00159762	0	0.012405	0.012314	0	0	0	0
ASV_63	Bacteria	Bacillota	Clostridia	Lachnospirales	Lachnospiraceae	Lachnospiraceae_unclassified	0.0289913	0.0408126	0	0	0.00614709	0	0.00805112	0.0139848	0	0	0.00131528	0.00104763	0.010524	0.0156163	0	0	0.00219208	0.0019655	0.0139038	0.0163847	0	0	0.000916818	0.00128919
ASV_64	Bacteria	Bacillota	Bacilli	Lactobacillales	Streptococcaceae	Streptococcus	0.00623527	0.00858266	0	0	0	0	0.0126343	0.0105201	0.00338262	0.00565465	0.000222191	0.000292013	0.0445368	0.0199942	0.00425187	0.00176103	0	0.000351189	0.010311	0.0128279	0.000908093	0.00140775	0.000193598	0.000256674
ASV_65	Bacteria	Bacillota	Clostridia	Lachnospirales	Lachnospiraceae	[Ruminococcus]_gnavus_group	0	0	0	0	0.0107574	0	0	0	0	0	0.00159428	0.00167621	0	0	0	0	0.00356677	0.00457357	0	0	0	0	0.00291715	0.00179566
ASV_66	Bacteria	Bacteroidota	Bacteroidia	Bacteroidales	Prevotellaceae	Paraprevotella	0.0247831	0.048118	0	0	0	0	0.0165811	0.023605	0	0	0	0	0.0106877	0.00913148	0	0	0	0	0.00888215	0.0176042	0	0	0	0
ASV_68	Bacteria	Bacillota	Clostridia	Oscillospirales	Ruminococcaceae	Ruminococcus	0.0121242	0.0203643	0	0	0.0196094	0.0232332	0.00434293	0.0130341	0	0	0.0125166	0.00846837	0.0128477	0.00686645	0	0	0.0189206	0.0170488	0.00591591	0.00662215	0	0	0.0117228	0.00658755
ASV_69	Bacteria	Bacillota	Negativicutes	Acidaminococcales	Acidaminococcaceae	Acidaminococcus	0	0	0	0.0597893	0	0	0	0	0.0137334	0.0533536	0	0	0	0	0.0142119	0.00768738	0	0	0	0	0.00622001	0.000264809	0	0
ASV_70	Bacteria	Bacillota	Clostridia	Lachnospirales	Lachnospiraceae	Mediterraneibacter	0.0190226	0.0190067	0	0	0	0	0.00129818	0.00254235	0.00104357	0.00409962	0	0	0.00372904	0.00636244	0.00632048	0.00795617	0	0	0.00477741	0.00522826	0.00295952	0.00300117	0	0
ASV_72	Bacteria	Actinomycetota	Coriobacteriia	Coriobacteriales	Coriobacteriaceae	Collinsella	0.00333231	0.00513956	0	0	0.0016056	0	0.00750358	0.0085999	0.0208416	0.018762	0.003636	0.00245986	0.000998849	0.000951196	0.0106472	0.00541419	0.00141583	0.00205145	0.00099427	0.00160608	0.00601936	0.00387757	0.00245427	0.000584851
ASV_73	Bacteria	Bacillota	Clostridia	Lachnospirales	Lachnospiraceae	Lachnospiraceae_unclassified	0.0112744	0.0193146	0.0786648	0.00065867	0.0121478	0	0.00415235	0.00219039	0.0027886	0.0023366	0.00183342	0.00167621	0.00526198	0.0044618	0.00413556	0.00473845	0.003864	0.00366642	0.00513422	0.00549549	0.00214091	0.0021294	0.00358392	0.00299277
ASV_74	Bacteria	Bacillota	Clostridia	Lachnospirales	Lachnospiraceae	Anaerobutyricum	0.0197323	0.020568	0	0.023338	0.00288374	0	0.00472726	0.00467839	0	0	0.00188474	0.00226529	0.00734154	0.00678322	0.00113029	0.00220743	0.00198216	0.00391848	0.00543258	0.00664272	0.000536099	0.000347562	0.00174326	0.00145149
ASV_75	Bacteria	Bacillota	Clostridia	Oscillospirales	Ruminococcaceae	Faecalibacterium	0.0205053	0.0321756	0	0	0	0	0.0152195	0.0178419	0	0	0	0	0.0154405	0.0133445	0	0	0	0	0.0104398	0.0146154	0	0	0	0
ASV_77	Bacteria	Bacillota	Negativicutes	Veillonellales-Selenomonadales	Veillonellaceae	Megasphaera	0	0	0	0	0	0	0	0	0.00954705	0.0219293	0	0	0	0	0.00396841	0.00250252	0	0	0	0	0.00175978	0.00190567	0	0
ASV_78	Bacteria	Bacillota	Clostridia	Oscillospirales	Ruminococcaceae	Gemmiger	0.0354589	0.0318986	0.138531	0	0	0	0.00887396	0.0229432	0.00234168	0.00399963	0	0	0.0114638	0.0276981	0.00708414	0.00944041	0	0	0.0145862	0.0135098	0.00740186	0.00123793	0	0
ASV_79	Bacteria	Bacillota	Bacilli	Erysipelotrichales	Erysipelotrichaceae	Holdemanella	0	0	0	0	0	0	0	0	0.00358227	0.00511045	0	0	0	0	0.00318799	0.00174455	0	0	0	0	0.00173635	0.00200517	0	0
ASV_80	Bacteria	Bacteroidota	Bacteroidia	Bacteroidales	Prevotellaceae	Leyella	0	0	0	0.00991772	0	0	0	0	0.0116021	0.0320021	0	0	0	0	0.0327084	0.0363882	0	0	0	0	0.0170243	0.0167731	0	0
ASV_81	Bacteria	Bacillota	Clostridia	Lachnospirales	Lachnospiraceae	Dorea	0.00200713	0.00162914	0	0	0.00195207	0	0.000948014	0.00152541	0.00187843	0	0.000547701	0.00053633	0.00157319	0.00163685	0.00383613	0.00342706	0.00240262	0.00119159	0.00157242	0.00191946	0.0023325	0.0028467	0.000943211	0.00119097
ASV_82	Bacteria	Bacillota	Clostridia	Oscillospirales	Ruminococcaceae	Faecalibacterium	0.0233804	0.0268809	0	0	0	0	0.0136821	0.0159624	0	0	0	0	0.0129351	0.0135109	0	0	0	0	0.0101305	0.0151364	0	0	0	0
ASV_83	Bacteria	Bacteroidota	Bacteroidia	Bacteroidales	Bacteroidaceae	Bacteroides	0.0425132	0.0591091	0	0	0	0	0.0141812	0.00588114	0	0	0	0	0.0136225	0.0226027	0	0	0	0	0.0230613	0.0301576	0	0	0	0
ASV_85	Bacteria	Bacillota	Clostridia	Oscillospirales	Ruminococcaceae	Ruminococcus	0.0274218	0.0384885	0	0	0	0	0.0268647	0.0169975	0	0	0	0	0.0410777	0.0323763	0	0	0	0	0.0238183	0.025049	0	0	0	0
ASV_86	Bacteria	Bacillota	Clostridia	Lachnospirales	Lachnospiraceae	[Eubacterium]_eligens_group	0.00952955	0.00923742	0	0	0.00190267	0	0.00754396	0.0146251	0.00255622	0.000760754	0	0	0.013191	0.00768802	0.00464403	0.00473845	0.00204346	0.00241908	0.00825939	0.00790401	0.00288557	0.00274364	0.00179196	0.00110502
ASV_87	Bacteria	Pseudomonadota	Gammaproteobacteria	Burkholderiales	Sutterellaceae	Turicimonas	0	0	0	0	0	0	0	0	0	0	0	0	0	0	0	0.00156688	0	0	0	0	0	0	0	0
ASV_88	Bacteria	Pseudomonadota	Gammaproteobacteria	Burkholderiales	Sutterellaceae	Sutterella	0	0	0	0.0370651	0.0232129	0.0293627	0	0	0.00804194	0.0118242	0.00299273	0.00272914	0	0	0.0105968	0.0087898	0.00424159	0.00443098	0	0	0.00570556	0.00592997	0.00478949	0.00433914
ASV_89	Bacteria	Bacillota	Clostridia	Lachnospirales	Lachnospiraceae	Blautia	0.0105957	0.0139181	0	0.00178752	0	0	0.00276496	0.00238101	0.00121625	0.00156422	0	0	0.00503018	0.0047902	0.00138976	0.00221896	0	0	0.0048124	0.00656919	0.000974357	0.00160743	0	0
ASV_90	Bacteria	Bacillota	Clostridia	Lachnospirales	Lachnospiraceae	Enterocloster	0.00332262	0.00458197	0	0	0.00295768	0	0.000416357	0	0	0	0.000523538	0.000564558	0	0.000416148	0.000411014	0.00075597	0.00123885	0.00122214	0.000805543	0.00150815	0	0.000413765	0.00151588	0.000604789
ASV_92	Bacteria	Bacillota	Clostridia	Lachnospirales	Lachnospiraceae	Lachnospiraceae_unclassified	0	0	0	0	0	0	0	0	0.00209145	0.00320604	0	0	0	0	0.0052203	0.00433942	0	0	0	0	0.00297865	0.00184275	0	0
ASV_93	Bacteria	Bacteroidota	Bacteroidia	Bacteroidales	Tannerellaceae	Parabacteroides	0.0125945	0.0157599	0.000645063	0	0.0386159	0.0347852	0.0081415	0.0113588	0	0.000119976	0.00536799	0.00452332	0.00238724	0.00611277	0	0	0.00133985	0.00203072	0.00363778	0.00332047	0	0	0.00282166	0.00162651
ASV_94	Bacteria	Pseudomonadota	Gammaproteobacteria	Burkholderiales	Sutterellaceae	Sutterella	0	0	0	0	0	0	0	0	0.0284287	0.0364303	0	0	0	0	0.00314266	0.00198726	0	0	0	0	0.0189353	0.0207078	0	0
ASV_95	Bacteria	Bacteroidota	Bacteroidia	Bacteroidales	Prevotellaceae	Leyella	0	0	0	0.01126	0	0	0	0	0.0114442	0.0125129	0	0	0	0	0.0224158	0.0257157	0	0	0	0	0.0152697	0.0151459	0	0
ASV_97	Bacteria	Pseudomonadota	Gammaproteobacteria	Pseudomonadales	Moraxellaceae	Acinetobacter	0	0	0	0	0	0	0	0	0	0	0.00478543	0	0	0	0	0	0	0	0	0	0.000257342	0	0	0
ASV_98	Bacteria	Bacillota	Clostridia	Lachnospirales	Lachnospiraceae	Enterocloster	0.00718771	0.00721236	0	0.000443687	0	0	0.000704605	0.000204296	0.00121315	0.00142755	0	0	0.000436997	0.000554864	0.000513767	0.000957562	0	0	0.0010311	0.000994009	0.000423236	0.000537894	0	0
ASV_99	Bacteria	Bacillota	Clostridia	Lachnospirales	Lachnospiraceae	[Eubacterium]_xylanophilum_group	0.0198644	0.017971	0	0	0	0	0.00811451	0.00458298	0	0	0	0	0.0181646	0.0150671	0	0	0	0	0.015881	0.0170632	0	0	0	0
ASV_100	Bacteria	Bacillota	Clostridia	Lachnospirales	Lachnospiraceae	Blautia	0	0	0	0	0.00402159	0	0	0	0	0	0	0.000761544	0	0	0	0	0.00142601	0.002308	0	0	0	0	0.00119961	0.00140571
ASV_101	Bacteria	Bacteroidota	Bacteroidia	Bacteroidales	Prevotellaceae	Segatella	0	0	0.0281922	0.0238112	0	0	0	0	0.00357424	0.00479509	0	0	0	0	0.00468099	0.00450222	0	0	0	0	0.0178073	0.0169919	0	0
ASV_103	Bacteria	Bacillota	Negativicutes	Veillonellales-Selenomonadales	Selenomonadaceae	Mitsuokella	0	0	0	0	0	0	0	0	0.00176642	0.00507751	0	0	0	0	0.00263954	0.00216388	0	0	0	0	0.00201911	0	0	0
ASV_104	Bacteria	Bacillota	Clostridia	Oscillospirales	Ruminococcaceae	Faecalibacterium	0.00683511	0.0109288	0	0.000414108	0.00774912	0	0.0043045	0.00574754	0.0021602	0.00206445	0.00177197	0.00276633	0.00652582	0.00577059	0.00178106	0.00221751	0.00567618	0.00458302	0.00461415	0.00581324	0.00105339	0	0.0060635	0.00517327
ASV_105	Bacteria	Thermodesulfobacteriota	Desulfovibrionia	Desulfovibrionales	Desulfovibrionaceae	Bilophila	0.00230429	0.000961147	0	0	0.00240802	0	0.00253953	0.00202488	0.00171774	0	0.00610141	0.00399687	0.00051563	0.000196412	0	0.00042816	0.00159466	0.00146008	0.000319366	0.000533859	0	0	0.00411388	0.00217378
ASV_106	Bacteria	Bacillota	Clostridia	Lachnospirales	Lachnospiraceae	Lachnospiraceae_NK4A136_group	0.000603986	0.000671812	0	0	0.0229052	0	0	0.000303285	0	0	0.00665611	0.00457466	0	0	0	0	0.0116663	0.0103945	0	0	0	0	0.0101267	0.0101754
ASV_107	Bacteria	Bacteroidota	Bacteroidia	Bacteroidales	Prevotellaceae	Segatella	0	0	0.0191884	0.0572357	0	0	0	0	0.00409603	0.00329434	0	0	0	0	0.00449832	0.0075597	0	0	0	0	0.00473398	0.00623405	0	0
ASV_108	Bacteria	Pseudomonadota	Gammaproteobacteria	Burkholderiales	Burkholderiaceae	Ralstonia	0.00619964	0.00569716	0	0.017008	0.00390836	0	0	0	0	0	0	0	0	0	0	0	0	0	0.00359042	0.00450487	0.00638214	0.00526072	0.00655676	0.00405408
ASV_109	Bacteria	Bacillota	Clostridia	Christensenellales	Christensenellaceae	Christensenellaceae_R-7_group	0.0138004	0.0174318	0	0.00184574	0	0	0.0134054	0.0349755	0.0144264	0.016867	0	0	0.00615291	0.00552645	0.00657622	0.00358027	0	0	0.00525859	0.0051332	0.00198639	0.00158886	0	0
ASV_110	Bacteria	Actinomycetota	Actinobacteria	Bifidobacteriales	Bifidobacteriaceae	Bifidobacterium	0.00456979	0	0	0	0	0	0.00519781	0.00524497	0	0	0	0	0.010518	0.00720211	0	0	0	0	0.00664746	0.007967	0	0	0	0
ASV_111	Bacteria	Bacteroidota	Bacteroidia	Bacteroidales	Prevotellaceae	Prevotellaceae_unclassified	0	0	0	0.0184932	0	0	0	0	0.0109312	0.0132327	0	0	0	0	0.011985	0.0144333	0	0	0	0	0.0223355	0.0229483	0	0
ASV_112	Bacteria	Bacteroidota	Bacteroidia	Bacteroidales	Prevotellaceae	Leyella	0	0	0.0611746	0	0	0	0	0	0.00726117	0.0156135	0	0	0	0	0.0175458	0.0203286	0	0	0	0	0.011144	0.0105979	0	0
ASV_113	Bacteria	Bacteroidota	Bacteroidia	Bacteroidales	Prevotellaceae	Prevotella	0	0	0.0179767	0.00812323	0	0	0	0	0.00883143	0.00498248	0	0	0	0	0.0107559	0.0181132	0	0	0	0	0.0121286	0.0130429	0	0
ASV_115	Bacteria	Bacillota	Clostridia	Lachnospirales	Lachnospiraceae	Lachnospiraceae_unclassified	0.00530165	0.00562643	0	0	0	0	0.00196523	0.00148273	0	0	0	0	0.00180205	0.00133854	0	0.00124696	0	0	0.00102047	0.00176399	0	0.000737098	0	0
ASV_116	Bacteria	Bacteroidota	Bacteroidia	Bacteroidales	Prevotellaceae	Paraprevotella	0	0	0	0	0.0122701	0	0	0	0	0	0.0107975	0.00771831	0	0	0	0	0.00826328	0.00955887	0	0	0	0	0.0181328	0.00784764
ASV_117	Bacteria	Bacteroidota	Bacteroidia	Bacteroidales	Prevotellaceae	Segatella	0	0	0	0.036481	0	0	0	0	0.00396558	0.00431924	0	0	0	0	0.00436131	0.00453582	0	0	0	0	0.0104085	0.0145645	0	0
ASV_118	Bacteria	Bacillota	Clostridia	Lachnospirales	Lachnospiraceae	Lachnospiraceae_UCG-004	0.0130864	0.0159555	0	0	0	0	0.00573721	0.00475147	0	0	0	0	0.00569447	0.00696726	0	0	0	0	0.00577201	0.00620787	0	0	0	0
ASV_119	Bacteria	Bacillota	Clostridia	Lachnospirales	Lachnospiraceae	Lachnospiraceae_UCG-004	0.00603986	0.00890151	0	0	0.00175631	0	0.00139468	0.00242628	0.000580958	0.000489056	0.00039857	0.000523816	0.00223454	0.00240251	0.0016949	0.00164599	0	0.000680366	0.00239172	0.00271382	0.00302519	0.00233414	0.000916818	0
ASV_120	Bacteria	Bacillota	Clostridia	Lachnospirales	Lachnospiraceae	Blautia	0	0	0	0	0	0	0	0	0	0	0	0.00109662	0	0	0	0	0.00106951	0.00135183	0	0	0	0	0	0.0015262
ASV_121	Bacteria	Bacillota	Clostridia	Oscillospirales	Ruminococcaceae	Ruminococcaceae_unclassified	0.0244331	0.0267109	0	0	0	0	0.00766577	0.0229432	0	0	0	0	0.0150639	0.0116386	0	0	0	0	0.0152569	0.0149366	0	0	0	0
ASV_123	Bacteria	Bacteroidota	Bacteroidia	Bacteroidales	Prevotellaceae	Segatella	0	0	0	0.0456998	0	0	0	0	0.00224368	0.00450226	0	0	0	0	0.00271726	0.00188153	0	0	0	0	0.0093739	0.00885456	0	0
ASV_124	Bacteria	Pseudomonadota	Gammaproteobacteria	Pseudomonadales	Moraxellaceae	Acinetobacter	0	0	0.243357	0	0	0	0	0	0	0	0.00195195	0	0	0	0	0	0	0	0	0	0	0	0	0
ASV_125	Bacteria	Bacteroidota	Bacteroidia	Bacteroidales	Prevotellaceae	Segatella	0	0	0	0.0360373	0	0	0	0	0.00417429	0.00505132	0	0	0	0	0.00351645	0.00554378	0	0	0	0	0.00674043	0.00877181	0	0
ASV_126	Bacteria	Bacillota	Clostridia	Monoglobales	Monoglobaceae	Monoglobus	0.042638	0.0533545	0	0	0	0	0.0238285	0.0295821	0	0	0	0	0.0846025	0.0609241	0	0	0	0	0.0375834	0.038828	0	0	0	0
ASV_128	Bacteria	Bacillota	Clostridia	Oscillospirales	Ruminococcaceae	Gemmiger	0.025668	0.0357617	0	0	0	0	0.00729081	0.0149707	0	0	0	0	0.00862151	0.0181346	0.00133663	0	0	0	0.0113169	0.0107454	0	0	0	0
ASV_129	Bacteria	Bacillota	Clostridia	Lachnospirales	Lachnospiraceae	Lachnospiraceae_unclassified	0	0	0	0.0395202	0	0	0	0	0.00267241	0	0	0	0	0	0.00277964	0.00234429	0	0	0	0	0.00358369	0.00303029	0	0
ASV_130	Bacteria	Bacillota	Clostridia	Oscillospirales	Ruminococcaceae	Ruminococcus	0.00870662	0.0177169	0	0	0	0	0.0138359	0.00563858	0	0	0	0	0.0167807	0.0130671	0	0	0	0	0.0125665	0.0137379	0	0	0	0
ASV_131	Bacteria	Bacteroidota	Bacteroidia	Bacteroidales	Barnesiellaceae	Barnesiella	0.00397087	0.00773844	0	0	0.0163264	0	0.00292091	0.00539342	0	0	0.00467801	0.00287924	0.00384557	0.00342906	0	0	0.00746012	0.00722284	0.00284582	0.00431057	0	0	0.0053763	0.00330494
ASV_132	Bacteria	Bacillota	Clostridia	Lachnospirales	Lachnospiraceae	Anaerobutyricum	0.0052077	0.00610929	0	0	0.00164151	0	0.00192165	0.00187953	0.00058701	0	0.00123233	0.000762153	0.00174799	0.00201832	0.0014591	0.00232839	0.00141905	0.00164989	0.00172064	0.00185091	0.000648962	0.00114199	0.00161693	0.00100488
ASV_133	Bacteria	Bacteroidota	Bacteroidia	Bacteroidales	Bacteroidaceae	Bacteroides	0.0193477	0.0298784	0	0	0	0	0.00519571	0.00773321	0	0	0	0	0.00437865	0.0129395	0	0	0	0	0.00747185	0.00994349	0	0	0	0
ASV_135	Bacteria	Bacillota	Clostridia	Oscillospirales	Oscillospiraceae	UCG-005	0.00506084	0.00807122	0	0	0	0	0.00257782	0.00373713	0	0	0	0	0	0.00208074	0	0	0	0	0.001839	0.00165529	0	0	0	0
ASV_136	Bacteria	Bacillota	Clostridia	Lachnospirales	Lachnospiraceae	Anaerostipes	0.00446629	0.00447107	0	0	0	0	0.00100203	0.00168203	0	0	0.00195627	0.00383473	0	0.00185589	0	0	0.0036472	0.00283	0.00103463	0.000987718	0	0	0.00266947	0.00203006
ASV_137	Bacteria	Bacillota	Clostridia	Oscillospirales	Ruminococcaceae	Faecalibacterium	0	0	0	0.0588625	0	0	0	0	0.00497784	0.0064569	0	0	0	0	0.00537058	0.00576553	0	0	0	0	0.00541743	0.00148955	0	0
ASV_138	Bacteria	Bacteroidota	Bacteroidia	Bacteroidales	Tannerellaceae	Parabacteroides	0.0111128	0.0140294	0	0	0	0	0.00695176	0.0110611	0	0	0	0	0.00228114	0.00601173	0	0	0	0	0.00349696	0.00379482	0	0	0	0
ASV_139	Bacteria	Bacillota	Clostridia	Oscillospirales	Ruminococcaceae	Faecalibacterium	0.0137787	0.022808	0	0	0	0	0.00538062	0.00272395	0	0	0	0	0.00786594	0.00810102	0	0	0	0	0.00734655	0.00924085	0	0	0	0
ASV_140	Bacteria	Bacillota	Clostridia	Lachnospirales	Lachnospiraceae	Lachnospiraceae_unclassified	0.00315415	0.0068021	0	0	0	0	0.00129959	0.00138163	0	0	0	0	0.00122539	0.00151015	0	0	0	0	0.00175392	0.00254421	0	0	0.00129188	0
ASV_141	Bacteria	Bacillota	Clostridia	Lachnospirales	Lachnospiraceae	Lachnospiraceae_unclassified	0.00476478	0.0110849	0	0	0	0	0.0035818	0.00559393	0	0	0	0	0.00403659	0.00308894	0	0	0	0	0.0036673	0.00427427	0	0	0	0
ASV_142	Bacteria	Bacillota	Clostridia	Oscillospirales	[Eubacterium]_coprostanoligenes_group	[Eubacterium]_coprostanoligenes_group_insertae_sedis_genus	0	0	0.185764	0	0	0	0	0	0.00117084	0.00399963	0	0	0	0	0.00499008	0.00327792	0	0	0	0	0.00232455	0.00102264	0	0
ASV_144	Bacteria	Pseudomonadota	Alphaproteobacteria	Hyphomicrobiales	Xanthobacteraceae	Bradyrhizobium	0	0	0.00184825	0.122844	0	0.0107748	0	0	0	0	0	0	0	0	0	0	0	0	0	0	0	0	0	0
ASV_145	Bacteria	Bacteroidota	Bacteroidia	Bacteroidales	Bacteroidaceae	Bacteroides	0	0	0	0	0.0425482	0.04311	0	0	0	0	0.00514971	0.00414159	0	0	0	0	0.00763058	0.012355	0	0	0	0	0.00663007	0.00501663
ASV_146	Bacteria	Pseudomonadota	Gammaproteobacteria	Burkholderiales	Sutterellaceae	Parasutterella	0.00375357	0.00752804	0	0	0	0	0.00548869	0.00113606	0	0	0	0.000160538	0.00281666	0.00163041	0	0.000152866	0	0	0.00298089	0.00384673	0	0	0	0
ASV_147	Bacteria	Bacillota	Clostridia	Lachnospirales	Lachnospiraceae	Lachnospira	0	0	0	0	0	0	0	0	0.00394471	0.00932957	0.000734564	0.00179529	0	0	0.00516233	0.00430601	0.00407243	0.00546296	0	0	0.00361162	0.00417075	0.00351683	0.00406418
ASV_148	Bacteria	Pseudomonadota	Alphaproteobacteria	Rhodospirillales	Rhodospirillales_insertae_sedis_family	Rhodospirillales_insertae_sedis_genus	0.00104994	0	0	0	0.0165376	0	0.000551011	0	0	0	0.0134414	0.0196078	0	0.00041764	0	0	0.0118839	0.0131413	0	0.000235879	0	0	0.0170242	0.00584279
ASV_149	Bacteria	Bacillota	Clostridia	Lachnospirales	Lachnospiraceae	Blautia	0	0	0	0	0.00185121	0	0	0	0	0	0	0.00118801	0	0	0	0	0.00158806	0.00105508	0	0	0	0	0	0
ASV_150	Bacteria	Bacillota	Clostridia	Lachnospirales	Lachnospiraceae	Lachnospiraceae_unclassified	0	0	0	0	0	0	0	0	0	0	0	0.000279369	0	0	0	0	0.00182054	0.00136073	0	0	0	0	0.000666777	0.00087481
ASV_151	Bacteria	Bacteroidota	Bacteroidia	Bacteroidales	Bacteroidaceae	Bacteroides	0.00524135	0.00663966	0	0	0.0378912	0.04311	0.00250617	0.00419153	0	0.000628741	0.000730183	0.000538743	0.00152905	0.00483162	0	0	0.00107473	0.00185872	0.00270586	0.00408861	0	0	0.0011251	0.00119866
ASV_152	Bacteria	Bacillota	Clostridia	Lachnospirales	Lachnospiraceae	Lachnospiraceae_unclassified	0.00818736	0.00587836	0	0	0	0	0.00196523	0.00225779	0	0	0	0	0.00345993	0.00264276	0	0	0	0	0.00290195	0.00261206	0	0	0	0
ASV_153	Bacteria	Actinomycetota	Actinobacteria	Bifidobacteriales	Bifidobacteriaceae	Bifidobacterium	0	0	0	0	0	0	0	0	0.0203452	0.0148009	0	0	0	0	0.00730168	0.0139324	0	0	0	0	0.00562698	0.00660127	0	0
ASV_154	Bacteria	Bacillota	Clostridia	Oscillospirales	Butyricicoccaceae	Agathobaculum	0.00227837	0	0	0	0	0.0330428	0	0	0.00381948	0.00404105	0.00328621	0.00383899	0	0	0.00723384	0.00443503	0.00576628	0.00653844	0	0	0.00331065	0.00225088	0.00377284	0.00267968
ASV_155	Bacteria	Bacillota	Clostridia	Lachnospirales	Lachnospiraceae	Lachnospiraceae_unclassified	0.00536876	0.0102451	0	0	0	0	0.00190184	0.00144903	0	0	0.000717425	0.000453974	0.00230662	0.00226522	0	0.00064842	0.00111462	0.00166312	0.00277439	0.00261206	0	0.000409499	0.0014169	0
ASV_156	Bacteria	Bacillota	Negativicutes	Veillonellales-Selenomonadales	Veillonellaceae	Dialister	0.00598885	0.00904175	0	0	0	0	0.00350509	0.00212468	0	0	0	0	0.00125855	0.00209739	0	0	0	0	0.00136105	0.00213883	0	0	0	0
ASV_158	Bacteria	Bacillota	Clostridia	Oscillospirales	Oscillospiraceae	UCG-005	0.0286781	0.0376243	0	0	0	0	0.0038433	0.00378696	0	0	0	0	0.0104453	0.00791697	0	0	0	0	0.00839337	0.00822628	0	0	0	0
ASV_159	Bacteria	Bacteroidota	Bacteroidia	Bacteroidales	Prevotellaceae	Leyella	0	0	0	0.00380303	0	0	0	0	0.00232831	0.00359886	0	0	0	0	0.00880744	0.0110791	0	0	0	0	0.00540604	0.00642552	0	0
ASV_160	Bacteria	Bacteroidota	Bacteroidia	Bacteroidales	Bacteroidaceae	Bacteroides	0.0124239	0.0223481	0	0	0	0	0.00336193	0.00640101	0	0	0	0	0.00312761	0.00675103	0	0	0	0	0.00458151	0.00614927	0	0	0	0
ASV_161	Bacteria	Bacillota	Clostridia	Lachnospirales	Lachnospiraceae	Anaerobutyricum	0	0	0	0	0.00385977	0.00619553	0	0	0.00061049	0	0.00514678	0.00374725	0	0	0	0	0.00454995	0.00517881	0	0	0	0	0.00219802	0.00206559
ASV_162	Bacteria	Bacillota	Clostridia	Lachnospirales	Lachnospiraceae	Lachnospiraceae_unclassified	0	0	0	0	0	0	0	0.000370682	0	0	0	0.000244448	0.000720819	0.00044618	0.000271184	0.00064842	0	0.000415779	0.000510233	0.000881993	0	0	0.000458409	0
ASV_163	Bacteria	Bacillota	Clostridia	Lachnospirales	Lachnospiraceae	Roseburia	0	0	0	0	0.00981853	0	0	0	0	0	0.0036443	0.00249886	0	0	0	0	0.00339714	0.00300526	0	0	0	0	0.00352047	0.00466748
ASV_164	Bacteria	Bacteroidota	Bacteroidia	Bacteroidales	Prevotellaceae	Leyella	0	0	0	0.0310208	0	0	0	0	0.00185475	0.00514913	0	0	0	0	0.00618247	0.0094528	0	0	0	0	0.00521636	0.00575794	0	0
ASV_166	Bacteria	Bacteroidota	Bacteroidia	Bacteroidales	Prevotellaceae	Leyella	0	0	0.0457693	0.00961944	0	0	0	0	0.000907646	0.00548134	0	0	0	0	0.00870382	0.00940198	0	0	0	0	0.00569057	0.00454793	0	0
ASV_168	Bacteria	Pseudomonadota	Gammaproteobacteria	Enterobacterales	Enterobacteriaceae	Enterobacteriaceae_unclassified	0	0	0	0	0	0	0	0	0.00403064	0.00344994	0	0	0	0	0.00423771	0.00633342	0	0	0	0	0.00621432	0.00616459	0	0
ASV_169	Bacteria	Bacillota	Clostridia	Monoglobales	Monoglobaceae	Monoglobus	0.0384068	0.0244372	0	0	0.0163264	0	0.0122986	0.00915248	0.00187843	0.000790641	0.0127582	0.00694406	0.0157319	0.0194757	0.00230168	0.00266102	0.00738805	0.00934936	0.0105172	0.0116813	0.00180581	0.00297911	0.0105101	0.00580598
ASV_170	Bacteria	Bacillota	Clostridia	Peptostreptococcales-Tissierellales	Peptostreptococcaceae	Romboutsia	0.000956101	0.000560018	0	0	0	0	0.00102808	0.00177738	0.000739633	0.00123538	0	0.000137611	0.000852143	0.000780278	0.000780926	0.000710612	0.000146409	0.000160406	0.00044466	0.000678668	0	0.000173781	0.000303175	0
ASV_171	Bacteria	Bacteroidota	Bacteroidia	Bacteroidales	Tannerellaceae	Parabacteroides	0	0	0	0	0.0303757	0	0	0	0	0	0.00469332	0.00300698	0	0	0	0	0.00136719	0.00225326	0	0	0	0	0.00153351	0.0007116
ASV_172	Bacteria	Pseudomonadota	Gammaproteobacteria	Enterobacterales	Pasteurellaceae	Pasteurellaceae_unclassified	0.00279143	0.00202595	0	0	0	0	0.0131846	0.00493395	0.00215875	0.00140137	0	0	0.000959444	0.00134195	0.00169199	0.00128632	0	0	0.000742813	0.000790174	0.000658206	0.000408797	0	0
ASV_174	Bacteria	Bacillota	Clostridia	Oscillospirales	Ruminococcaceae	CAG-352	0.0126135	0.0247241	0	0	0	0	0.00749912	0.00624516	0	0	0	0	0.00720038	0.00834552	0	0	0	0	0.00658057	0.00740142	0	0	0	0
ASV_175	Bacteria	Actinomycetota	Coriobacteriia	Coriobacteriales	Coriobacteriales_unclassified	Coriobacteriales_unclassified	0.00849081	0.00516486	0	0	0	0	0.0272373	0.0444122	0	0	0	0	0	0.00132685	0	0	0	0	0.000224151	0.000655718	0	0	0	0
ASV_176	Bacteria	Bacillota	Clostridia	Lachnospirales	Lachnospiraceae	Marvinbryantia	0.0017359	0.00448015	0	0	0.00402244	0	0	0	0.000626144	0	0	0.000733925	0.00139839	0	0.0030141	0.00209656	0.00066072	0	0.0011342	0	0.00127911	0.00125784	0.00114533	0
ASV_177	Bacteria	Bacteroidota	Bacteroidia	Bacteroidales	Bacteroidaceae	Bacteroides	0.00905912	0.0207287	0	0	0	0	0.00284236	0.00643351	0.000186723	0	0	0	0.00347512	0.00817404	0	0	0	0	0.00384355	0.00546238	0	0	0	0
ASV_178	Bacteria	Bacillota	Clostridia	Clostridia_UCG-014	Clostridia_UCG-014_insertae_sedis_family	Clostridia_UCG-014_insertae_sedis_genus	0	0	0	0	0.00182751	0	0	0	0	0	0.000785798	0.00142287	0	0	0	0	0.00371136	0.00198722	0	0	0	0	0.000931161	0.000847234
ASV_179	Bacteria	Bacillota	Clostridia	Lachnospirales	Lachnospiraceae	Dorea	0	0	0	0	0	0	0	0	0.00162797	0.00109811	0	0	0	0	0.00205507	0.00221751	0	0	0	0	0	0.00165506	0	0
ASV_180	Bacteria	Bacteroidota	Bacteroidia	Bacteroidales	Prevotellaceae	Paraprevotella	0.00358029	0.00994942	0	0	0	0	0.00325033	0.00396919	0	0	0.00129791	0.00108879	0.00239724	0.00156947	0	0	0.0011584	0.00136181	0.00163502	0.00251489	0	0	0.00245427	0.00137174
ASV_181	Bacteria	Bacillota	Clostridia	Oscillospirales	Oscillospiraceae	UCG-003	0.0378074	0.0398594	0	0	0.00584322	0	0.00159356	0.000946739	0	0.00104455	0	0.000981091	0.00394363	0.00304499	0	0	0.00219752	0.00106192	0.00301784	0.00326041	0	0	0.00141728	0.00129355
ASV_182	Bacteria	Bacteroidota	Bacteroidia	Bacteroidales	Rikenellaceae	Alistipes	0.0395001	0.0401355	0	0	0.00930377	0	0.00701495	0.00706112	0	0	0.000656866	0	0.0091642	0.00937344	0	0	0.00157453	0.000622935	0.00848401	0.0101431	0	0	0	0
ASV_183	Bacteria	Bacillota	Bacilli	Erysipelotrichales	Erysipelotrichaceae	Holdemanella	0	0	0	0	0	0	0	0	0.00105361	0.000844702	0	0	0	0	0.00171256	0.000581516	0	0	0	0	0.000542611	0.00143226	0	0
ASV_184	Bacteria	Pseudomonadota	Alphaproteobacteria	Rhodospirillales	Rhodospirillales_insertae_sedis_family	Rhodospirillales_insertae_sedis_genus	0.00361646	0.00686109	0	0	0.00305309	0	0.00661213	0.00169881	0	0	0.0061664	0.00546346	0.00613988	0.00823347	0	0	0.0052315	0.00420521	0.00321524	0.00359715	0	0	0.00521591	0.00256122
ASV_185	Bacteria	Bacillota	Clostridia	Clostridia_UCG-014	Clostridia_UCG-014_insertae_sedis_family	Clostridia_UCG-014_insertae_sedis_genus	0.00493955	0.00540841	0	0	0	0	0.00312463	0.00296756	0	0	0	0	0.002937	0.00198488	0	0	0	0	0.00134126	0.00214017	0	0	0.000383419	0
ASV_186	Bacteria	Bacillota	Clostridia	Lachnospirales	Lachnospiraceae	[Ruminococcus]_gnavus_group	0	0	0	0	0	0	0	0	0.000929533	0.00277132	0	0	0	0	0.00230507	0.00269344	0	0	0	0	0	0	0	0
ASV_188	Bacteria	Bacillota	Clostridia	Oscillospirales	Ruminococcaceae	[Eubacterium]_siraeum_group	0	0	0	0	0.00759859	0.0470121	0	0	0	0	0.00424331	0.00610457	0	0	0	0	0.00835056	0.00779983	0	0	0	0	0.00772316	0.00786718
ASV_189	Bacteria	Pseudomonadota	Gammaproteobacteria	Enterobacterales	Enterobacteriaceae	Escherichia-Shigella	0	0	0	0	0	0.0133142	0	0	0	0.0063055	0	0	0	0	0.00449877	0	0.00678963	0.00438604	0	0	0	0	0.00254818	0.00524675
ASV_190	Bacteria	Bacillota	Clostridia	Lachnospirales	Lachnospiraceae	Blautia	0	0	0	0	0	0	0.00102304	0.00146976	0	0	0	0	0.00251509	0.00191608	0	0	0	0	0.00216975	0.00168668	0	0	0	0
ASV_191	Bacteria	Bacteroidota	Bacteroidia	Bacteroidales	Barnesiellaceae	Barnesiella	0.00618414	0.0131146	0	0	0	0	0.00436599	0.00686436	0	0	0	0	0.0046846	0.00605912	0	0	0	0	0.00448526	0.00565968	0	0	0	0
ASV_192	Bacteria	Bacteroidota	Bacteroidia	Bacteroidales	Tannerellaceae	Parabacteroides	0	0	0	0	0.0242898	0.0178627	0	0	0.00059859	0.000879823	0.00129066	0.00159344	0	0	0.000798327	0.000367087	0.0040469	0.00322689	0	0	0.00023977	0.000120551	0.00217758	0.00159263
ASV_193	Bacteria	Bacillota	Clostridia	Lachnospirales	Lachnospiraceae	Lachnospira	0.00273404	0.00505035	0	0	0	0	0.00307464	0.001046	0	0	0	0	0.00475452	0.00426136	0	0	0	0	0.00399034	0.00391571	0	0	0	0
ASV_194	Bacteria	Bacteroidota	Bacteroidia	Bacteroidales	Prevotellaceae	Prevotellaceae_unclassified	0	0	0.132843	0	0	0	0	0	0.00268347	0.00249152	0	0	0	0	0.00272858	0.0021345	0	0	0	0	0.00583284	0.00529897	0	0
ASV_195	Bacteria	Pseudomonadota	Gammaproteobacteria	Enterobacterales	Enterobacteriaceae	Escherichia-Shigella	0	0	0	0	0	0	0	0	0	0.00562586	0	0	0	0	0.00551159	0	0.00493087	0.00517395	0	0	0	0	0	0.00380709
ASV_196	Bacteria	Bacillota	Clostridia	Lachnospirales	Lachnospiraceae	Lachnospiraceae_unclassified	0	0	0	0	0.00321991	0	0	0	0	0	0	0.000907949	0	0	0	0	0.00248931	0.00257027	0	0	0	0	0.0014169	0.00105898
ASV_198	Bacteria	Bacteroidota	Bacteroidia	Bacteroidales	Muribaculaceae	Muribaculaceae_insertae_sedis_genus	0.0112291	0.0193461	0	0	0	0	0.00588025	0.00952021	0	0	0	0	0.00253458	0.00262173	0	0	0	0	0.00224263	0.00530595	0	0	0	0
ASV_200	Bacteria	Bacillota	Clostridia	Lachnospirales	Lachnospiraceae	Lachnospiraceae_unclassified	0	0	0	0	0.00607391	0	0	0	0	0	0.000438426	0.00031429	0	0	0	0	0	0.000944953	0	0	0	0	0.000416735	0
ASV_201	Bacteria	Bacillota	Clostridia	Lachnospirales	Lachnospiraceae	Lachnospiraceae_unclassified	0	0	0	0	0.0162459	0	0	0	0	0	0.00187328	0.000977791	0	0	0	0	0.000631616	0.00117174	0	0	0	0	0.00158359	0.00174962
ASV_202	Bacteria	Bacillota	Clostridia	Lachnospirales	Lachnospiraceae	Blautia	0	0	0	0.00408575	0	0	0	0	0	0.00274923	0	0	0	0	0.00141933	0.00113124	0	0	0	0	0	0	0	0
ASV_204	Bacteria	Pseudomonadota	Gammaproteobacteria	Enterobacterales	Enterobacteriaceae	Escherichia-Shigella	0	0	0	0.032749	0.00203393	0	0	0	0	0	0	0	0	0	0.00329753	0	0.0041822	0	0	0	0	0	0	0
ASV_205	Bacteria	Actinomycetota	Actinobacteria	Bifidobacteriales	Bifidobacteriaceae	Bifidobacterium	0.00251805	0.00268412	0	0	0	0	0.00647524	0.00571327	0	0	0	0	0.0118202	0.00887147	0	0	0	0	0.00815422	0.00933411	0	0	0	0
ASV_206	Bacteria	Bacillota	Clostridia	Oscillospirales	Ruminococcaceae	Ruminococcaceae_unclassified	0.0107612	0.0077263	0	0	0	0	0.00245805	0.00717529	0	0	0	0	0.0063477	0.00478176	0	0	0	0	0.00540696	0.00637592	0	0	0	0
ASV_207	Bacteria	Bacillota	Clostridia	Lachnospirales	Lachnospiraceae	Lachnospiraceae_unclassified	0	0	0	0	0	0	0	0	0.00069715	0	0.000637711	0.000558738	0	0	0	0	0.000408692	0	0	0	0	0	0.000750124	0.000368341
ASV_208	Bacteria	Actinomycetota	Coriobacteriia	Coriobacteriales	Eggerthellaceae	Senegalimassilia	0.0338659	0.0362765	0	0	0	0	0.00547709	0.0215049	0.00250965	0	0	0	0.000566149	0.00202177	0	0	0	0	0.00087664	0.00126558	0.00127942	0	0	0
ASV_210	Bacteria	Bacillota	Clostridia	Oscillospirales	Oscillospiraceae	UCG-002	0.00635085	0.0116722	0	0	0.0126603	0.0566664	0.00173417	0.00169416	0	0	0	0.000671273	0.00298437	0.00268974	0	0	0.00692217	0.00402412	0.00207476	0.00205657	0	0	0.00474481	0.00279133
ASV_211	Bacteria	Bacillota	Bacilli	Erysipelotrichales	Erysipelatoclostridiaceae	Thomasclavelia	0	0	0	0	0.00595761	0	0	0	0	0	0.000724898	0	0	0	0	0	0.00202721	0	0	0	0	0	0	0.000159505
ASV_214	Bacteria	Bacillota	Clostridia	Lachnospirales	Lachnospiraceae	[Bacteroides]_pectinophilus_group	0.00288571	0.00436678	0	0	0	0	0.00288446	0.00374052	0	0	0	0	0.00223454	0.00377537	0	0	0	0	0.00290195	0.00383328	0	0	0	0
ASV_215	Bacteria	Bacillota	Clostridia	Lachnospirales	Lachnospiraceae	Marvinbryantia	0.00303782	0	0	0	0	0	0.00122986	0.00125302	0	0	0	0	0	0.00160911	0	0	0	0	0.000824876	0.00241304	0	0	0	0
ASV_216	Bacteria	Bacillota	Bacilli	Erysipelotrichales	Erysipelatoclostridiaceae	Thomasclavelia	0.00122055	0.00283646	0	0	0.00792236	0	0.000356878	0.00145926	0	0	0	0.000332686	0.000187284	0.000386423	0	0	0	0.000851132	0.000248568	0.000558212	0	0	0.000433107	0
ASV_217	Bacteria	Bacteroidota	Bacteroidia	Bacteroidales	Rikenellaceae	Alistipes	0.0139041	0.02333	0	0	0	0	0.00514928	0.00817185	0	0	0	0	0.00560035	0.00816135	0	0	0	0	0.00390415	0.00455241	0	0	0	0
ASV_218	Bacteria	Bacillota	Clostridia	Lachnospirales	Lachnospiraceae	GCA-900066575	0.00671095	0.00688608	0	0	0	0	0.000316973	0.000673967	0.000193653	0	0	0	0.00115331	0.0014415	0	0	0	0	0.00108424	0.00115337	0	0	0	0
ASV_219	Bacteria	Bacillota	Clostridia	Oscillospirales	Ruminococcaceae	Faecalibacterium	0	0	0	0	0.00378583	0	0	0	0	0	0.00335064	0.00223	0	0	0	0	0.00258281	0.00238317	0	0	0	0	0.00444657	0.0023075
ASV_220	Bacteria	Bacteroidota	Bacteroidia	Bacteroidales	Prevotellaceae	Leyella	0	0	0	0.0167035	0	0	0	0	0.0016969	0.00409716	0	0	0	0	0.00442099	0.0051838	0	0	0	0	0.00289271	0.00200276	0	0
ASV_221	Bacteria	Pseudomonadota	Gammaproteobacteria	Enterobacterales	Enterobacteriaceae	Escherichia-Shigella	0	0	0	0	0	0	0	0	0	0	0	0	0	0	0.00367439	0	0.00596351	0.00548912	0	0	0	0	0	0
ASV_222	Bacteria	Bacteroidota	Bacteroidia	Bacteroidales	Bacteroidaceae	Bacteroides	0.0254949	0.0295546	0	0	0.00649161	0	0	0	0	0	0	0	0	0	0	0	0	0	0	0	0	0	0	0
ASV_223	Bacteria	Pseudomonadota	Alphaproteobacteria	Rickettsiales	Mitochondria	Mitochondria_insertae_sedis_genus	0	0	0	0	0	0	0	0	0	0	0	0.00660533	0	0	0	0	0	0	0	0	0	0	0	0
ASV_224	Bacteria	Pseudomonadota	Gammaproteobacteria	Enterobacterales	Enterobacteriaceae	Escherichia-Shigella	0	0	0	0	0.001678	0	0	0	0	0.00313387	0	0	0	0	0.00294422	0	0.00441455	0.00365066	0	0	0	0	0	0.00329521
ASV_225	Bacteria	Bacillota	Clostridia	Lachnospirales	Lachnospiraceae	Lachnospiraceae_unclassified	0	0.00125965	0	0	0	0	0	0	0	0	0	0	0.000432492	0.000308894	0	0.000448906	0.00159762	0.000907155	0	0	0	0.000859948	0.000500083	0.00069064
ASV_226	Bacteria	Bacteroidota	Bacteroidia	Bacteroidales	Bacteroidaceae	Bacteroides	0	0	0	0	0.0294945	0.0665126	0	0	0	0	0.00134507	0.00131319	0	0	0	0	0.00390485	0.00262408	0	0	0	0	0.000442005	0.00119866
ASV_227	Bacteria	Bacteroidota	Bacteroidia	Bacteroidales	Rikenellaceae	Alistipes	0	0	0	0	0.0158509	0.0330829	0	0	0	0	0.013325	0.0106882	0	0	0	0	0.00682296	0.00987797	0	0	0	0	0.00814354	0.00390245
ASV_228	Bacteria	Bacteroidota	Bacteroidia	Bacteroidales	Rikenellaceae	Alistipes	0.0200661	0.0454737	0	0	0	0	0.00462688	0.0047603	0	0	0	0	0.00475181	0.0043635	0	0	0	0	0.0048051	0.00535107	0	0	0	0
ASV_229	Bacteria	Verrucomicrobiota	Verrucomicrobiia	Verrucomicrobiales	Akkermansiaceae	Akkermansia	0.0240056	0.0205673	0	0	0	0	0.00776321	0.00114026	0	0	0	0	0.00104531	0.00199088	0	0	0	0	0.00138735	0.00721507	0	0	0	0
ASV_230	Bacteria	Bacillota	Clostridia	Oscillospirales	Ruminococcaceae	[Eubacterium]_siraeum_group	0.00352825	0.0036424	0	0	0.00307791	0	0.0014165	0.000221459	0	0	0.000104773	0	0.00331596	0.00239088	0	0	0.0044927	0.00427252	0.00276635	0.00160513	0	0	0.00449148	0.00338894
ASV_231	Bacteria	Bacteroidota	Bacteroidia	Bacteroidales	Marinifilaceae	Odoribacter	0.00724196	0.0080439	0	0	0.00159715	0	0.00269031	0.00163437	0	0	0.000531592	0.00093152	0.00262198	0.00162298	0	0	0.00193711	0.00146657	0.00212663	0.00255015	0	0	0.00151588	0.000893227
ASV_232	Bacteria	Bacillota	Clostridia	Lachnospirales	Lachnospiraceae	Lachnospiraceae_unclassified	0	0	0	0	0.000951336	0	0.000285276	0	0	0	0.000438426	0.00104763	0	0.000411858	0	0	0.00130039	0.000718164	0.000382674	0.000712379	0	0	0.00120853	0.00105898
ASV_234	Bacteria	Pseudomonadota	Gammaproteobacteria	Enterobacterales	Enterobacteriaceae	Escherichia-Shigella	0	0	0	0	0	0	0	0	0	0	0	0	0	0	0.00374505	0	0.00436292	0.00380824	0	0	0	0	0	0.00355115
ASV_235	Bacteria	Bacillota	Clostridia	Oscillospirales	Butyricicoccaceae	Agathobaculum	0.00618414	0.0139835	0	0	0	0	0.00491942	0.00294187	0	0	0	0	0.00594315	0.00565962	0	0	0	0	0.00427904	0.00372925	0	0	0	0
ASV_237	Bacteria	Bacillota	Clostridia	Oscillospirales	Oscillospiraceae	UCG-005	0.00863319	0.010803	0	0	0	0	0.00140609	0.00573026	0	0	0	0	0.00362387	0.00360323	0	0	0	0	0.00231053	0.00305977	0	0	0	0
ASV_238	Bacteria	Bacillota	Clostridia	Peptostreptococcales-Tissierellales	Peptostreptococcaceae	Terrisporobacter	0	0	0	0	0	0	0	0	0.00061049	0.00068083	0	0	0	0	0.000438415	0.000786209	0	0	0	0	0.000489073	0.000430315	0	0
ASV_240	Bacteria	Thermodesulfobacteriota	Desulfovibrionia	Desulfovibrionales	Desulfovibrionaceae	Bilophila	0	0	0	0	0	0	0	0	0.00421123	0.00629714	0	0	0	0	9.69944e-05	0	0	0	0	0	0.00166465	0.000527275	0	0
ASV_242	Bacteria	Bacillota	Clostridia	Oscillospirales	Oscillospiraceae	UCG-002	0.00317543	0.00620863	0	0	0	0	0.00295278	0.00124571	0.0007445	0.000401749	0.00111976	0.000774546	0.00330412	0.00248674	0.000350865	0.000368766	0.00137345	0.0017885	0.00330076	0.00356138	0.000344095	0	0.000739451	0.000612732
ASV_243	Bacteria	Bacillota	Clostridia	Peptostreptococcales-Tissierellales	Peptostreptococcaceae	Intestinibacter	0	0	0	0	0	0	0	0	0.000250458	0.000571019	0	0	0	0	0.000794626	0.000483821	0	0	0	0	0.000225726	0.000380664	0	0
ASV_244	Bacteria	Bacillota	Clostridia	Lachnospirales	Lachnospiraceae	Coprococcus	0	0	0	0.0522486	0	0	0	0	0	0	0	0	0	0	0	0	0	0	0	0	0	0	0	0
ASV_245	Bacteria	Bacillota	Clostridia	Clostridia_UCG-014	Clostridia_UCG-014_insertae_sedis_family	Clostridia_UCG-014_insertae_sedis_genus	0	0	0	0	0	0	0.00070825	0.000752962	0	0	0.00256694	0.00188186	0	0.000631553	0	0	0.00180685	0.00149041	0	0	0	0	0.00175277	0
ASV_247	Bacteria	Bacteroidota	Bacteroidia	Bacteroidales	Prevotellaceae	Leyella	0	0	0	0.0123785	0	0	0	0	0.00122335	0	0	0	0	0	0.00490453	0.00574283	0	0	0	0	0.00184944	0.00267035	0	0
ASV_248	Bacteria	Bacillota	Clostridia	Oscillospirales	Oscillospiraceae	UCG-003	0.0113125	0.00608446	0	0	0	0	0.00164043	0.00119588	0.000859039	0	0	0	0.00245144	0.00334949	0.000751854	0.000958791	0	0	0.00367799	0.00310993	0.00061937	0.000726611	0	0
ASV_249	Bacteria	Bacteroidota	Bacteroidia	Bacteroidales	Bacteroidaceae	Bacteroides	0.0181829	0.0244534	0	0	0.00952573	0	0	0	0	0	0	0	0	0	0	0	0	0	0	0	0	0	0	0
ASV_250	Bacteria	Bacillota	Clostridia	Lachnospirales	Lachnospiraceae	[Eubacterium]_xylanophilum_group	0.00268438	0.00377894	0	0	0	0	0.00228221	0.00158382	0	0	0	0	0.00345993	0.00302029	0	0	0	0	0.00360352	0.00410466	0	0	0.000625103	0
ASV_251	Bacteria	Bacillota	Bacilli	Erysipelotrichales	Erysipelatoclostridiaceae	Thomasclavelia	0	0	0	0.000316919	0.0410061	0.032084	0	0	0.000201261	0.00023531	0	0	0	0	0.000205507	0	0	0	0	0	0.000524007	0	0	0
ASV_252	Bacteria	Bacillota	Bacilli	Lactobacillales	Streptococcaceae	Streptococcus	0	0	0	0	0	0	0.000412308	0	0	0	0	0.00191431	0	0	0	0	0.000621366	0	0	0	0	0	0	0
ASV_253	Bacteria	Pseudomonadota	Gammaproteobacteria	Burkholderiales	Sutterellaceae	Sutterella	0.0024681	0.00257369	0	0	0	0	0.00150575	0.000542208	0	0	0	0	0.00220915	0.00144633	0	0	0	0	0.000928474	0.00124759	0	0	0	0
ASV_254	Bacteria	Bacillota	Clostridia	Lachnospirales	Lachnospiraceae	Lachnospira	0	0	0	0	0	0	0	0	0.0026298	0	0	0	0	0	0.00318947	0.00222558	0	0	0	0	0.00221212	0.0022244	0	0
ASV_255	Bacteria	Bacteroidota	Bacteroidia	Bacteroidales	Prevotellaceae	Segatella	0	0	0	0.0335723	0	0	0	0	0	0	0	0	0	0	0	0	0	0	0	0	0	0	0	0
ASV_257	Bacteria	Bacillota	Clostridia	Oscillospirales	Oscillospiraceae	UCG-005	0.0049616	0	0	0	0	0	0	0.00234193	0	0	0	0	0.00223828	0	0	0	0	0	0	0.00125401	0	0	0	0
ASV_258	Bacteria	Bacteroidota	Bacteroidia	Bacteroidales	Tannerellaceae	Parabacteroides	0.00316097	0.00754005	0	0	0	0	0.00184292	0.00133924	0	0	0	0	0.00143234	0.00156608	0	0	0	0	0.00112654	0.00139809	0	0	0	0
ASV_259	Bacteria	Bacillota	Clostridia	Christensenellales	Christensenellaceae	Christensenellaceae_R-7_group	0	0	0	0	0.0157585	0.0297385	0	0	0	0	0.00231967	0.00223565	0	0	0	0	0.0056942	0.00322645	0	0	0	0	0.00379979	0.00187578
ASV_260	Bacteria	Bacillota	Clostridia	Lachnospirales	Lachnospiraceae	Lachnospiraceae_unclassified	0.0124824	0.0189787	0	0	0.0167582	0	0	0	0	0	0	0	0	0	0	0	0	0.000188991	0	0	0	0	0	0
ASV_261	Bacteria	Bacteroidota	Bacteroidia	Bacteroidales	Prevotellaceae	Segatella	0	0	0	0.0326357	0	0	0	0	0	0	0	0	0	0	0	0	0	0	0	0	0	0	0	0
ASV_262	Bacteria	Pseudomonadota	Gammaproteobacteria	Enterobacterales	Enterobacteriaceae	Escherichia-Shigella	0	0	0	0	0	0	0	0	0	0	0	0	0	0	0.00179009	0	0.00286558	0.00241626	0	0	0	0	0	0.00323123
ASV_263	Bacteria	Bacillota	Clostridia	Lachnospirales	Lachnospiraceae	Lachnospiraceae_unclassified	0	0	0	0	0	0	0.000950919	0.000876158	0	0	0	0	0	0.000823716	0	0	0	0	0.000797239	0.000983761	0	0	0	0
ASV_264	Bacteria	Bacteroidota	Bacteroidia	Bacteroidales	Prevotellaceae	Segatella	0	0	0.070259	0.00818357	0	0	0	0	0	0	0	0	0	0	0	0	0	0	0	0	0	0	0	0
ASV_265	Bacteria	Bacteroidota	Bacteroidia	Bacteroidales	Tannerellaceae	Parabacteroides	0.00419816	0.00809628	0	0	0	0	0.00193623	0.00148805	0	0	0	0	0.000901844	0.00159134	0	0	0	0	0.00157246	0.00107354	0	0	0	0
ASV_266	Bacteria	Pseudomonadota	Gammaproteobacteria	Enterobacterales	Enterobacteriaceae	Escherichia-Shigella	0	0	0	0	0.00361023	0	0	0	0	0.00332266	0	0	0	0	0.00285001	0	0.00400149	0.00270516	0	0	0	0	0	0
ASV_267	Bacteria	Bacillota	Clostridia	Lachnospirales	Lachnospiraceae	[Eubacterium]_ventriosum_group	0.00644251	0.00705403	0	0	0	0	0.000729038	0.00104465	0	0	0	0	0.00295536	0.00202497	0	0	0	0	0.00200904	0.00227283	0	0	0	0
ASV_268	Bacteria	Actinomycetota	Coriobacteriia	Coriobacteriales	Atopobiaceae	Parolsenella	0	0	0	0	0	0	0	0	0.00291157	0.003492	0	0	0	0	0.00172626	0.00102812	0	0	0	0	0.000677178	0.000397214	0	0
ASV_269	Bacteria	Bacillota	Clostridia	Lachnospirales	Lachnospiraceae	Lachnospiraceae_unclassified	0.00308704	0.00369497	0	0	0	0	0.00104601	0.000775062	0	0.00103245	0	0	0.00129747	0.00120125	0.000305082	0.000399028	0	0	0.00146692	0.00206929	0.000791205	0.000696148	0	0
ASV_271	Bacteria	Bacillota	Clostridia	Oscillospirales	Ruminococcaceae	Ruminococcus	0	0	0	0	0	0	0	0	0	0	0.00256131	0.00347203	0	0	0	0	0.00680241	0.00449136	0	0	0	0	0.00298122	0.00195393
ASV_273	Bacteria	Actinomycetota	Actinobacteria	Propionibacteriales	Propionibacteriaceae	Cutibacterium	0	0	0	0	0	0	0.000102488	0	0.000250458	0.000439245	0	0.000959748	0	0	0	0	0.000180196	0	0	0	0	0	0	0
ASV_274	Bacteria	Actinomycetota	Coriobacteriia	Coriobacteriales	Eggerthellaceae	Gordonibacter	0.0224582	0.0224007	0	0	0	0	0.00266469	0.006483	0	0	0	0	0	0	0	0	0	0	0.000206219	0	0	0	0	0
ASV_275	Bacteria	Actinomycetota	Coriobacteriia	Coriobacteriales	Eggerthellaceae	Senegalimassilia	0	0	0.176837	0	0	0	0	0	0	0.00320098	0	0	0	0	0	0.000979395	0	0	0	0	0	0.00112571	0	0
ASV_276	Bacteria	Bacillota	Clostridia	Oscillospirales	[Eubacterium]_coprostanoligenes_group	[Eubacterium]_coprostanoligenes_group_insertae_sedis_genus	0	0	0	0	0.00336646	0	0	0	0	0	0.00172875	0.00270804	0	0	0	0	0.00351602	0.00322923	0	0	0	0	0.00213619	0.00175499
ASV_277	Bacteria	Bacillota	Clostridia	Lachnospirales	Lachnospiraceae	Lachnospiraceae_unclassified	0	0	0	0	0	0	0	0.000303285	0	0	0	0	0.000576655	0.00044618	0	0	0	0	0.000478343	0.000644533	0	0	0	0
ASV_278	Bacteria	Bacteroidota	Bacteroidia	Bacteroidales	Bacteroidaceae	Bacteroides	0.0151417	0.0121457	0	0	0.0119248	0	0	0	0	0	0	0	0	0	0	0	0	0	0	0	0	0	0	0
ASV_279	Bacteria	Bacillota	Bacilli	Staphylococcales	Staphylococcaceae	Staphylococcus	0	0	0	0	0	0	0	0	0	0.000364141	0	0.000526531	0	0	0	0	0.000186732	0	0	0	0	0	0	0
ASV_280	Bacteria	Bacteroidota	Bacteroidia	Bacteroidales	Bacteroidaceae	Bacteroides	0	0	0	0	0.0074089	0	0	0	0	0	0	0.00191927	0	0	0	0	0	0.00266052	0	0	0	0	0.00365658	0.00306325
ASV_281	Bacteria	Bacillota	Clostridia	Lachnospirales	Lachnospiraceae	Enterocloster	0.01702	0.0208734	0	0	0	0	0	0	0	0	0	0.000352849	0	0	0	0	0	0	0	0	0	0	0	0
ASV_282	Bacteria	Pseudomonadota	Gammaproteobacteria	Enterobacterales	Enterobacteriaceae	Escherichia-Shigella	0	0	0	0	0	0	0	0	0	0.0032849	0	0	0	0	0.00325042	0	0.00400149	0.00309912	0	0	0	0	0	0
ASV_283	Bacteria	Bacillota	Bacilli	Lactobacillales	Streptococcaceae	Streptococcus	0	0	0	0	0	0	0.00132528	0.00140894	0	0	0	0	0.00569268	0.00223221	0	0	0	0	0.00177775	0.00289968	0	0	0	0
ASV_284	Bacteria	Bacillota	Clostridia	Lachnospirales	Lachnospiraceae	Lachnospira	0.000911347	0.00179206	0	0	0	0	0.00144508	0.000490311	0	0	0	0	0.00174799	0.00126509	0	0	0	0	0.00129918	0.0013162	0	0	0	0
ASV_285	Bacteria	Bacillota	Bacilli	RF39	RF39_insertae_sedis_family	RF39_insertae_sedis_genus	0	0	0	0	0.00613284	0	0	0	0	0	0.00287827	0.000902877	0	0	0	0	0.00238495	0.00158384	0	0	0	0	0.00104031	0.000328392
ASV_286	Bacteria	Bacillota	Clostridia	Clostridia_UCG-014	Clostridia_UCG-014_insertae_sedis_family	Clostridia_UCG-014_insertae_sedis_genus	0	0	0	0	0	0	0	0	0	0	0.00146682	0.00110158	0	0	0	0	0.00219752	0.00198722	0	0	0	0	0	0
ASV_287	Bacteria	Bacillota	Clostridia	Oscillospirales	Ruminococcaceae	Faecalibacterium	0.0143754	0.0181921	0	0	0	0	0	0	0	0	0	0	0	0	0	0	0	0	0	0	0	0	0	0
ASV_288	Bacteria	Bacillota	Bacilli	Lactobacillales	Streptococcaceae	Streptococcus	0.000748233	0.000546169	0	0	0	0	0.00100132	0.000626196	0	0	0	0	0.00160734	0.000956663	0	0	0	0	0.000414808	0.000283665	0	0	0	0
ASV_289	Bacteria	Bacteroidota	Bacteroidia	Bacteroidales	Bacteroidaceae	Bacteroides	0.00420602	0.00890685	0	0	0	0	0.00192547	0.00159213	0	0	0	0	0.00111204	0.00301149	0	0	0	0	0.0019064	0.00140648	0	0	0	0
ASV_290	Bacteria	Pseudomonadota	Gammaproteobacteria	Enterobacterales	Enterobacteriaceae	Escherichia-Shigella	0	0	0	0	0.00284751	0	0	0	0	0.00237872	0	0	0	0	0.00287356	0	0.00477597	0	0	0	0	0	0	0
ASV_291	Bacteria	Pseudomonadota	Gammaproteobacteria	Enterobacterales	Enterobacteriaceae	Escherichia-Shigella	0	0	0	0	0	0	0	0	0	0	0	0	0	0	0.00294422	0	0.00407894	0.00273143	0	0	0	0	0	0.00403104
ASV_292	Bacteria	Pseudomonadota	Alphaproteobacteria	Rhodospirillales	Rhodospirillales_insertae_sedis_family	Rhodospirillales_insertae_sedis_genus	0.00209988	0.000875884	0	0	0.00292588	0	0.000440809	0.000351478	0	0	0.00193999	0.00145692	0	0.000596628	0	0	0.00426271	0.00473086	0	0.000235879	0	0	0.00282529	0.00144069
ASV_294	Bacteria	Bacteroidota	Bacteroidia	Bacteroidales	Prevotellaceae	Segatella	0	0	0.0736539	0	0	0	0	0	0	0	0	0	0	0	0	0	0	0	0	0	0	0	0	0
ASV_295	Bacteria	Bacteroidota	Bacteroidia	Bacteroidales	Bacteroidaceae	Bacteroides	0.00925324	0.00842103	0	0	0.00366917	0.0566589	0	0	0	0	0	0	0	0	0	0	0	0	0	0	0	0	0	0
ASV_297	Bacteria	Bacillota	Clostridia	Lachnospirales	Lachnospiraceae	Lachnospiraceae_unclassified	0	0	0	0	0	0	0	0	0.00108446	0.00510792	0	0	0	0	0.0017966	0.00179562	0	0	0	0	0.000884288	0.0012285	0	0
ASV_298	Bacteria	Bacillota	Clostridia	Oscillospirales	Oscillospiraceae	UCG-003	0.0175641	0.0178809	0	0	0.00097387	0	0.000703043	0	0	0	0	0	0	0.00167474	0	0	0.000879006	0.000391233	0.00113169	0.00125401	0	0	0	0
ASV_301	Bacteria	Bacillota	Clostridia	Oscillospirales	Ruminococcaceae	Ruminococcaceae_unclassified	0	0	0	0	0	0	0.000124985	0.000310043	0.00111993	0.00035711	0	0	0	0.000586442	0.000846532	0.00190119	0	0	0.000335315	0.000356695	0.0028751	0.000376761	0	0
ASV_304	Bacteria	Bacillota	Clostridia	Lachnospirales	Lachnospiraceae	Blautia	0.00310261	0	0	0	0	0	0	0.00138157	0	0	0	0	0	0.00164663	0	0	0	0	0	0	0	0	0	0
ASV_305	Bacteria	Bacillota	Clostridia	Oscillospirales	Ruminococcaceae	Acutalibacter	0.00185233	0	0	0	0	0	0.000791574	0.000797254	0.000305436	0	0.000314319	0.000229495	0.00236855	0.00284199	0.000267326	0.000262234	0.00053717	0	0.00201189	0.00138219	0	0	0.000492968	0
ASV_307	Bacteria	Bacillota	Clostridia	Lachnospirales	Lachnospiraceae	Lachnospiraceae_unclassified	0	0	0.10233	0	0	0	0	0	0	0	0	0	0	0	0	0	0	0	0	0	0	0	0	0
ASV_309	Bacteria	Bacillota	Clostridia	Oscillospirales	Oscillospiraceae	UCG-005	0.0119078	0.0114239	0	0	0	0	0.00159356	0.000548112	0	0	0	0	0.000959261	0.00268974	0	0	0	0	0.00259346	0.00270865	0	0	0	0
ASV_311	Bacteria	Bacillota	Clostridia	Clostridia_UCG-014	Clostridia_UCG-014_insertae_sedis_family	Clostridia_UCG-014_insertae_sedis_genus	0.00114668	0	0	0	0	0	0	0	0	0	0	0	0	0.000857107	0	0	0	0	0.000544888	0.000535042	0	0	0	0
ASV_312	Bacteria	Pseudomonadota	Gammaproteobacteria	Enterobacterales	Enterobacteriaceae	Escherichia-Shigella	0	0	0	0	0	0	0	0	0	0	0	0	0	0	0.00332108	0	0.00588607	0	0	0	0	0	0	0
ASV_313	Bacteria	Bacteroidota	Bacteroidia	Bacteroidales	Prevotellaceae	Segatella	0	0	0	0.00852866	0	0	0	0	0	0.00150075	0	0	0	0	0	0	0	0	0	0	0	0.00113096	0	0
ASV_314	Bacteria	Bacillota	Bacilli	Erysipelotrichales	Erysipelatoclostridiaceae	Longibaculum	0	0	0	0	0.0180596	0	0	0	0	0	0	0.000119694	0	0	0	0	0	0	0	0	0	0	7.14193e-05	0
ASV_315	Bacteria	Pseudomonadota	Gammaproteobacteria	Burkholderiales	Sutterellaceae	Sutterella	0	0	0	0	0.00762549	0	0	0	0	0	0.000824529	0.000909714	0	0	0	0	0.0025051	0.0011005	0	0	0	0	0.00156457	0.00119944
ASV_316	Bacteria	Pseudomonadota	Gammaproteobacteria	Enterobacterales	Enterobacteriaceae	Escherichia-Shigella	0	0	0	0	0	0	0	0	0	0	0	0	0	0	0.0024967	0	0.00327864	0.00244253	0	0	0	0	0	0
ASV_317	Bacteria	Bacteroidota	Bacteroidia	Bacteroidales	Prevotellaceae	Segatella	0	0	0	0.0221844	0	0	0	0	0	0	0	0	0	0	0	0	0	0	0	0	0	0	0	0
ASV_318	Bacteria	Bacillota	Clostridia	Lachnospirales	Lachnospiraceae	Lachnospiraceae_unclassified	0	0.00209941	0	0	0	0	0	0.000977253	0	0	0	0	0	0.00120125	0	0	0	0	0.000892907	0.00166222	0	0	0	0
ASV_319	Bacteria	Bacillota	Clostridia	Lachnospirales	Lachnospiraceae	[Eubacterium]_ventriosum_group	0	0	0	0	0.0181486	0	0	0	0	0	0.000637711	0.000453974	0	0	0	0	0.00118892	0.00158752	0	0	0	0	0.000791797	0.00110502
ASV_320	Bacteria	Actinomycetota	Coriobacteriia	Coriobacteriales	Atopobiaceae	Tractidigestivibacter	0	0	0	0.0657097	0	0	0	0	0	0	0	0	0	0	0	0	0	0	0	0	0	0	0	0
ASV_321	Bacteria	Bacillota	Clostridia	Lachnospirales	Lachnospiraceae	Faecalimonas	0	0.000755789	0.0140238	0.00226875	0.00131723	0	0	0.000438079	0.000426036	0	0.000557997	0.000733343	0	0.000480501	0.000779655	0.000748177	0.00215492	0.00147413	0	0.000373151	0.000558498	0.000409499	0.00100017	0.00151941
ASV_322	Bacteria	Bacillota	Clostridia	Lachnospirales	Lachnospiraceae	Lachnospiraceae_UCG-010	0	0.00184748	0	0	0	0	0.000443762	0.000168492	0.000116192	0	0	0	0	0.000308894	0.000440674	0.000399028	0	0	0.000605901	0	0	0	0	0
ASV_323	Bacteria	Bacteroidota	Bacteroidia	Bacteroidales	Bacteroidaceae	Bacteroides	0.00873558	0.00834005	0	0	0.00818507	0.105928	0	0	0	0	0	0	0	0	0	0	0	0	0	0	0	0	0	0
ASV_324	Bacteria	Bacillota	Clostridia	Oscillospirales	Oscillospiraceae	UCG-002	0.00357235	0.00571194	0	0	0.00194774	0	0.00164043	0.000747426	0	0	0	0	0.000959261	0.00172549	0	0	0.00076913	0.00128548	0.00174469	0.00205657	0	0	0.000985935	0.000476569
ASV_325	Bacteria	Bacillota	Clostridia	Lachnospirales	Lachnospiraceae	Lachnospiraceae_unclassified	0	0	0	0	0	0	0.00133129	0.000707666	0	0	0	0	0	0	0	0	0	0	0.00146692	0.00183183	0	0	0	0
ASV_326	Bacteria	Bacillota	Clostridia	Lachnospirales	Lachnospiraceae	Blautia	0	0	0	0.0276427	0	0	0	0	0	0	0	0	0	0	0	0	0	0	0	0	0	0	0	0
ASV_328	Bacteria	Actinomycetota	Coriobacteriia	Coriobacteriales	Eggerthellaceae	Adlercreutzia	0.0152379	0.016322	0	0	0	0	0.00207279	0.00220365	0	0	0.000434396	0	0.00104748	0.000498754	0	0	0.000607403	0	0.000810974	0.00036972	0	0	0.000454195	0.000250906
ASV_329	Bacteria	Bacillota	Clostridia	Oscillospirales	Butyricicoccaceae	Agathobaculum	0.00455674	0.00271524	0	0	0	0	0.00235722	0.0023426	0	0	0	0	0	0.00338467	0	0	0	0	0.00221685	0.00208399	0	0	0	0
ASV_331	Bacteria	Bacillota	Clostridia	Lachnospirales	Lachnospiraceae	Blautia	0	0.00146506	0	0.000702239	0	0	0	0	0	0.000426605	0	0	0	0	0	0	0	0.00148371	0	0	0	0	0	0
ASV_332	Bacteria	Actinomycetota	Coriobacteriia	Coriobacteriales	Atopobiaceae	Tractidigestivibacter	0	0	0.0017566	0	0	0	0	0	0.00457965	0.00555409	0	0	0	0	0.00312506	0.00159941	0	0	0	0	0.00270498	0.00114897	0	0
ASV_334	Bacteria	Bacillota	Clostridia	Lachnospirales	Lachnospiraceae	Lachnospiraceae_unclassified	0	0	0	0	0	0	0	0	0	0	0	0	0	0	0	0	0.000408692	0.000907155	0	0	0	0	0.000250041	0.000276256
ASV_335	Bacteria	Actinomycetota	Actinobacteria	Micrococcales	Microbacteriaceae	Microbacteriaceae_unclassified	0	0	0	0	0	0	0	0.000990528	0.00246663	0.0235595	0.000781035	0.0015397	0	0	0.00282312	0.00183265	0.00145613	0.00212948	0	0	0	0	0	0
ASV_336	Bacteria	Bacteroidota	Bacteroidia	Bacteroidales	Prevotellaceae	Segatella	0	0	0	0.0201631	0	0	0	0	0	0	0	0	0	0	0	0	0	0	0	0	0	0	0	0
ASV_337	Bacteria	Actinomycetota	Actinobacteria	Bifidobacteriales	Bifidobacteriaceae	Bifidobacterium	0	0	0	0	0	0	0	0	0	0	0	0	0	0	0.00320332	0	0	0	0	0	0	0	0	0
ASV_338	Bacteria	Bacteroidota	Bacteroidia	Bacteroidales	Prevotellaceae	Segatella	0	0	0	0	0	0	0	0	0.00187843	0.00204981	0	0	0	0	0.000411014	0.000940763	0	0	0	0	0.00219456	0.00159989	0	0
ASV_340	Bacteria	Bacillota	Clostridia	Lachnospirales	Lachnospiraceae	Lachnospiraceae_unclassified	0	0	0	0	0.00270765	0	0	0	0	0	0.00147471	0.000907949	0	0	0	0	0.00215492	0.00102055	0	0	0	0	0.00187531	0.00179566
ASV_343	Bacteria	Bacteroidota	Bacteroidia	Bacteroidales	Prevotellaceae	Segatella	0	0	0.0599268	0	0	0	0	0	0	0	0	0	0	0	0	0	0	0	0	0	0	0	0	0
ASV_346	Bacteria	Bacillota	Clostridia	Lachnospirales	Lachnospiraceae	Marvinbryantia	0	0	0	0	0	0	0	0	0	0	0	0	0	0.000943269	0	0	0	0	0.000567102	0.001042	0	0	0	0
ASV_347	Bacteria	Pseudomonadota	Gammaproteobacteria	Enterobacterales	Enterobacteriaceae	Enterobacteriaceae_unclassified	0	0	0	0	0	0	0	0	0.0012168	0.00284531	0	0	0	0	0.00144215	0.00251378	0	0	0	0	0.00194959	0.00182257	0	0
ASV_349	Bacteria	Bacillota	Clostridia	Oscillospirales	Oscillospiraceae	Oscillospiraceae_unclassified	0.00168695	0.00285597	0	0	0.00313803	0	0.001078	0.00109622	0	0	0.00153231	0.000671273	0.00127901	0.00137024	0	0	0.00153826	0.00122959	0.00075446	0.00185593	0	0	0.000739451	0.00163395
ASV_350	Bacteria	Bacillota	Clostridia	Lachnospirales	Lachnospiraceae	Agathobacter	0.0129542	0.011404	0	0	0.00411709	0	0	0	0	0	0	0	0	0	0	0	0	0	0	0	0	0	0	0
ASV_351	Bacteria	Bacillota	Clostridia	Lachnospirales	Lachnospiraceae	Fusicatenibacter	0.00885846	0.0116727	0	0	0.00878156	0	0	0	0	0	0	0	0	0	0	0	0	0	0	0	0	0	0	0
ASV_352	Bacteria	Bacillota	Clostridia	Oscillospirales	[Eubacterium]_coprostanoligenes_group	[Eubacterium]_coprostanoligenes_group_insertae_sedis_genus	0.00202874	0.000993381	0	0	0	0	0.00187478	0.00261322	0	0	0	0	0.002937	0.00212021	0	0	0	0	0.00142509	0.00138219	0	0	0	0
ASV_355	Bacteria	Bacillota	Clostridia	Lachnospirales	Lachnospiraceae	Lachnospiraceae_unclassified	0.00154352	0	0	0	0	0	0	0.000909856	0	0	0	0	0	0	0	0	0	0	0.0012118	0.0014926	0	0	0	0
ASV_357	Bacteria	Bacillota	Clostridia	Oscillospirales	Ruminococcaceae	Faecalibacterium	0	0.0050232	0	0	0	0	0	0	0	0	0	0	0	0.00166459	0	0	0	0	0.00201064	0.00257757	0	0	0	0
ASV_359	Bacteria	Bacillota	Clostridia	Clostridia_UCG-014	Clostridia_UCG-014_insertae_sedis_family	Clostridia_UCG-014_insertae_sedis_genus	0.00379287	0.00651216	0	0	0	0	0.00112487	0.00137305	0	0	0	0	0	0.00112777	0	0	0	0	0.00100595	0.000401282	0	0	0	0
ASV_360	Bacteria	Pseudomonadota	Gammaproteobacteria	Enterobacterales	Enterobacteriaceae	Enterobacteriaceae_unclassified	0	0	0	0	0	0	0	0	0	0.00192059	0	0	0	0	0.00366085	0	0	0	0	0	0	0	0	0
ASV_361	Bacteria	Bacillota	Clostridia	Oscillospirales	Oscillospiraceae	Colidextribacter	0	0.0027318	0	0	0	0	0.00103113	0.000697597	0.000515423	0.000321399	0	0	0.000746092	0.000913496	0.000852101	0.000368766	0	0	0.00103738	0.0010032	0.000275276	0.000363306	0.000431347	0
ASV_362	Bacteria	Bacteroidota	Bacteroidia	Bacteroidales	Bacteroidales_unclassified	Bacteroidales_unclassified	0	0	0	0	0.00670948	0.0101844	0	0	0	0	0.00153586	0.000881638	0	0	0	0	0.00291276	0.00331484	0	0	0	0	0.00166123	0.000856519
ASV_363	Bacteria	Bacillota	Clostridia	Lachnospirales	Lachnospiraceae	Agathobacter	0.00683511	0.00961195	0	0	0	0	0	0	0	0	0	0	0	0	0	0	0	0	0	0	0	0	0	0
ASV_364	Bacteria	Bacteroidota	Bacteroidia	Bacteroidales	Bacteroidaceae	Bacteroides	0.00711788	0.00947365	0	0	0.00924348	0	0	0	0	0	0	0	0	0	0	0	0	0	0	0	0	0	0	0
ASV_367	Bacteria	Bacteroidota	Bacteroidia	Bacteroidales	Bacteroidaceae	Bacteroides	0.00530606	0.0051012	0	0	0.0148178	0	0	0	0	0	0	0	0	0	0	0	0	0	0	0	0	0	0	0
ASV_370	Bacteria	Bacteroidota	Bacteroidia	Bacteroidales	Marinifilaceae	Butyricimonas	0.00214818	0	0	0	0	0	0	0	0	0	0	0.000812963	0.000559356	0.00089888	0	0	0.0011893	0.00087994	0.000618657	0	0	0	0.000929737	0
ASV_371	Bacteria	Bacillota	Clostridia	Peptostreptococcales-Tissierellales	Anaerovoracaceae	Family_XIII_UCG-001	0.00149951	0.00143488	0	0	0	0	0.000958221	0.000664378	0	0	0.00183353	0.000367192	0.00104216	0.00139844	0	0	0.000390669	0.000943928	0.000922118	0.000579629	0	0	0.00104071	0.000665684
ASV_372	Bacteria	Bacteroidota	Bacteroidia	Bacteroidales	Prevotellaceae	Segatella	0	0	0	0.0171066	0	0	0	0	0	0	0	0	0	0	0	0	0	0	0	0	0	0	0	0
ASV_374	Bacteria	Pseudomonadota	Gammaproteobacteria	Enterobacterales	Enterobacteriaceae	Enterobacteriaceae_unclassified	0	0	0	0.00474224	0	0	0	0	0	0	0	0	0	0	0	0.00218731	0	0	0	0	0.00161451	0.00142054	0	0
ASV_375	Bacteria	Bacteroidota	Bacteroidia	Bacteroidales	Bacteroidaceae	Bacteroides	0.00640609	0.0079352	0	0	0.0103019	0	0	0	0	0	0	0	0	0	0	0	0	0	0	0	0	0	0	0
ASV_376	Bacteria	Bacteroidota	Bacteroidia	Bacteroidales	Bacteroidaceae	Bacteroides	0.00414131	0.0102024	0	0	0.00874956	0.0357197	0	0	0	0	0	0	0	0	0	0	0	0	0	0	0	0	0	0
ASV_377	Bacteria	Bacillota	Bacilli	Acholeplasmatales	Acholeplasmataceae	Anaeroplasma	0.00635085	0.00377485	0	0	0	0	0.0034496	0.00310929	0	0	0	0	0.00358124	0.00202999	0	0	0	0	0.00226338	0.00272872	0	0	0	0
ASV_378	Bacteria	Bacillota	Negativicutes	Veillonellales-Selenomonadales	Veillonellaceae	Allisonella	0	0	0	0	0	0	0	0	0.00143941	0.00191854	0	0	0	0	0.000881868	0.000417087	0	0	0	0	0.000648638	0.000342426	0	0
ASV_379	Bacteria	Bacteroidota	Bacteroidia	Bacteroidales	Prevotellaceae	Segatella	0	0	0	0.0165643	0	0	0	0	0	0	0	0	0	0	0	0	0	0	0	0	0	0	0	0
ASV_382	Bacteria	Bacillota	Clostridia	Lachnospirales	Lachnospiraceae	[Bacteroides]_pectinophilus_group	0	0	0	0	0	0	0.0011411	0.000876158	0	0	0	0	0.00223454	0.00123557	0	0	0	0	0.00117991	0.00173006	0	0	0	0
ASV_383	Bacteria	Bacillota	Clostridia	Lachnospirales	Lachnospiraceae	Blautia	0	0	0	0	0	0	0	0	0	0	0	0	0	0	0.00112363	0	0	0	0	0	0	0	0	0
ASV_386	Bacteria	Pseudomonadota	Gammaproteobacteria	Enterobacterales	Enterobacteriaceae	Escherichia-Shigella	0	0	0	0	0.00193224	0	0	0	0	0	0	0	0	0	0.0018843	0	0.00327864	0	0	0	0	0	0	0
ASV_391	Bacteria	Bacillota	Clostridia	Lachnospirales	Lachnospiraceae	Lachnospiraceae_unclassified	0	0	0	0	0	0	0	0	0.000464767	0.000271698	0	0	0	0	0.000745757	0.000399028	0	0	0	0	0	0	0	0
ASV_392	Bacteria	Bacillota	Clostridia	Lachnospirales	Lachnospiraceae	Lachnospiraceae_unclassified	0.00469767	0.00529052	0	0	0.00804977	0	0.000190184	0.000336984	0	0	0	0	0.000288328	0.000308894	0	0	0	0	0	0	0	0	0.000250041	0.000230213
ASV_393	Bacteria	Bacteroidota	Bacteroidia	Bacteroidales	Rikenellaceae	Alistipes	0.00158001	0.00553593	0	0	0.00947606	0.0180452	0.00119403	0.00238015	0	0	0.0027213	0	0.00067883	0.000565638	0	0	0.0020119	0.000711926	0.00165175	0.0019168	0	0	0.00304156	0.00162602
ASV_395	Bacteria	Bacillota	Clostridia	Oscillospirales	Ruminococcaceae	Faecalibacterium	0.00461098	0.00590565	0	0	0	0	0.000589306	0.000490311	0	0	0	0	0	0.000804553	0	0	0	0	0.000644434	0.0011791	0	0	0	0
ASV_396	Bacteria	Pseudomonadota	Gammaproteobacteria	Enterobacterales	Enterobacteriaceae	Escherichia-Shigella	0	0	0	0	0	0	0	0	0	0	0	0	0	0	0.00296778	0	0.00283977	0	0	0	0	0	0	0
ASV_397	Bacteria	Bacillota	Clostridia	Clostridia_unclassified	Clostridia_unclassified	Clostridia_unclassified	0.00132309	0.00309052	0	0	0	0	0.00116653	0.00115159	0	0	0	0	0.000852676	0.00112777	0	0	0	0	0.0011736	0.00303191	0	0	0	0
ASV_398	Bacteria	Bacteroidota	Bacteroidia	Bacteroidales	Bacteroidaceae	Bacteroides	0.00653551	0.00995948	0	0	0.00592712	0	0	0	0	0	0	0	0	0	0	0	0	0	0	0	0	0	0	0
ASV_400	Bacteria	Bacillota	Clostridia	Lachnospirales	Lachnospiraceae	Coprococcus	0	0	0	0	0	0	0	0	0.000676236	0.000210838	0	0	0	0	0.00223591	0.00179014	0	0	0	0	0.00167037	0.00103276	0	0
ASV_402	Bacteria	Bacteroidota	Bacteroidia	Bacteroidales	Bacteroidaceae	Bacteroides	0	0.00331983	0	0	0	0	0	0.00211201	0	0	0	0	0	0.00271365	0.0006537	0	0	0	0.00169116	0.00130835	0	0	0	0
ASV_403	Bacteria	Bacteroidota	Bacteroidia	Bacteroidales	Bacteroidaceae	Bacteroides	0	0	0	0	0.0165113	0.0849884	0	0	0	0	0	0	0	0	0	0	0	0	0	0	0	0	0	0
ASV_408	Bacteria	Bacillota	Bacilli	Erysipelotrichales	Erysipelotrichaceae	Turicibacter	0	0	0	0.000364561	0	0	0	0	0.000456015	0.000147645	0	0	0.000261137	0.000170967	0	0	0	0	4.33233e-05	0	0.000126457	0.000111264	0	0
ASV_409	Bacteria	Bacillota	Clostridia	Oscillospirales	Ruminococcaceae	Faecalibacterium	0.00862525	0.00923182	0	0	0	0	0	0	0	0	0	0	0	0	0	0	0	0	0	0	0	0	0	0
ASV_411	Bacteria	Bacillota	Bacilli	RF39	RF39_insertae_sedis_family	RF39_insertae_sedis_genus	0	0	0	0	0	0	0.000339115	0.000480697	0	0	0	0	0.000257057	0	0	0	0	0	0	0.000120975	0	0	0	0
ASV_414	Bacteria	Bacillota	Negativicutes	Veillonellales-Selenomonadales	Veillonellaceae	Megasphaera	0	0	0	0.0153794	0	0	0	0	0	0	0	0	0	0	0	0	0	0	0	0	0	0	0	0
ASV_416	Bacteria	Bacillota	Clostridia	Oscillospirales	Oscillospiraceae	NK4A214_group	0.00109155	0	0	0	0	0	0.000234348	0	0.000629962	0.00305329	0	0.000154909	0	0.000456748	0.0010526	0.00177008	0	0	0	0.000401282	0.000825827	0.000484407	0	0
ASV_417	Bacteria	Actinomycetota	Coriobacteriia	Coriobacteriales	Eggerthellaceae	Slackia	0	0	0	0	0	0	0	0	0.00234804	0	0	0	0	0	0.00221947	0.00157242	0	0	0	0	0.00101577	0.000695125	0	0
ASV_419	Bacteria	Actinomycetota	Coriobacteriia	Coriobacteriales	Coriobacteriaceae	Collinsella	0	0	0	0	0	0	0	0	0.00161008	0.00351396	0	0	0	0	0.00187892	0.00184313	0	0	0	0	0.000913653	0.000709311	0	0
ASV_422	Bacteria	Bacillota	Clostridia	Lachnospirales	Lachnospiraceae	Fusicatenibacter	0.00583853	0.00604631	0	0	0.00870838	0	0	0	0	0	0	0	0	0	0	0	0	0	0	0	0	0	0	0
ASV_424	Bacteria	Bacillota	Negativicutes	Veillonellales-Selenomonadales	Veillonellaceae	Dialister	0	0	0	0.0189543	0	0	0	0	0	0	0	0	0	0	0	0	0	0	0	0	0	0	0	0
ASV_425	Bacteria	Bacteroidota	Bacteroidia	Bacteroidales	Rikenellaceae	Alistipes	0.00379201	0.011665	0	0	0	0	0.00350748	0.00325287	0	0	0	0	0.00203649	0.00137369	0	0	0	0	0.00172683	0.00247587	0	0	0	0
ASV_426	Bacteria	Bacteroidota	Bacteroidia	Bacteroidales	Prevotellaceae	Segatella	0	0	0.0392624	0	0	0	0	0	0	0	0	0	0	0	0	0	0	0	0	0	0	0	0	0
ASV_427	Bacteria	Bacteroidota	Bacteroidia	Bacteroidales	Prevotellaceae	Segatella	0	0	0.0391148	0	0	0	0	0	0	0	0	0	0	0	0	0	0	0	0	0	0	0	0	0
ASV_428	Bacteria	Bacillota	Clostridia	Clostridia_UCG-014	Clostridia_UCG-014_insertae_sedis_family	Clostridia_UCG-014_insertae_sedis_genus	0	0.00242826	0	0	0	0	0	0.000531503	0	0	0	0	0	0	0	0	0	0	0	0	0	0	0	0
ASV_433	Bacteria	Bacteroidota	Bacteroidia	Bacteroidales	Bacteroidaceae	Bacteroides	0	0	0	0	0.00493927	0	0	0	0	0	0	0.0014142	0	0	0	0	0	0.00171294	0	0	0	0	0.00221002	0.00213096
ASV_434	Bacteria	Bacillota	Clostridia	Oscillospirales	Oscillospiraceae	UCG-002	0	0	0	0	0	0	0	0	0.00125992	0.0012856	0	0	0	0	0	0	0	0	0	0	0.000481732	0.000787162	0	0
ASV_435	Bacteria	Bacteroidota	Bacteroidia	Bacteroidales	Bacteroidales_unclassified	Bacteroidales_unclassified	0.00258601	0.00769938	0	0	0	0	0.000716012	0.00170154	0	0	0	0	0.000766241	0.00155058	0	0	0	0	0.00110172	0.000946585	0	0	0	0
ASV_436	Bacteria	Bacteroidota	Bacteroidia	Bacteroidales	Bacteroidaceae	Bacteroides	0	0	0	0	0.0127715	0	0	0	0	0	0.000999197	0.000841786	0	0	0	0	0.000537365	0.000437346	0	0	0	0	0	0
ASV_437	Bacteria	Bacillota	Negativicutes	Veillonellales-Selenomonadales	Veillonellaceae	Veillonella	0	0	0	0	0	0	0	0.00175695	0.00192539	0.00421675	0	0	0	0	0.00102753	0.000907164	0	0	0	0	0	0.00119164	0	0
ASV_438	Bacteria	Pseudomonadota	Gammaproteobacteria	Enterobacterales	Enterobacteriaceae	Enterobacteriaceae_unclassified	0	0	0	0	0	0	0	0	0	0	0	0	0	0	0.00328367	0	0	0	0	0	0	0	0	0
ASV_442	Bacteria	Bacillota	Clostridia	Lachnospirales	Lachnospiraceae	Agathobacter	0	0	0	0	0	0	0.000368957	0.000457624	0	0	0	0	0	0.000599253	0	0	0	0	0.000711456	0.000789723	0	0	0	0
ASV_443	Bacteria	Bacteroidota	Bacteroidia	Bacteroidales	Prevotellaceae	Segatella	0	0	0	0.0123246	0	0	0	0	0	0	0	0	0	0	0	0	0	0	0	0	0	0	0	0
ASV_445	Bacteria	Bacillota	Clostridia	Lachnospirales	Lachnospiraceae	Lachnospiraceae_unclassified	0.00114086	0	0	0	0	0	0.000507157	0.00104465	0	0	0	0	0	0.00113261	0.000508471	0	0	0	0.000829128	0.000881993	0	0	0	0
ASV_450	Bacteria	Bacteroidota	Bacteroidia	Bacteroidales	Bacteroidaceae	Bacteroides	0	0	0	0	0.0138299	0	0	0	0	0	0	0	0	0	0	0	0	0	0	0	0	0	0	0.00026637
ASV_451	Bacteria	Bacillota	Clostridia	Lachnospirales	Lachnospiraceae	Lachnospiraceae_unclassified	0.000939533	0	0	0	0	0	0	0.000471777	0	0	0	0	0	0.000583466	0	0	0	0	0.00066968	0.000712379	0	0	0	0
ASV_453	Bacteria	Pseudomonadota	Gammaproteobacteria	Enterobacterales	Enterobacteriaceae	Enterobacteriaceae_unclassified	0	0	0	0	0	0	0	0	0	0	0	0.000777124	0	0	0	0	0	0	0	0	0	0	0	0
ASV_461	Bacteria	Bacteroidota	Bacteroidia	Bacteroidales	Prevotellaceae	Segatella	0	0	0.0345391	0	0	0	0	0	0	0	0	0	0	0	0	0	0	0	0	0	0	0	0	0
ASV_462	Bacteria	Bacteroidota	Bacteroidia	Bacteroidales	Prevotellaceae	Segatella	0	0	0	0.0115359	0	0	0	0	0	0	0	0	0	0	0	0	0	0	0	0	0	0	0	0
ASV_463	Bacteria	Bacillota	Clostridia	Oscillospirales	Ruminococcaceae	Faecalibacterium	0.00531619	0.00617717	0	0	0.0025436	0	0	0	0	0	0	0	0	0	0	0	0	0	0	0	0	0	0	0
ASV_464	Bacteria	Bacillota	Clostridia	Lachnospirales	Lachnospiraceae	Agathobacter	0.00410106	0.00513181	0	0	0	0	0	0	0	0	0	0	0	0	0	0	0	0	0	0	0	0	0	0
ASV_468	Bacteria	Bacillota	Clostridia	Lachnospirales	Lachnospiraceae	Anaerobutyricum	0	0	0	0.0101604	0	0	0	0	0	0	0	0	0	0	0	0	0	0	0	0	0	0	0	0
ASV_469	Bacteria	Bacillota	Clostridia	Oscillospirales	Oscillospiraceae	Oscillospiraceae_unclassified	0	0	0	0	0.00476114	0	0.000281217	0	0	0	0.0013555	0.000464727	0	0.000710497	0	0	0.00126357	0.000726576	0	0	0	0	0.000554588	0.000748895
ASV_471	Bacteria	Bacteroidota	Bacteroidia	Bacteroidales	Prevotellaceae	Segatella	0	0	0.0336535	0	0	0	0	0	0	0	0	0	0	0	0	0	0	0	0	0	0	0	0	0
ASV_472	Bacteria	Actinomycetota	Actinobacteria	Bifidobacteriales	Bifidobacteriaceae	Bifidobacterium	0	0	0	0	0	0	0	0	0	0	0	0	0	0	0.00654795	0	0	0	0	0	0	0	0	0
ASV_475	Bacteria	Bacillota	Bacilli	RF39	RF39_insertae_sedis_family	RF39_insertae_sedis_genus	0.00101713	0.00269528	0	0	0	0	0.000395634	0.000240349	0	0	0	0	0.000449849	0.000183595	0	0	0	0	0.000199017	0	0	0	0	0
ASV_477	Bacteria	Bacillota	Clostridia	Oscillospirales	Oscillospiraceae	UCG-002	0.00387005	0.0063328	0	0	0	0	0	0.00114605	0	0	0	0	0	0	0	0	0	0	0.00103738	0	0	0	0	0
ASV_480	Bacteria	Bacillota	Clostridia	Lachnospirales	Lachnospiraceae	Lachnospira	0	0	0	0	0	0	0.00116836	0	0	0	0	0	0	0.00119851	0	0	0	0	0.00136105	0.0013162	0	0	0	0
ASV_481	Bacteria	Bacillota	Clostridia	Lachnospirales	Lachnospiraceae	Lachnospiraceae_unclassified	0	0	0	0	0.00314673	0	0	0	0	0	0	0	0	0	0	0	0	0	0	0	0	0	0	0
ASV_482	Bacteria	Bacillota	Clostridia	Lachnospirales	Lachnospiraceae	Frisingicoccus	0	0	0	0	0.00439078	0	0	0	0	0	0	0	0	0	0	0	0	0	0	0	0	0	0	0.000506469
ASV_484	Bacteria	Bacteroidota	Bacteroidia	Bacteroidales	Bacteroidaceae	Bacteroides	0.00414131	0.0051012	0	0	0.00296356	0	0	0	0	0	0	0	0	0	0	0	0	0	0	0	0	0	0	0
ASV_486	Bacteria	Pseudomonadota	Gammaproteobacteria	Enterobacterales	Enterobacteriaceae	Enterobacteriaceae_unclassified	0	0	0	0	0	0	0	0	0	0.00241852	0	0	0	0	0.00193027	0	0	0	0	0	0	0	0	0
ASV_488	Bacteria	Bacteroidota	Bacteroidia	Bacteroidales	Bacteroidaceae	Bacteroides	0.00854145	0.00672063	0	0	0	0	0	0	0	0	0	0	0	0	0	0	0	0	0	0	0	0	0	0
ASV_489	Bacteria	Bacteroidota	Bacteroidia	Bacteroidales	Prevotellaceae	Segatella	0	0	0	0.0105992	0	0	0	0	0	0	0	0	0	0	0	0	0	0	0	0	0	0	0	0
ASV_490	Bacteria	Pseudomonadota	Gammaproteobacteria	Enterobacterales	Enterobacteriaceae	Enterobacteriaceae_unclassified	0	0	0	0	0	0	0	0	0	0	0	0	0	0	0.00193027	0	0	0	0	0	0	0	0	0
ASV_492	Bacteria	Bacillota	Clostridia	Oscillospirales	Oscillospiraceae	Oscillospira	0	0	0	0	0	0	0	0	0	0	0.000707218	0.000774546	0	0	0	0	0.00126357	0.000950138	0	0	0	0	0	0.000408488
ASV_493	Bacteria	Bacillota	Clostridia	Oscillospirales	Ruminococcaceae	Ruminococcaceae_unclassified	0	0	0	0	0	0	0.00145816	0.00239176	0	0	0	0	0	0.00212021	0	0	0	0	0.00176041	0.00151595	0	0	0	0
ASV_497	Bacteria	Bacillota	Clostridia	Lachnospirales	Lachnospiraceae	Agathobacter	0.00807193	0.00708678	0	0	0	0	0	0	0	0	0	0	0	0	0	0	0	0	0	0	0	0	0	0
ASV_498	Bacteria	Bacteroidota	Bacteroidia	Bacteroidales	Bacteroidaceae	Bacteroides	0	0	0	0	0.0132655	0.0283295	0	0	0	0	0	0	0	0	0	0	0	0	0	0	0	0	0	0
ASV_501	Bacteria	Bacteroidota	Bacteroidia	Bacteroidales	Bacteroidaceae	Bacteroides	0.00582372	0.00955463	0	0	0	0	0	0	0	0	0	0	0	0	0	0	0	0	0	0	0	0	0	0
ASV_503	Bacteria	Bacillota	Clostridia	Oscillospirales	Ruminococcaceae	Faecalibacterium	0.00499071	0.00556624	0	0	0.00195207	0	0	0	0	0	0	0	0	0	0	0	0	0	0	0	0	0	0	0
ASV_504	Bacteria	Bacillota	Clostridia	Lachnospirales	Lachnospiraceae	Lachnospiraceae_unclassified	0.000872424	0	0	0	0	0	0.000253579	0.00040438	0	0	0	0	0.00108123	0.000583466	0	0	0	0	0.000446454	0.000949838	0	0	0	0
ASV_506	Bacteria	Bacillota	Clostridia	Lachnospirales	Lachnospiraceae	Lachnospiraceae_unclassified	0	0	0	0	0	0	0	0	0	0	0	0	0.00187413	0.000755073	0	0	0	0	0.0012118	0.00122122	0	0	0	0
ASV_507	Bacteria	Bacteroidota	Bacteroidia	Bacteroidales	Barnesiellaceae	Coprobacter	0	0	0	0	0.00220051	0	0	0	0	0	0.000270629	0.000135494	0	0	0	0	0.000252275	0.000109992	0	0	0	0	0.000404233	0.000580598
ASV_512	Bacteria	Pseudomonadota	Gammaproteobacteria	Enterobacterales	Enterobacteriaceae	Raoultella	0	0	0	0	0	0	0	0	0	0.00088916	0	0	0	0	0.000421552	0.00101204	0	0	0	0	0.000396011	0.000562854	0	0
ASV_513	Bacteria	Bacillota	Bacilli	RF39	RF39_insertae_sedis_family	RF39_insertae_sedis_genus	0	0	0	0	0	0	0	0	0	0	0.00024874	0.000747209	0	0	0	0	0.00125872	0.000438083	0	0	0	0	0.000854537	0.000205245
ASV_521	Bacteria	Bacteroidota	Bacteroidia	Bacteroidales	Bacteroidaceae	Bacteroides	0.00375306	0.00688257	0	0	0.00366917	0.00369515	0	0	0	0	0	0	0	0	0	0	0	0	0	0	0	0	0	0
ASV_524	Bacteria	Bacillota	Clostridia	Lachnospirales	Lachnospiraceae	Lachnospiraceae_unclassified	0.00161063	0.00344304	0	0	0.0086352	0	0	0	0	0	0	0	0	0	0	0	0	0	0	0	0	0	0	0
ASV_528	Bacteria	Bacillota	Clostridia	Oscillospirales	Ruminococcaceae	Faecalibacterium	0.00493646	0.00312253	0	0	0	0	0	0	0	0	0	0	0	0	0	0	0	0	0	0	0	0	0	0
ASV_530	Bacteria	Pseudomonadota	Gammaproteobacteria	Enterobacterales	Enterobacteriaceae	Enterobacteriaceae_unclassified	0	0	0	0	0	0	0	0	0	0	0	0	0	0	0.00261806	0	0	0	0	0	0	0	0	0
ASV_533	Bacteria	Bacteroidota	Bacteroidia	Bacteroidales	Bacteroidaceae	Bacteroides	0	0	0	0	0.0134066	0	0	0	0	0	0	0	0	0	0	0	0	0	0	0	0	0	0	0
ASV_534	Bacteria	Bacillota	Clostridia	Lachnospirales	Lachnospiraceae	Butyribacter	0.000603986	0.000839765	0	0	0	0	0.000316973	0.000336984	0	0	0	0	0.00129747	0.000858038	0	0	0	0	0.000733459	0.00105161	0.000232707	0	0	0
ASV_535	Bacteria	Bacillota	Clostridia	Oscillospirales	Ruminococcaceae	Acutalibacter	0	0	0	0	0.00490542	0	0	0	0	0	0	0.000321293	0	0	0	0.000327792	0.00166034	0.00139105	0	0	0	0	0	0.000544651
ASV_536	Bacteria	Bacteroidota	Bacteroidia	Bacteroidales	Prevotellaceae	Leyella	0	0	0	0	0	0	0	0	0.00102603	0	0	0	0	0	0.00193418	0.00233779	0	0	0	0	0	0.000917932	0	0
ASV_537	Bacteria	Bacteroidota	Bacteroidia	Bacteroidales	Tannerellaceae	Parabacteroides	0.00103719	0.00129788	0	0	0	0	0.000443233	0.000446414	0	0	0	0	0.000424397	0.000479928	0	0	0	0	0.000398982	0.000499319	0	0	0	0
ASV_539	Bacteria	Bacteroidota	Bacteroidia	Bacteroidales	Bacteroidaceae	Bacteroides	0	0	0	0	0.0131949	0	0	0	0	0	0	0	0	0	0	0	0	0	0	0	0	0	0	0
ASV_542	Bacteria	Bacillota	Clostridia	Lachnospirales	Lachnospiraceae	Lachnospiraceae_UCG-010	0.00167774	0.00218339	0	0	0	0	0	0.000471777	0	0	0	0	0.00180205	0	0	0	0	0	0	0.00122122	0	0	0	0
ASV_544	Bacteria	Bacillota	Clostridia	Lachnospirales	Lachnospiraceae	Enterocloster	0	0.0031395	0	0	0	0	0	0	0	0	0.000201361	0	0	0	0	0	0	0	0	0	0	0	0	0.000279133
ASV_548	Bacteria	Pseudomonadota	Gammaproteobacteria	Enterobacterales	Enterobacteriaceae	Enterobacteriaceae_unclassified	0	0	0	0	0	0	0	0	0	0	0	0	0	0	0.00239619	0	0	0	0	0	0	0	0	0
ASV_549	Bacteria	Bacillota	Bacillota_unclassified	Bacillota_unclassified	Bacillota_unclassified	Bacillota_unclassified	0.00245956	0.00266737	0	0	0	0	0.000271064	0.000452848	0	0	0	0	0.000792538	0.00104823	0	0	0	0	0.000545416	0.000621633	0	0	0	0
ASV_550	Bacteria	Bacillota	Clostridia	Lachnospirales	Lachnospiraceae	Lachnospiraceae_unclassified	0.00114086	0	0	0	0	0	0	0.000303285	0	0	0	0	0.00172997	0.00120125	0	0	0	0	0.000605901	0.00125514	0	0	0	0
ASV_551	Bacteria	Bacillota	Clostridia	Lachnospirales	Lachnospiraceae	Fusicatenibacter	0.00543587	0	0	0	0.00336627	0	0	0	0	0	0	0	0	0	0	0	0	0	0	0	0	0	0	0
ASV_555	Bacteria	Bacillota	Clostridia	Oscillospirales	Oscillospiraceae	UCG-002	0	0	0	0	0	0	0.000703043	0	0.00154627	0	0	0	0	0	0	0.00213884	0	0	0	0.000702243	0.000894646	0.000605509	0	0
ASV_557	Bacteria	Bacillota	Clostridia	Oscillospirales	Ruminococcaceae	Gemmiger	0	0	0	0	0	0	0	0	0.00050906	0.00149986	0	0	0	0	0.00262871	0.000983376	0	0	0	0	0	0	0	0
ASV_558	Bacteria	Bacillota	Clostridia	Oscillospirales	UCG-010	UCG-010_insertae_sedis_genus	0	0	0	0	0.00134659	0	0	0	0	0	0.000942957	0.000688485	0	0	0	0	0.00214868	0.00188786	0	0	0	0	0.000547742	0.0003631
ASV_563	Bacteria	Bacteroidota	Bacteroidia	Bacteroidales	Marinifilaceae	Butyricimonas	0	0.00203643	0	0	0	0	0.000891645	0.000522999	0	0	0	0	0	0.000732421	0	0	0	0	0.00108265	0.00115168	0	0	0	0
ASV_564	Bacteria	Bacillota	Clostridia	Lachnospirales	Lachnospiraceae	Anaerobutyricum	0	0	0	0	0	0	0	0	0	0	0	0.000550444	0	0	0	0	0.000788359	0.000595793	0	0	0	0	0.000480027	0
ASV_565	Bacteria	Bacteroidota	Bacteroidia	Bacteroidales	Bacteroidaceae	Bacteroides	0	0	0	0	0.00882012	0.0591223	0	0	0	0	0	0	0	0	0	0	0	0	0	0	0	0	0	0
ASV_570	Bacteria	Bacillota	Clostridia	Oscillospirales	Ruminococcaceae	Faecalibacterium	0.0052077	0.00509108	0	0	0	0	0	0	0	0	0	0	0	0	0	0	0	0	0	0	0	0	0	0
ASV_572	Bacteria	Bacteroidota	Bacteroidia	Bacteroidales	Prevotellaceae	Segatella	0	0	0	0	0	0	0	0	0	0	0	0	0	0	0	0	0	0	0	0	0	0.00231708	0	0
ASV_574	Bacteria	Bacillota	Clostridia	Lachnospirales	Lachnospiraceae	Lachnospiraceae_unclassified	0	0	0	0	0.0123674	0	0	0	0	0	0	0	0	0	0	0	0	0	0	0	0	0	0	0
ASV_576	Bacteria	Bacillota	Bacilli	Lactobacillales	Streptococcaceae	Lactococcus	0	0	0	0	0	0	0.0002785	8.88245e-05	0	0.000190976	0.000210115	0.000460237	0	0	0	0	0.000195865	0.000431734	0	0	0	0	0.000219692	0
ASV_577	Bacteria	Bacteroidota	Bacteroidia	Bacteroidales	Bacteroidaceae	Bacteroides	0.00634138	0	0	0	0.0048687	0	0	0	0	0	0	0	0	0	0	0	0	0	0	0	0	0	0	0
ASV_578	Bacteria	Bacteroidota	Bacteroidia	Bacteroidales	Bacteroidaceae	Bacteroides	0	0	0	0	0.00846731	0.0578906	0	0	0	0	0	0	0	0	0	0	0	0	0	0	0	0	0	0
ASV_579	Bacteria	Bacteroidota	Bacteroidia	Bacteroidales	Prevotellaceae	Segatella	0	0	0	0	0	0	0	0	0	0	0	0	0	0	0.00223774	0	0	0	0	0	0	0	0	0
ASV_580	Bacteria	Bacillota	Bacilli	Lactobacillales	Streptococcaceae	Streptococcus	0	0	0	0	0	0	0	0.000313098	0.000431823	0	0	0.000227121	0	0	0.000409439	0	0	0	0	0	0	0.000304379	0.000193598	0
ASV_581	Bacteria	Bacillota	Bacilli	Erysipelotrichales	Erysipelotrichaceae	Faecalitalea	0.00266018	0.00326351	0	0	0	0	0.000344911	0.000261918	0	0	0	0	0.000224101	8.00285e-05	0	0	0	0	0.000173502	0.000685523	0	0	0	0
ASV_584	Bacteria	Bacillota	Clostridia	Lachnospirales	Lachnospiraceae	Lachnospiraceae_unclassified	0.000738205	0	0	0	0	0	0.00034867	0.000168492	0	0	0	0	0	0.000343215	0	0	0	0	0.000159448	0.000576687	0	0	0	0
ASV_587	Bacteria	Bacillota	Clostridia	Peptostreptococcales-Tissierellales	Anaerovoracaceae	Family_XIII_AD3011_group	0	0	0	0	0	0	0.000416618	0.000265751	0	0	0	0.000550788	0	0	0.00031188	0	0.000634838	0.000695526	0.000335315	0.000624216	0	0	0.000547742	0.000605167
ASV_588	Bacteria	Pseudomonadota	Gammaproteobacteria	Enterobacterales	Enterobacteriaceae	Enterobacteriaceae_unclassified	0	0	0	0	0	0	0	0	0	0	0	0	0	0	0.00144215	0	0	0	0	0	0	0	0	0
ASV_589	Bacteria	Bacillota	Clostridia	Oscillospirales	Oscillospiraceae	UCG-003	0.00754164	0.010803	0	0	0	0	0	0	0	0	0	0	0	0	0	0	0	0	0	0	0	0	0	0
ASV_591	Bacteria	Bacillota	Clostridia	Oscillospirales	Ruminococcaceae	Faecalibacterium	0	0	0	0	0	0	0	0	0	0	0	0	0	0	0.00117824	0.000806368	0	0	0	0	0.000489073	0	0	0
ASV_593	Bacteria	Bacillota	Clostridia	Lachnospirales	Lachnospiraceae	Lachnospiraceae_UCG-010	0	0	0	0	0.00790341	0.0140517	0	0	0	0	0.000318856	0	0	0	0	0	0.000185769	0	0	0	0	0	0	0
ASV_596	Bacteria	Verrucomicrobiota	Lentisphaeria	Victivallales	vadinBE97	vadinBE97_insertae_sedis_genus	0	0	0	0	0.00295768	0	0	0	0	0	0.000322177	0.000254051	0	0	0	0	0	0.000855497	0	0	0	0	0.000168431	0
ASV_598	Bacteria	Bacillota	Clostridia	Lachnospirales	Lachnospiraceae	[Eubacterium]_ruminantium_group	0	0	0	0	0	0	0	0	0.000271114	0.000271698	0	0	0	0	0.00118643	0.000997569	0	0	0	0	0.000791205	0.000614249	0	0
ASV_603	Bacteria	Pseudomonadota	Gammaproteobacteria	Enterobacterales	Enterobacteriaceae	Enterobacteriaceae_unclassified	0	0	0	0	0	0	0	0	0	0	0	0	0	0	0.00232963	0	0	0	0	0	0	0	0	0
ASV_605	Bacteria	Bacillota	Clostridia	Lachnospirales	Lachnospiraceae	Lachnospiraceae_unclassified	0	0	0	0	0	0	0.000697341	0.000505475	0	0	0	0	0	0.00044618	0	0	0	0	0.000350785	0	0	0	0	0
ASV_609	Bacteria	Pseudomonadota	Alphaproteobacteria	Hyphomicrobiales	Xanthobacteraceae	Bradyrhizobium	0	0	0	0	0	0	0	0.00127907	0.00114339	0.00916685	0.000840462	0.00176731	0.000911993	0	0.000571845	0	0.00188031	0.000956457	0	0	0	0	0	0
ASV_610	Bacteria	Bacteroidota	Bacteroidia	Bacteroidales	Bacteroidaceae	Bacteroides	0	0	0	0	0.0106547	0	0	0	0	0	0	0	0	0	0	0	0	0	0	0	0	0	0	0
ASV_613	Bacteria	Bacteroidota	Bacteroidia	Bacteroidales	Bacteroidaceae	Bacteroides	0	0	0	0	0.00783226	0.0480369	0	0	0	0	0	0	0	0	0	0	0	0	0	0	0	0	0	0
ASV_618	Bacteria	Bacillota	Clostridia	Oscillospirales	Ruminococcaceae	Ruminococcus	0	0	0	0	0	0	0	0	0.000187843	0.000329434	0	0	0	0	0.000164405	0.000725731	0	0	0	0	0.000507884	0	0	0
ASV_620	Bacteria	Bacillota	Bacilli	Lactobacillales	Lactobacillaceae	Latilactobacillus	0	0	0	0	0.00158106	0	0	0	0	0	0.000148469	0	0	0	0	0	8.30397e-05	0.000366078	0	0	0	0	6.20942e-05	0
ASV_621	Bacteria	Bacteroidota	Bacteroidia	Bacteroidales	Bacteroidaceae	Bacteroides	0	0	0	0	0.00599768	0	0	0	0	0	0.000384307	0	0	0	0	0	0.000680662	0	0	0	0	0	0.000281276	0.000577135
ASV_624	Bacteria	Bacillota	Clostridia	Oscillospirales	Oscillospiraceae	Colidextribacter	0	0	0	0	0	0	0.000140609	0.000348799	0	0	0.000942957	0.000568	0.000959261	0.000811997	0	0	0	0	0.000282922	0	0	0	0	0.000408488
ASV_625	Bacteria	Bacillota	Clostridia	Lachnospirales	Lachnospiraceae	Fusicatenibacter	0.00409368	0.00319111	0	0	0.00343945	0	0	0	0	0	0	0	0	0	0	0	0	0	0	0	0	0	0	0
ASV_626	Bacteria	Bacteroidota	Bacteroidia	Bacteroidales	Bacteroidaceae	Bacteroides	0	0	0	0	0.0102313	0	0	0	0	0	0	0	0	0	0	0	0	0	0	0	0	0	0	0
ASV_627	Bacteria	Bacillota	Clostridia	Lachnospirales	Lachnospiraceae	Lachnospiraceae_unclassified	0	0	0	0	0.00168313	0	0	0	0	0	0	0	0	0	0	0	0.000631616	0	0	0	0	0	0	0
ASV_628	Bacteria	Bacteroidota	Bacteroidia	Bacteroidales	Tannerellaceae	Parabacteroides	0.00158049	0.00284297	0	0	0	0	0.00072317	0	0	0	0	0	0	0.000530447	0	0	0	0	0	0.000349523	0	0	0	0
ASV_630	Bacteria	Pseudomonadota	Gammaproteobacteria	Enterobacterales	Enterobacteriaceae	Enterobacteriaceae_unclassified	0	0	0	0	0	0	0	0	0	0	0	0	0	0	0.00317274	0	0	0	0	0	0	0	0	0
ASV_632	Bacteria	Bacillota	Clostridia	Clostridia_UCG-014	Clostridia_UCG-014_insertae_sedis_family	Clostridia_UCG-014_insertae_sedis_genus	0	0.00198676	0	0	0	0	0.000624927	0.000575795	0	0	0	0	0	0	0	0	0	0	0	0	0	0	0	0
ASV_636	Bacteria	Bacteroidota	Bacteroidia	Bacteroidales	Bacteroidaceae	Bacteroides	0.0048531	0.00542508	0	0	0	0	0	0	0	0	0	0	0	0	0	0	0	0	0	0	0	0	0	0
ASV_638	Bacteria	Bacillota	Clostridia	Clostridia_unclassified	Clostridia_unclassified	Clostridia_unclassified	0.00114668	0.00110376	0	0	0.000769478	0	0.000333294	0.000442919	0	0	0	0	0.000852676	0.000586442	0	0	0	0	0.000880203	0.000891737	0	0	0	0
ASV_640	Bacteria	Bacteroidota	Bacteroidia	Bacteroidales	Bacteroidaceae	Bacteroides	0	0.00663966	0	0	0	0	0	0	0	0	0	0	0	0	0	0	0	0	0	0	0	0	0	0
ASV_644	Bacteria	Bacteroidota	Bacteroidia	Bacteroidales	Prevotellaceae	Segatella	0	0	0	0.0069018	0	0	0	0	0	0	0	0	0	0	0	0	0	0	0	0	0	0	0	0
ASV_649	Bacteria	Bacillota	Clostridia	Lachnospirales	Lachnospiraceae	Lachnospiraceae_unclassified	0.000469767	0	0	0	0	0	0.000190184	0.000370682	0	0	0	0	0.00036041	0	0	0	0	0	0.000191337	0.000169614	0	0	0	0
ASV_651	Bacteria	Thermodesulfobacteriota	Desulfovibrionia	Desulfovibrionales	Desulfovibrionaceae	Desulfovibrionaceae_insertae_sedis_genus	0.00412852	0.00660789	0	0	0	0	0.000272092	0.000144635	0	0	0	0	0	0.000196412	0	0	0	0	0	0.000291196	0	0	0	0
ASV_652	Bacteria	Bacillota	Clostridia	Lachnospirales	Lachnospiraceae	Lachnospiraceae_unclassified	0	0.00335906	0	0	0	0	0	0	0	0	0	0	0	0	0	0	0	0	0	0.00084807	0	0	0	0
ASV_656	Bacteria	Bacteroidota	Bacteroidia	Bacteroidales	Marinifilaceae	Odoribacter	0	0	0	0	0.00399287	0.0154888	0	0	0	0	0.000628245	0	0	0	0	0	0.00157672	0.000595793	0	0	0	0	0	0.000446614
ASV_660	Bacteria	Pseudomonadota	Gammaproteobacteria	Enterobacterales	Enterobacteriaceae	Enterobacteriaceae_unclassified	0	0	0	0	0	0	0	0	0	0	0	0	0	0	0.00135341	0	0	0	0	0	0	0	0	0
ASV_662	Bacteria	Bacillota	Clostridia	Oscillospirales	Oscillospiraceae	UCG-005	0	0	0	0	0.00367906	0	0	0	0	0	0.000353609	0.000671273	0	0	0	0	0	0.000950138	0	0	0	0	0	0
ASV_663	Bacteria	Bacteroidota	Bacteroidia	Bacteroidales	Bacteroidaceae	Bacteroides	0	0	0	0	0.00931404	0	0	0	0	0	0	0	0	0	0	0	0	0	0	0	0	0	0	0
ASV_667	Bacteria	Bacteroidota	Bacteroidia	Bacteroidales	Prevotellaceae	Segatella	0	0	0.0191884	0	0	0	0	0	0	0	0	0	0	0	0	0	0	0	0	0	0	0	0	0
ASV_670	Bacteria	Pseudomonadota	Gammaproteobacteria	Enterobacterales	Enterobacteriaceae	Enterobacteriaceae_unclassified	0	0	0	0	0	0	0	0	0	0	0	0	0	0	0.00286212	0	0	0	0	0	0	0	0	0
ASV_671	Bacteria	Bacteroidota	Bacteroidia	Bacteroidales	Bacteroidaceae	Bacteroides	0	0	0	0	0.00910236	0	0	0	0	0	0	0	0	0	0	0	0	0	0	0	0	0	0	0
ASV_673	Bacteria	Bacteroidota	Bacteroidia	Bacteroidales	Tannerellaceae	Parabacteroides	0	0	0	0	0.00689377	0	0	0	0	0	0	0	0	0	0	0	0	0	0	0	0	0	0	0
ASV_677	Bacteria	Bacillota	Clostridia	Christensenellales	Christensenellaceae	Christensenellaceae_R-7_group	0	0.00276955	0	0	0	0	0.000860899	0.00124212	0	0	0	0	0	0	0	0	0	0	0.000247463	0	0	0	0	0
ASV_679	Bacteria	Bacillota	Clostridia	Lachnospirales	Lachnospiraceae	Anaerobutyricum	0	0	0	0	0.00288374	0	0	0	0	0	0	0	0	0	0	0	0	0	0	0	0	0	0	0
ASV_680	Bacteria	Bacillota	Clostridia	Lachnospirales	Lachnospiraceae	Fusicatenibacter	0.00550298	0	0	0	0.00321991	0	0	0	0	0	0	0	0	0	0	0	0	0	0	0	0	0	0	0
ASV_686	Bacteria	Bacillota	Clostridia	Lachnospirales	Lachnospiraceae	Tyzzerella	0.000335548	0.00226737	0	0	0	0	0.00047546	0.000505475	0	0	0	0	0.000288328	0.000411858	0	0	0	0	0.000255116	0.00023746	0	0	0	0
ASV_687	Bacteria	Bacteroidota	Bacteroidia	Bacteroidales	Prevotellaceae	Segatella	0	0	0	0.00601443	0	0	0	0	0	0	0	0	0	0	0	0	0	0	0	0	0	0	0	0
ASV_688	Bacteria	Bacteroidota	Bacteroidia	Bacteroidales	Bacteroidaceae	Bacteroides	0	0	0	0	0.00860843	0	0	0	0	0	0	0	0	0	0	0	0	0	0	0	0	0	0	0
ASV_698	Bacteria	Bacteroidota	Bacteroidia	Bacteroidales	Prevotellaceae	Segatella	0	0	0	0	0	0	0	0	0	0	0	0	0	0	0.00171256	0	0	0	0	0	0	0	0	0
ASV_701	Bacteria	Bacillota	Clostridia	Lachnospirales	Lachnospiraceae	Blautia	0	0	0	0.00746927	0	0	0	0	0	0	0	0	0	0	0	0	0	0	0	0	0	0	0	0
ASV_704	Bacteria	Bacteroidota	Bacteroidia	Bacteroidales	Bacteroidaceae	Bacteroides	0	0	0	0	0.00818507	0	0	0	0	0	0	0	0	0	0	0	0	0	0	0	0	0	0	0
ASV_706	Bacteria	Bacillota	Clostridia	Oscillospirales	Oscillospiraceae	Colidextribacter	0	0	0	0	0.00097387	0	0	0	0	0	0	0.000413091	0	0	0	0	0.000879006	0.0011737	0	0	0	0	0.000801072	0.000408488
ASV_707	Bacteria	Bacillota	Clostridia	Lachnospirales	Lachnospiraceae	Mediterraneibacter	0	0	0	0	0	0	0	0	0	0	0	0	0.000543818	0.0004069	0	0	0	0	0.000962355	0	0	0	0	0
ASV_709	Bacteria	Bacillota	Bacilli	Erysipelotrichales	Erysipelatoclostridiaceae	Erysipelotrichaceae_UCG-003	0	0	0	0	0.00213204	0	0	0	0	0	0	0	0	0	0	0	0	0	0	0	0	0	0	0
ASV_713	Bacteria	Bacillota	Clostridia	Lachnospirales	Lachnospiraceae	Agathobacter	0.00729078	0	0	0	0	0	0	0	0	0	0	0	0	0	0	0	0	0	0	0	0	0	0	0
ASV_714	Bacteria	Bacillota	Clostridia	Oscillospirales	Ruminococcaceae	Faecalibacterium	0	0.00278312	0	0	0.0041999	0	0	0	0	0	0	0	0	0	0	0	0	0	0	0	0	0	0	0
ASV_719	Bacteria	Bacteroidota	Bacteroidia	Bacteroidales	Bacteroidaceae	Bacteroides	0.00446485	0.00331983	0	0	0	0	0	0	0	0	0	0	0	0	0	0	0	0	0	0	0	0	0	0
ASV_721	Bacteria	Bacillota	Clostridia	Lachnospirales	Lachnospiraceae	Lachnospiraceae_unclassified	0	0	0	0	0	0	0	0	0	0.00130415	0	0	0	0	0.00152541	0	0	0	0	0	0	0	0	0
ASV_729	Bacteria	Bacillota	Clostridia	Lachnospirales	Lachnospiraceae	[Eubacterium]_xylanophilum_group	0	0	0	0	0	0	0	0	0	0	0	0	0	0	0	0	0.000594462	0.00139853	0	0	0	0	0.00154192	0.00069064
ASV_730	Bacteria	Bacillota	Bacilli	Erysipelotrichales	Erysipelatoclostridiaceae	Erysipelotrichaceae_UCG-003	0.00130346	0	0	0	0.00296813	0	0	0	0	0	0	0	0	0	0	0	0	0	0	0	0	0	0	0
ASV_731	Bacteria	Bacillota	Clostridia	Lachnospirales	Lachnospiraceae	Lachnospiraceae_NK4A136_group	0	0	0	0	0.00768387	0	0	0	0	0	0	0	0	0	0	0	0	0	0	0	0	0	0	0
ASV_737	Bacteria	Bacillota	Bacilli	Lactobacillales	Lactobacillaceae	Lacticaseibacillus	0	0	0	0	0	0	0	0	0.000562405	0.000473438	0	0	0	0	0.00108291	0.00043457	0	0	0	0	0	0.000198211	0	0
ASV_755	Bacteria	Bacillota	Clostridia	Oscillospirales	Ruminococcaceae	Faecalibacterium	0	0.00658446	0	0	0	0	0	0	0	0	0	0	0	0	0	0	0	0	0	0	0	0	0	0
ASV_758	Bacteria	Bacillota	Bacilli	Erysipelotrichales	Erysipelotrichaceae	Merdibacter	0	0	0	0	0	0	0	0	0	0	0	0	0	0	0	0	0.000519797	0.000440675	0	0	0	0	0.000194343	0.000143145
ASV_759	Bacteria	Bacillota	Clostridia	Oscillospirales	Ruminococcaceae	Faecalibacterium	0.0052077	0	0	0	0	0	0	0	0	0	0	0	0	0	0	0	0	0	0	0	0	0	0	0
ASV_760	Bacteria	Actinomycetota	Coriobacteriia	Coriobacteriales	Eggerthellaceae	Eggerthella	0	0.00257948	0	0	0	0	0.000563684	0.00217916	0	0	0	0.000282279	0	0	0	0	0	0	0	0	0	0	0	0
ASV_761	Bacteria	Bacillota	Clostridia	Christensenellales	Christensenellaceae	Christensenellaceae_R-7_group	0	0	0	0	0	0	0.00043045	0.000784498	0	0	0	0	0	0.000399502	0	0	0	0	0.000247463	0.000197431	0	0	0	0
ASV_763	Bacteria	Pseudomonadota	Gammaproteobacteria	Enterobacterales	Enterobacteriaceae	Enterobacteriaceae_unclassified	0	0	0	0	0	0	0	0	0	0	0	0	0	0	0.00210776	0	0	0	0	0	0	0	0	0
ASV_764	Bacteria	Bacteroidota	Bacteroidia	Bacteroidales	Bacteroidaceae	Bacteroides	0	0.00275303	0	0	0.00430422	0	0	0	0	0	0	0	0	0	0	0	0	0	0	0	0	0	0	0
ASV_765	Bacteria	Bacteroidota	Bacteroidia	Bacteroidales	Bacteroidaceae	Bacteroides	0	0	0	0	0.00670329	0	0	0	0	0	0	0	0	0	0	0	0	0	0	0	0	0	0	0
ASV_768	Bacteria	Actinomycetota	Coriobacteriia	Coriobacteriales	Coriobacteriales_Incertae_Sedis	Coriobacteriales_Incertae_Sedis_insertae_sedis_genus	0.000707568	0	0	0	0	0	0.0012254	0.00130276	0	0	0	0	0	0	0	0	0	0	0	0	0	0	0	0
ASV_770	Bacteria	Pseudomonadota	Alphaproteobacteria	Sphingomonadales	Sphingomonadaceae	Sphingomonas	0	0.00102333	0	0	0	0	0	0	0.000283181	0.00211897	0.000485694	0.000851092	0	0	0.000247847	0	0	0	0.000388604	0	0	0	0.000203132	0
ASV_771	Bacteria	Bacillota	Clostridia	Oscillospirales	Ruminococcaceae	Faecalibacterium	0.00303782	0.00257948	0	0	0	0	0	0	0	0	0	0	0	0	0	0	0	0	0	0	0	0	0	0
ASV_772	Bacteria	Bacillota	Clostridia	Oscillospirales	Oscillospiraceae	Oscillospiraceae_unclassified	0	0.000869208	0	0	0	0	0	0	0	0	0	0	0	0.000405998	0	0	0	0	0.000707306	0	0	0	0.000246484	0
ASV_776	Bacteria	Bacillota	Bacilli	Erysipelotrichales	Erysipelatoclostridiaceae	Longibaculum	0	0	0	0	0.00259189	0.0226221	0	0	0	0	0	0	0	0	0	0	0	0	0	0	0	0	0	0
ASV_780	Bacteria	Bacteroidota	Bacteroidia	Bacteroidales	Prevotellaceae	Segatella	0	0	0	0	0	0	0	0	0	0	0	0	0	0	0	0	0	0	0	0	0.000846473	0.00102062	0	0
ASV_784	Bacteria	Bacillota	Clostridia	Lachnospirales	Lachnospiraceae	Lachnospiraceae_unclassified	0	0	0	0	0	0	0.000665644	0	0	0	0	0	0	0.00102965	0	0	0	0	0.000988576	0	0	0	0	0
ASV_785	Bacteria	Bacteroidota	Bacteroidia	Bacteroidales	Tannerellaceae	Parabacteroides	0	0	0	0	0.0035546	0.0225634	0	0	0	0	0	0	0	0	0	0	0	0	0	0	0	0	0	0
ASV_786	Bacteria	Bacillota	Clostridia	Oscillospirales	Ruminococcaceae	Ruminococcaceae_unclassified	0	0	0	0	0.00577108	0.0503702	0	0	0	0	0	0	0	0	0	0	0	0	0	0	0	0	0	0
ASV_790	Bacteria	Bacillota	Clostridia	Lachnospirales	Lachnospiraceae	Blautia	0.00245867	0	0	0	0.00300024	0	0	0	0	0	0	0	0	0	0	0	0	0	0	0	0	0	0	0
ASV_791	Bacteria	Bacillota	Clostridia	Lachnospirales	Lachnospiraceae	Lachnospiraceae_unclassified	0	0	0	0	0.00651299	0	0	0	0	0	0	0	0	0	0	0	0	0	0	0	0	0	0	0
ASV_794	Bacteria	Bacillota	Clostridia	Oscillospirales	Oscillospiraceae	Flavonifractor	0	0.00133294	0	0	0.00671124	0.0135175	0	0	0.00020492	0	0	0	0	0	0	0	0	0	0	0	0	0	0.000587976	0
ASV_796	Bacteria	Actinomycetota	Actinobacteria	Bifidobacteriales	Bifidobacteriaceae	Bifidobacterium	0	0	0	0	0	0	0	0	0	0	0	0	0	0	0.00414547	0	0	0	0	0	0	0	0	0
ASV_804	Bacteria	Bacillota	Clostridia	Monoglobales	Monoglobaceae	Monoglobus	0	0	0	0	0	0	0	0	0	0	0	0	0.00524396	0.00565962	0	0	0	0	0.00293862	0.00296146	0	0	0	0
ASV_805	Bacteria	Pseudomonadota	Gammaproteobacteria	Enterobacterales	Enterobacteriaceae	Enterobacteriaceae_unclassified	0	0	0	0	0	0	0	0	0	0	0	0	0	0	0.00190808	0	0	0	0	0	0	0	0	0
ASV_809	Bacteria	Actinomycetota	Actinobacteria	Bifidobacteriales	Bifidobacteriaceae	Bifidobacterium	0	0	0	0	0	0	0	0	0	0	0	0	0	0	0.00216695	0	0	0	0	0	0	0	0	0
ASV_816	Bacteria	Actinomycetota	Coriobacteriia	Coriobacteriales	Eggerthellaceae	Eggerthellaceae_insertae_sedis_genus	0	0	0	0	0.00229909	0	0	0	0	0	0.0020348	0.00123426	0	0	0	0	0	0	0	0	0	0	0.00106377	0
ASV_817	Bacteria	Bacillota	Clostridia	Lachnospirales	Lachnospiraceae	Lachnospiraceae_unclassified	0	0	0	0.0060744	0	0	0	0	0	0	0	0	0	0	0	0	0	0	0	0	0	0	0	0
ASV_828	Bacteria	Bacteroidota	Bacteroidia	Bacteroidales	Bacteroidaceae	Bacteroides	0	0	0	0	0.00571544	0	0	0	0	0	0	0	0	0	0	0	0	0	0	0	0	0	0	0
ASV_837	Bacteria	Bacillota	Bacilli	Erysipelotrichales	Erysipelatoclostridiaceae	Longibaculum	0	0	0	0	0.00330257	0	0	0	0	0	0	0	0	0	0	0	0	0	0	0	0	0	0	0
ASV_840	Bacteria	Actinomycetota	Actinobacteria	Actinomycetales	Actinomycetaceae	Schaalia	0	0.00119012	0	0	0	0	0.00049913	0.00079596	0.00030494	0	0	0.000604883	0.000454022	0.000270226	0	0	0	0	0.000251078	0.000747843	0	0	0	0
ASV_850	Bacteria	Bacteroidota	Bacteroidia	Bacteroidales	Bacteroidaceae	Bacteroides	0	0	0	0	0.00310468	0.0394149	0	0	0	0	0	0	0	0	0	0	0	0	0	0	0	0	0	0
ASV_853	Bacteria	Bacillota	Clostridia	Lachnospirales	Lachnospiraceae	Lachnospiraceae_unclassified	0.000671095	0	0	0	0	0	0.000443762	0	0	0	0	0	0	0.000171608	0	0	0	0	0.000159448	0	0	0	0	0
ASV_861	Bacteria	Pseudomonadota	Gammaproteobacteria	Enterobacterales	Enterobacteriaceae	Enterobacteriaceae_unclassified	0	0	0	0	0	0	0	0	0	0	0	0	0	0	0.00166402	0	0	0	0	0	0	0	0	0
ASV_862	Bacteria	Bacteroidota	Bacteroidia	Bacteroidales	Tannerellaceae	Parabacteroides	0	0	0	0	0.00403932	0	0	0	0	0	0	0	0	0	0	0	0	0	0	0	0	0	0	0
ASV_866	Bacteria	Pseudomonadota	Gammaproteobacteria	Enterobacterales	Enterobacteriaceae	Klebsiella	0	0	0	0	0	0	0	0	0	0	0	0	0	0	0.00152647	0	0	0	0	0	0	0	0	0
ASV_867	Bacteria	Bacteroidota	Bacteroidia	Bacteroidales	Bacteroidaceae	Bacteroides	0	0.00599188	0	0	0	0	0	0	0	0	0	0	0	0	0	0	0	0	0	0	0	0	0	0
ASV_868	Bacteria	Bacteroidota	Bacteroidia	Bacteroidales	Bacteroidaceae	Bacteroides	0	0	0	0	0.00522151	0	0	0	0	0	0	0	0	0	0	0	0	0	0	0	0	0	0	0
ASV_869	Bacteria	Bacteroidota	Bacteroidia	Bacteroidales	Bacteroidaceae	Bacteroides	0	0	0	0	0.00522151	0	0	0	0	0	0	0	0	0	0	0	0	0	0	0	0	0	0	0
ASV_876	Bacteria	Bacillota	Clostridia	Lachnospirales	Lachnospiraceae	Lachnospiraceae_unclassified	0	0.000671812	0	0	0	0	0.00047546	0.000235889	0	0	0	0	0.000432492	0.000343215	0	0	0	0	0.000478343	0.00023746	0	0	0	0
ASV_878	Bacteria	Bacteroidota	Bacteroidia	Bacteroidales	Prevotellaceae	Segatella	0	0	0	0.0035988	0	0	0	0	0	0	0	0	0	0	0	0	0	0	0	0	0	0	0	0
ASV_879	Bacteria	Bacteroidota	Bacteroidia	Bacteroidales	Bacteroidaceae	Bacteroides	0	0	0	0	0.00515095	0	0	0	0	0	0	0	0	0	0	0	0	0	0	0	0	0	0	0
ASV_888	Bacteria	Pseudomonadota	Gammaproteobacteria	Enterobacterales	Enterobacteriaceae	Enterobacteriaceae_unclassified	0	0	0	0	0	0	0	0	0	0	0	0	0	0	0.00159746	0	0	0	0	0	0	0	0	0
ASV_893	Bacteria	Pseudomonadota	Gammaproteobacteria	Enterobacterales	Enterobacteriaceae	Enterobacteriaceae_unclassified	0	0	0	0	0	0	0	0	0	0	0	0	0	0	0.00157528	0	0	0	0	0	0	0	0	0
ASV_894	Bacteria	Bacteroidota	Bacteroidia	Bacteroidales	Bacteroidaceae	Bacteroides	0	0.00574897	0	0	0	0	0	0	0	0	0	0	0	0	0	0	0	0	0	0	0	0	0	0
ASV_906	Bacteria	Bacteroidota	Bacteroidia	Bacteroidales	Tannerellaceae	Parabacteroides	0	0	0	0	0.00377003	0	0	0	0	0	0	0	0	0	0	0	0	0	0	0	0	0	0	0
ASV_909	Bacteria	Actinomycetota	Actinobacteria	Bifidobacteriales	Bifidobacteriaceae	Bifidobacterium	0	0	0	0	0	0	0	0	0	0	0	0	0	0	0.00325042	0	0	0	0	0	0	0	0	0
ASV_911	Bacteria	Bacteroidota	Bacteroidia	Bacteroidales	Bacteroidaceae	Bacteroides	0	0	0	0	0.0048687	0	0	0	0	0	0	0	0	0	0	0	0	0	0	0	0	0	0	0
ASV_921	Bacteria	Bacillota	Clostridia	Oscillospirales	Oscillospiraceae	Oscillospiraceae_unclassified	0.00129002	0	0	0	0.00151491	0	0	0	0	0	0.000530413	0	0	0.000964246	0	0.000442519	0	0	0	0	0	0	0	0
ASV_922	Bacteria	Pseudomonadota	Gammaproteobacteria	Enterobacterales	Enterobacteriaceae	Enterobacteriaceae_unclassified	0	0	0	0	0	0	0	0	0	0	0	0	0	0	0.00150871	0	0	0	0	0	0	0	0	0
ASV_925	Bacteria	Bacteroidota	Bacteroidia	Bacteroidales	Prevotellaceae	Prevotellaceae_insertae_sedis_genus	0	0	0	0	0	0	0	0	0.000947109	0.00132881	0	0	0	0	0	0.000203286	0	0	0	0	0	0	0	0
ASV_927	Bacteria	Bacteroidota	Bacteroidia	Bacteroidales	Bacteroidaceae	Bacteroides	0.00433544	0	0	0	0	0	0	0	0	0	0	0	0	0	0	0	0	0	0	0	0	0	0	0
ASV_928	Bacteria	Bacteroidota	Bacteroidia	Bacteroidales	Prevotellaceae	Segatella	0	0	0	0.00330301	0	0	0	0	0	0	0	0	0	0	0	0	0	0	0	0	0	0	0	0
ASV_929	Bacteria	Bacteroidota	Bacteroidia	Bacteroidales	Bacteroidaceae	Bacteroides	0	0	0	0	0.00472758	0	0	0	0	0	0	0	0	0	0	0	0	0	0	0	0	0	0	0
ASV_930	Bacteria	Bacteroidota	Bacteroidia	Bacteroidales	Bacteroidaceae	Bacteroides	0	0	0	0	0.00472758	0	0	0	0	0	0	0	0	0	0	0	0	0	0	0	0	0	0	0
ASV_937	Bacteria	Bacillota	Negativicutes	Veillonellales-Selenomonadales	Veillonellaceae	Megasphaera	0	0	0	0	0	0	0	0	0	0.00260781	0	0	0	0	0	0	0	0	0	0	0	0	0	0
ASV_941	Bacteria	Bacteroidota	Bacteroidia	Bacteroidales	Prevotellaceae	Segatella	0	0	0	0	0	0	0	0	0	0	0	0	0	0	0.00150705	0	0	0	0	0	0	0	0	0
ASV_942	Bacteria	Bacteroidota	Bacteroidia	Bacteroidales	Bacteroidaceae	Bacteroides	0	0	0	0	0.00465702	0	0	0	0	0	0	0	0	0	0	0	0	0	0	0	0	0	0	0
ASV_950	Bacteria	Bacillota	Clostridia	Oscillospirales	Ruminococcaceae	Ruminococcaceae_insertae_sedis_genus	0.000529238	0.00110376	0	0	0	0	0.000249971	0.000177168	0	0	0	0	0.000852676	0.000180444	0	0	0	0	0.000293401	0.000445869	0	0	0	0
ASV_951	Bacteria	Bacillota	Clostridia	Lachnospirales	Lachnospiraceae	Agathobacter	0.00423126	0	0	0	0	0	0	0	0	0	0	0	0	0	0	0	0	0	0	0	0	0	0	0
ASV_955	Bacteria	Bacillota	Clostridia	Oscillospirales	Oscillospiraceae	Oscillibacter	0	0.000745036	0	0	0	0	0.000187478	0	0	0	0	0	0	0	0	0	0	0	0.000424384	0.000601923	0	0	0	0
ASV_965	Bacteria	Bacillota	Clostridia	Lachnospirales	Lachnospiraceae	Lachnospiraceae_unclassified	0	0	0	0	0.00461032	0	0	0	0	0	0	0	0	0	0	0	0	0	0	0	0	0	0	0
ASV_972	Bacteria	Bacteroidota	Bacteroidia	Bacteroidales	Prevotellaceae	Segatella	0	0	0	0.00305651	0	0	0	0	0	0	0	0	0	0	0	0	0	0	0	0	0	0	0	0
ASV_985	Bacteria	Actinomycetota	Actinobacteria	Bifidobacteriales	Bifidobacteriaceae	Bifidobacterium	0	0	0	0	0	0	0	0	0	0	0	0	0	0	0.00287356	0	0	0	0	0	0	0	0	0
ASV_992	Bacteria	Bacteroidota	Bacteroidia	Chitinophagales	Chitinophagaceae	Hydrotalea	0	0	0	0	0	0	0	0	0.000868183	0.00265762	0	0	0	0	0.000552623	0.000203286	0	0.000539179	0	0	0	0	0	0
ASV_993	Bacteria	Pseudomonadota	Gammaproteobacteria	Enterobacterales	Enterobacteriaceae	Escherichia-Shigella	0	0	0	0	0	0	0	0	0	0	0	0	0	0	0.00141323	0	0	0	0	0	0	0	0	0
ASV_1004	Bacteria	Bacteroidota	Bacteroidia	Bacteroidales	Marinifilaceae	Butyricimonas	0	0	0	0	0	0	0.000491942	0.000653748	0	0	0	0	0	0.000432794	0	0	0	0	0	0.000329051	0	0	0	0
ASV_1008	Bacteria	Bacillota	Clostridia	Lachnospirales	Lachnospiraceae	Agathobacter	0.00384068	0	0	0	0	0	0	0	0	0	0	0	0	0	0	0	0	0	0	0	0	0	0	0
ASV_1009	Bacteria	Bacteroidota	Bacteroidia	Bacteroidales	Bacteroidaceae	Bacteroides	0	0	0	0	0.0041631	0	0	0	0	0	0	0	0	0	0	0	0	0	0	0	0	0	0	0
ASV_1022	Bacteria	Bacillota	Clostridia	Oscillospirales	Oscillospiraceae	Oscillospiraceae_unclassified	0	0	0	0	0	0	0	0	0	0.00281224	0	0.000154909	0	0	0	0	0.000494441	0	0	0	0	0	0.000431347	0
ASV_1024	Bacteria	Bacillota	Clostridia	Lachnospirales	Lachnospiraceae	Agathobacter	0	0	0	0	0.00411709	0	0	0	0	0	0	0	0	0	0	0	0	0	0	0	0	0	0	0
ASV_1030	Bacteria	Actinomycetota	Actinobacteria	Bifidobacteriales	Bifidobacteriaceae	Bifidobacterium	0	0	0	0	0	0	0	0	0	0	0	0	0	0	0.00268513	0	0	0	0	0	0	0	0	0
ASV_1032	Bacteria	Bacteroidota	Bacteroidia	Bacteroidales	Prevotellaceae	Segatella	0	0	0.00841337	0	0	0	0	0	0	0	0	0	0	0	0	0	0	0	0	0	0	0	0	0
ASV_1046	Bacteria	Bacillota	Negativicutes	Veillonellales-Selenomonadales	Veillonellaceae	Veillonella	0	0	0	0	0	0	0.000999258	0	0	0.0019766	0	0	0	0	0	0	0	0	0	0	0	0	0	0
ASV_1051	Bacteria	Bacillota	Clostridia	Lachnospirales	Lachnospiraceae	Blautia	0.00327823	0	0	0	0	0	0	0	0	0	0	0	0	0	0	0	0	0	0	0	0	0	0	0
ASV_1060	Bacteria	Bacillota	Clostridia	Lachnospirales	Lachnospiraceae	Agathobacter	0.00358029	0	0	0	0	0	0	0	0	0	0	0	0	0	0	0	0	0	0	0	0	0	0	0
ASV_1073	Bacteria	Bacteroidota	Bacteroidia	Bacteroidales	Bacteroidaceae	Bacteroides	0	0	0	0	0.00381029	0	0	0	0	0	0	0	0	0	0	0	0	0	0	0	0	0	0	0
ASV_1086	Bacteria	Bacillota	Clostridia	Oscillospirales	Ruminococcaceae	Faecalibacterium	0	0.00359769	0	0	0	0	0	0	0	0	0	0	0	0	0	0	0	0	0	0	0	0	0	0
ASV_1087	Bacteria	Bacillota	Clostridia	Lachnospirales	Lachnospiraceae	Coprococcus	0	0	0.0112651	0	0	0	0	0	0	0	0	0	0	0	0	0	0	0	0	0	0	0	0	0
ASV_1088	Bacteria	Bacteroidota	Bacteroidia	Bacteroidales	Bacteroidaceae	Bacteroides	0	0	0	0	0.00373973	0	0	0	0	0	0	0	0	0	0	0	0	0	0	0	0	0	0	0
ASV_1100	Bacteria	Bacillota	Clostridia	Oscillospirales	Ruminococcaceae	Ruminococcaceae_unclassified	0	0	0	0	0	0	0	0	0	0	0.000942957	0.00045899	0	0	0	0	0.000390669	0	0	0	0	0	0.000492968	0
ASV_1101	Bacteria	Pseudomonadota	Gammaproteobacteria	Enterobacterales	Enterobacteriaceae	Escherichia-Shigella	0	0	0	0	0	0	0	0	0	0	0	0.000752204	0	0	0	0	0	0	0	0	0	0	0	0
ASV_1102	Bacteria	Bacillota	Clostridia	Lachnospirales	Lachnospiraceae	Lachnospiraceae_unclassified	0	0	0	0	0.00102452	0	0	0	0	0	0	0	0	0	0	0	0	0.00102055	0	0	0	0	0.000458409	0
ASV_1103	Bacteria	Bacteroidota	Bacteroidia	Bacteroidales	Tannerellaceae	Parabacteroides	0	0	0	0	0.00280059	0	0	0	0	0	0	0	0	0	0	0	0	0	0	0	0	0	0	0
ASV_1104	Bacteria	Bacteroidota	Bacteroidia	Bacteroidales	Bacteroidaceae	Bacteroides	0	0	0	0	0.00366917	0	0	0	0	0	0	0	0	0	0	0	0	0	0	0	0	0	0	0
ASV_1105	Bacteria	Bacteroidota	Bacteroidia	Bacteroidales	Tannerellaceae	Parabacteroides	0	0	0	0	0.00280059	0	0	0	0	0	0	0	0	0	0	0	0	0	0	0	0	0	0	0
ASV_1106	Bacteria	Bacillota	Clostridia	Lachnospirales	Lachnospiraceae	Lachnospiraceae_unclassified	0	0	0	0	0.00380534	0	0	0	0	0	0	0	0	0	0	0	0	0	0	0	0	0	0	0
ASV_1115	Bacteria	Pseudomonadota	Gammaproteobacteria	Enterobacterales	Enterobacteriaceae	Enterobacteriaceae_unclassified	0	0	0	0	0	0	0	0	0.0003042	0.000818027	0	0	0	0	0.000354992	0	0	0	0	0	0	0	0	0
ASV_1117	Bacteria	Bacteroidota	Bacteroidia	Bacteroidales	Rikenellaceae	Alistipes	0	0	0	0	0.00189521	0	0	0	0	0	0	0	0	0	0	0	0	0.000533944	0	0	0	0	0.00186418	0.000650408
ASV_1130	Bacteria	Bacillota	Clostridia	Oscillospirales	Ruminococcaceae	Faecalibacterium	0.00271234	0	0	0	0	0	0	0	0	0	0	0	0	0	0	0	0	0	0	0	0	0	0	0
ASV_1131	Bacteria	Bacillota	Clostridia	Lachnospirales	Lachnospiraceae	Blautia	0	0	0	0	0.00319174	0	0	0	0	0	0	0	0	0	0	0	0	0	0	0	0	0	0	0
ASV_1138	Bacteria	Bacillota	Clostridia	Oscillospirales	Ruminococcaceae	Ruminococcaceae_unclassified	0	0	0	0	0	0	0	0	0	0	0	0	0	0	0.000534652	0.00118005	0	0	0	0	0	0	0	0
ASV_1143	Bacteria	Bacteroidota	Bacteroidia	Bacteroidales	Rikenellaceae	Alistipes	0	0	0	0	0	0	0	0	0	0	0.00150141	0.000822171	0	0	0	0	0	0.000533944	0	0	0	0	0.00107926	0.000650408
ASV_1144	Bacteria	Bacteroidota	Bacteroidia	Bacteroidales	Bacteroidaceae	Bacteroides	0.00317069	0	0	0	0	0	0	0	0	0	0	0	0	0	0	0	0	0	0	0	0	0	0	0
ASV_1145	Bacteria	Bacteroidota	Bacteroidia	Bacteroidales	Prevotellaceae	Segatella	0	0	0.00723254	0	0	0	0	0	0	0	0	0	0	0	0	0	0	0	0	0	0	0	0	0
ASV_1146	Bacteria	Bacillota	Clostridia	Lachnospirales	Lachnospiraceae	Fusicatenibacter	0	0	0	0	0.00358581	0	0	0	0	0	0	0	0	0	0	0	0	0	0	0	0	0	0	0
ASV_1156	Bacteria	Bacteroidota	Bacteroidia	Bacteroidales	Bacteroidaceae	Bacteroides	0	0	0	0	0.00338693	0	0	0	0	0	0	0	0	0	0	0	0	0	0	0	0	0	0	0
ASV_1169	Bacteria	Bacillota	Clostridia	Oscillospirales	Oscillospiraceae	Intestinimonas	0	0	0	0	0.00212953	0	0	0	0	0	0	0	0	0	0	0	0.000450491	0.00137491	0	0	0	0	0	0.00066992
ASV_1170	Bacteria	Bacillota	Clostridia	Lachnospirales	Lachnospiraceae	Blautia	0	0	0	0	0.00300024	0	0	0	0	0	0	0	0	0	0	0	0	0	0	0	0	0	0	0
ASV_1171	Bacteria	Bacteroidota	Bacteroidia	Bacteroidales	Bacteroidaceae	Bacteroides	0	0	0	0	0.00331636	0	0	0	0	0	0	0	0	0	0	0	0	0	0	0	0	0	0	0
ASV_1189	Bacteria	Bacillota	Negativicutes	Veillonellales-Selenomonadales	Selenomonadaceae	Mitsuokella	0	0	0	0.00374488	0	0	0	0	0	0	0	0	0	0	0	0	0	0	0	0	0	0	0	0
ASV_1190	Bacteria	Pseudomonadota	Gammaproteobacteria	Enterobacterales	Enterobacteriaceae	Escherichia-Shigella	0	0	0	0	0.00233902	0	0	0	0	0	0	0	0	0	0	0	0	0	0	0	0	0	0	0
ASV_1191	Bacteria	Bacteroidota	Bacteroidia	Bacteroidales	Bacteroidaceae	Bacteroides	0	0	0	0	0	0.0566589	0	0	0	0	0	0	0	0	0	0	0	0	0	0	0	0	0	0
ASV_1217	Bacteria	Bacillota	Clostridia	Lachnospirales	Lachnospiraceae	Lachnospiraceae_unclassified	0	0	0	0	0.00329309	0	0	0	0	0	0	0	0	0	0	0	0	0	0	0	0	0	0	0
ASV_1218	Bacteria	Bacillota	Clostridia	Oscillospirales	Ruminococcaceae	Faecalibacterium	0	0	0	0	0	0.0464665	0	0	0	0	0	0	0	0	0	0	0	0	0	0	0	0	0	0
ASV_1233	Bacteria	Bacillota	Clostridia	Lachnospirales	Lachnospiraceae	Fusicatenibacter	0	0	0	0.00322016	0	0	0	0	0	0	0	0	0	0	0	0	0	0	0	0	0	0	0	0
ASV_1234	Bacteria	Bacteroidota	Bacteroidia	Bacteroidales	Bacteroidaceae	Bacteroides	0	0	0	0	0.00310468	0	0	0	0	0	0	0	0	0	0	0	0	0	0	0	0	0	0	0
ASV_1235	Bacteria	Bacteroidota	Bacteroidia	Bacteroidales	Bacteroidaceae	Bacteroides	0	0	0	0	0	0.0541955	0	0	0	0	0	0	0	0	0	0	0	0	0	0	0	0	0	0
ASV_1250	Bacteria	Bacillota	Bacilli	Erysipelotrichales	Erysipelatoclostridiaceae	Erysipelatoclostridiaceae_unclassified	0.000268359	0.00100742	0	0	0	0	0	5.77516e-05	0	0	0	0	0	0	0	0	0	0	0	3.87575e-05	0	0	0	0
ASV_1253	Bacteria	Bacillota	Clostridia	Oscillospirales	Ruminococcaceae	Faecalibacterium	0.00233262	0	0	0	0	0	0	0	0	0	0	0	0	0	0	0	0	0	0	0	0	0	0	0
ASV_1254	Bacteria	Bacillota	Clostridia	Oscillospirales	Ruminococcaceae	Faecalibacterium	0	0.00291888	0	0	0	0	0	0	0	0	0	0	0	0	0	0	0	0	0	0	0	0	0	0
ASV_1255	Bacteria	Bacillota	Clostridia	Lachnospirales	Lachnospiraceae	Lachnospiraceae_unclassified	0	0	0	0	0.00314673	0	0	0	0	0	0	0	0	0	0	0	0	0	0	0	0	0	0	0
ASV_1256	Bacteria	Bacillota	Clostridia	Lachnospirales	Lachnospiraceae	Lachnospiraceae_unclassified	0	0	0	0	0.00314673	0	0	0	0	0	0	0	0	0	0	0	0	0	0	0	0	0	0	0
ASV_1257	Bacteria	Bacteroidota	Bacteroidia	Bacteroidales	Bacteroidaceae	Bacteroides	0	0	0	0	0.00303412	0	0	0	0	0	0	0	0	0	0	0	0	0	0	0	0	0	0	0
ASV_1258	Bacteria	Bacteroidota	Bacteroidia	Bacteroidales	Tannerellaceae	Parabacteroides	0	0	0	0	0.00231588	0	0	0	0	0	0	0	0	0	0	0	0	0	0	0	0	0	0	0
ASV_1272	Bacteria	Bacillota	Negativicutes	Acidaminococcales	Acidaminococcaceae	Phascolarctobacterium	0	0.0034212	0	0	0	0	0	0	0	0	0	0	0	0	0	0	0	0	0	0	0	0	0	0
ASV_1273	Bacteria	Bacteroidota	Bacteroidia	Bacteroidales	Barnesiellaceae	Barnesiella	0	0	0	0	0.00298134	0	0	0	0	0	0	0	0	0	0	0	0	0	0	0	0	0	0	0
ASV_1274	Bacteria	Pseudomonadota	Gammaproteobacteria	Enterobacterales	Enterobacteriaceae	Enterobacteriaceae_unclassified	0	0	0	0	0	0.0351164	0	0	0	0	0	0	0	0	0	0	0	0	0	0	0	0	0	0
ASV_1290	Bacteria	Bacillota	Clostridia	Oscillospirales	Oscillospiraceae	Oscillibacter	0	0	0	0	0.00443652	0	0	0	0	0	0	0	0	0	0	0	0	0	0	0	0	0	0	0
ASV_1291	Bacteria	Bacteroidota	Bacteroidia	Bacteroidia_unclassified	Bacteroidia_unclassified	Bacteroidia_unclassified	0	0	0	0	0.00398679	0	0	0	0	0	0	0	0	0	0	0	0	0	0	0	0	0	0	0
ASV_1292	Bacteria	Actinomycetota	Actinobacteria	Bifidobacteriales	Bifidobacteriaceae	Bifidobacteriaceae_unclassified	0	0	0	0	0	0.110442	0	0	0	0	0	0	0	0	0	0	0	0	0	0	0	0	0	0
ASV_1308	Bacteria	Pseudomonadota	Alphaproteobacteria	Rhodospirillales	Rhodospirillales_insertae_sedis_family	Rhodospirillales_insertae_sedis_genus	0.00104994	0	0	0	0	0	0.000330606	0	0	0	0	0	0.000375911	0.000536965	0	0	0	0	0.000332611	0	0	0	0	0
ASV_1314	Bacteria	Bacillota	Clostridia	Lachnospirales	Lachnospiraceae	Lachnospiraceae_unclassified	0.00268438	0	0	0	0	0	0	0	0	0	0	0	0	0	0	0	0	0	0	0	0	0	0	0
ASV_1315	Bacteria	Bacteroidota	Bacteroidia	Bacteroidales	Prevotellaceae	Segatella	0	0	0	0.00197194	0	0	0	0	0	0	0	0	0	0	0	0	0	0	0	0	0	0	0	0
ASV_1316	Bacteria	Bacillota	Clostridia	Oscillospirales	Ruminococcaceae	Faecalibacterium	0	0	0	0	0.00236614	0	0	0	0	0	0	0	0	0	0	0	0	0	0	0	0	0	0	0
ASV_1317	Bacteria	Pseudomonadota	Gammaproteobacteria	Burkholderiales	Sutterellaceae	Sutterella	0	0	0	0	0.00224279	0	0	0	0	0	0	0	0	0	0	0	0	0	0	0	0	0	0	0
[truncated: 66 more rows]

## Sheet: Sup.Table 5
Supplementary Table 5.DESeq2 differential abundance analysis of taxa in samples incubated with entacaponeS or derivatives ("drug" column) versus no drug, across three different donors (ED01, ED02, ED03)
[truncated: 574 more rows]

[truncated: 6 more sheets: Sup. Table 6, Sup.Table 7, Sup. Table 8, Sup.Table 9, Sup.Table 10, Sup.Table 11]
